# Supplementary material for: Reduced FBXO22 skews human trophoblast fate equilibrium toward syncytialization via polyubiquitinating the CoREST complex
Source: Nucleic Acids Res. 2026 Jun 4;54(10):gkag557. doi: 10.1093/nar/gkag557 (PMC13234505; doi:10.1093/nar/gkag557)
Supplement: gkag557_Supplemental_Files [file gkag557_supplemental_files.zip]

Archive with 7 entries (7 files):
- 290526035038_Supplementary_materials.pdf
- Supplementary Dataset Legends.docx
- Supplementary Dataset S1.xlsx
- Supplementary Dataset S2.xlsx
- Supplementary Dataset S3.xlsx
- Supplementary Dataset S4.xlsx
- Supplementary Dataset S5.xlsx
