# Supplementary material for: Reduced FBXO22 skews human trophoblast fate equilibrium toward syncytialization via polyubiquitinating the CoREST complex
Source: Nucleic Acids Res. 2026 Jun 4;54(10):gkag557. doi: 10.1093/nar/gkag557 (PMC13234505; doi:10.1093/nar/gkag557)
Supplement: gkag557_Supplemental_Files [file gkag557_supplemental_files.zip › Supplementary Dataset S1.xlsx]

## Sheet: Sheet1
siNC_1_fpkm	siNC_2_fpkm	siNC_3_fpkm	siFBXO22_1_fpkm	siFBXO22_2_fpkm	siFBXO22_3_fpkm	siFBXO22vssiNC_log2FoldChange	pvalue	gene_name	gene_id
303.087	344.041	507.076	981.57	1108.76	981.278	1.4121	1.13686e-19	FTH1	ENSG00000167996
112.112	104.952	107.731	242.11	244.738	238.437	1.15902	1.36006e-45	NLRP2	ENSG00000022556
54.9249	53.7838	53.1622	144.198	152.595	145.435	1.44995	4.17884e-69	EPAS1	ENSG00000116016
46.4903	44.0891	75.111	478.214	560.978	457.017	3.17478	6.63881e-80	CDKN1C	ENSG00000129757
116.663	118.996	136.594	236.468	263.574	261.31	1.03229	5.24529e-25	VAT1	ENSG00000108828
38.4304	41.9861	40.3079	108.976	101.743	105.157	1.38761	2.42293e-57	TPM4	ENSG00000167460
34.7967	36.1548	31.5226	105.832	97.3706	87.0425	1.50198	2.54561e-46	NCOA3	ENSG00000124151
64.9558	63.5637	76.4653	140.584	170.521	176.312	1.24967	1.04943e-26	FURIN	ENSG00000140564
51.3485	50.6866	57.7896	127.494	121.155	118.154	1.19852	2.24239e-37	GNA12	ENSG00000146535
68.9753	69.2063	69.583	181.485	163.395	154.116	1.26406	7.89791e-41	PERP	ENSG00000112378
83.7431	92.7794	85.6081	427.145	357.492	272.273	2.01145	3.55129e-46	CGA	ENSG00000135346
58.8612	55.6644	68.8985	120.129	136.746	136.324	1.1001	6.27291e-24	PLD3	ENSG00000105223
14.9346	16.5345	13.2663	105.694	97.3452	78.742	2.65502	1.48371e-97	CYP19A1	ENSG00000137869
47.0306	45.4688	40.4559	99.7667	90.6774	84.8293	1.0499	3.13723e-24	ERVW-1	ENSG00000242950
69.9389	67.1664	81.4692	228.332	295.18	301.021	1.9155	2.9234e-52	APOE	ENSG00000130203
10.6093	10.833	11.0304	26.2918	30.3919	28.8652	1.39754	1.72668e-50	TACC2	ENSG00000138162
29.9231	30.3945	31.6521	61.8409	68.0574	72.7585	1.13984	3.04717e-32	C1QTNF6	ENSG00000133466
25.7562	25.9869	29.2869	80.0827	84.9874	78.4091	1.58728	4.44689e-62	NR2F2	ENSG00000185551
40.0123	37.8642	39.1914	74.6779	76.4755	83.1886	1.00132	2.21482e-28	PRSS12	ENSG00000164099
96.2317	86.3324	131.84	280.986	319.261	310.296	1.53415	1.97634e-27	HSPB1	ENSG00000106211
40.5025	41.4908	39.562	145.113	164.575	148.212	1.91341	3.32709e-93	CYP1A1	ENSG00000140465
33.6244	34.4429	38.6196	63.9384	76.0499	75.3134	1.01301	3.11126e-21	MGAT4B	ENSG00000161013
50.6499	44.6844	49.8452	108.033	114.667	109.026	1.19222	5.4516e-37	GRN	ENSG00000030582
31.5765	31.8049	41.1721	96.6866	121.111	108.212	1.6407	2.06073e-37	SP6	ENSG00000189120
37.0858	35.2543	43.0652	97.594	122.982	121.564	1.56793	2.02903e-38	SEMA7A	ENSG00000138623
19.9097	21.2634	23.1041	43.9595	46.9638	45.2376	1.08292	8.59812e-30	ADGRG1	ENSG00000205336
21.3025	19.5697	23.0744	41.9711	46.2785	44.9265	1.05845	2.04487e-26	SIN3B	ENSG00000127511
22.7721	20.5844	25.4389	56.2979	55.5617	56.1639	1.28833	1.87804e-36	FBLN1	ENSG00000077942
115.394	109.821	223.99	430.134	569.183	545.827	1.78231	2.34123e-06	IFI6	ENSG00000126709
42.3	46.8456	50.521	168.472	221.608	184.173	2.03968	4.13905e-63	HMOX1	ENSG00000100292
39.5015	41.0776	61.5825	86.6763	122.789	120.051	1.21285	6.24871e-13	MXRA8	ENSG00000162576
27.0939	27.9434	27.5945	100.345	101.941	91.6102	1.8305	4.66343e-89	RHOU	ENSG00000116574
24.7764	23.9303	20.1626	52.0804	46.1096	40.1481	1.00622	1.91687e-16	RAI14	ENSG00000039560
57.6067	56.481	83.9257	130.238	141.563	128.004	1.01372	1.11117e-12	CCKBR	ENSG00000110148
21.4329	21.2636	23.0076	41.011	46.8388	52.2234	1.09218	2.39591e-23	PPL	ENSG00000118898
14.3257	14.5347	16.1228	32.3482	39.4836	36.6708	1.2703	1.61599e-32	DLG5	ENSG00000151208
43.659	40.9521	49.0086	150.678	170.029	165.141	1.86244	3.32473e-71	LYPD3	ENSG00000124466
87.5227	88.4219	78.1937	219.458	206.88	203.097	1.30841	1.22296e-42	PTN	ENSG00000105894
20.1117	19.0564	27.0446	51.5322	68.3275	63.709	1.47119	3.28028e-24	PGF	ENSG00000119630
36.1229	41.836	38.0771	86.7797	93.408	85.8839	1.19716	2.40737e-34	BHLHE40	ENSG00000134107
20.773	21.5443	24.8366	41.7377	46.0548	47.3185	1.00863	1.71082e-21	PIP5K1C	ENSG00000186111
16.1194	17.4085	17.47	36.9609	40.2354	39.6968	1.19666	3.08421e-38	DYSF	ENSG00000135636
30.5109	30.3591	40.9115	79.5962	102.492	104.834	1.49524	5.57067e-26	SDC1	ENSG00000115884
14.0915	13.4672	15.0807	50.3759	55.0702	49.139	1.85818	5.89167e-80	FHDC1	ENSG00000137460
11.368	11.4423	11.2369	30.4662	30.8833	24.8059	1.33935	1.2797e-34	CRYBG1	ENSG00000112297
6.77703	6.48013	8.60185	33.0189	34.2249	37.0547	2.25451	3.58594e-77	COL1A1	ENSG00000108821
21.9999	21.83	22.4105	59.9544	61.219	61.728	1.4653	6.29175e-64	MMP2	ENSG00000087245
53.4105	49.7793	51.0501	126.962	137.621	121.839	1.32503	7.75887e-44	MSX2	ENSG00000120149
65.858	60.6543	88.6413	141.855	151.626	142.453	1.01879	3.32135e-14	JUND	ENSG00000130522
30.1699	32.0617	31.7975	108.439	111.898	95.2252	1.74667	1.03603e-66	HSPB8	ENSG00000152137
7.38051	6.40956	6.32231	79.3746	74.0103	78.4693	3.52731	1.05094e-252	IGFBP3	ENSG00000146674
58.9047	56.2925	80.9676	254.975	266.476	242.072	1.96066	4.10842e-48	CLIC3	ENSG00000169583
16.3687	15.1063	20.103	35.3286	39.2525	39.5818	1.14634	2.23348e-21	PLCD3	ENSG00000161714
11.3424	12.0134	10.0916	24.5828	22.0238	20.8254	1.01145	2.29058e-20	KIAA1217	ENSG00000120549
15.2664	16.3428	21.1133	32.319	43.5179	42.5674	1.16728	1.1054e-15	CERCAM	ENSG00000167123
9.4406	9.40271	9.25705	35.6354	33.9834	31.7564	1.851	1.36171e-84	EPB41L4B	ENSG00000095203
42.1542	44.7071	62.8217	101.657	136.798	117.787	1.25098	4.98298e-16	CEBPB	ENSG00000172216
1.4642	1.46361	1.20491	37.3706	37.718	38.206	4.77669	0	C3	ENSG00000125730
16.047	15.4806	18.7266	38.4292	38.9085	34.4415	1.15334	9.53082e-26	LMO4	ENSG00000143013
25.7476	24.3446	20.6635	57.3094	55.1987	45.5206	1.15922	7.15413e-21	SERPINB9	ENSG00000170542
18.1871	19.1309	20.8286	46.0639	53.866	51.172	1.37777	8.73513e-39	PPARD	ENSG00000112033
11.1317	11.3114	11.4867	25.4177	24.3461	23.594	1.11235	4.6698e-34	TSC22D1	ENSG00000102804
8.17236	9.68413	11.3608	57.9723	76.2544	74.7379	2.83831	6.81372e-89	C2orf72	ENSG00000204128
21.5769	19.3767	23.0986	45.7065	46.8689	43.5266	1.08744	4.39089e-26	WFS1	ENSG00000109501
30.1986	31.9411	32.7777	76.6431	83.8755	77.1114	1.32394	5.79409e-43	DLX3	ENSG00000064195
32.1537	28.9185	29.0854	65.5826	60.3652	55.3562	1.00789	1.29539e-21	SGPP1	ENSG00000126821
10.5365	11.7666	10.7419	29.7183	30.355	28.5489	1.42311	3.57891e-49	CA12	ENSG00000074410
16.8848	16.6195	22.4783	57.1932	72.4243	74.5743	1.86697	2.14732e-39	KCNN4	ENSG00000104783
12.0021	11.2083	10.8323	62.2757	61.291	46.7713	2.32297	2.01917e-75	SLC40A1	ENSG00000138449
28.3277	26.8916	28.3876	62.3439	71.8296	69.7211	1.28622	9.07518e-38	TEAD3	ENSG00000007866
10.5346	10.3707	13.9079	21.9908	31.3409	33.6293	1.32083	1.4413e-16	TNKS1BP1	ENSG00000149115
12.7231	12.8617	17.2755	35.0183	45.5986	41.3976	1.5094	9.56888e-27	MKNK2	ENSG00000099875
10.6739	9.93231	12.064	32.4413	38.7666	38.7821	1.75146	1.65483e-50	SLC12A7	ENSG00000113504
24.4258	24.1363	30.0756	46.7303	60.0767	60.0469	1.08538	1.64389e-16	FOXO4	ENSG00000184481
5.75883	5.52821	4.53809	18.7132	15.2608	13.9347	1.598	1.36136e-32	ZNF292	ENSG00000188994
33.0862	33.4817	40.1829	67.0542	75.9688	72.057	1.01067	2.04441e-19	CCNE1	ENSG00000105173
17.6237	16.4435	15.8396	39.2842	36.951	33.7987	1.14062	3.26352e-28	CLMP	ENSG00000166250
5.52311	5.28637	4.17348	19.1567	16.7582	14.8583	1.76068	1.1541e-39	CBLB	ENSG00000114423
33.6123	33.424	29.2352	75.4772	77.0644	67.3366	1.19146	9.14362e-29	ALAS1	ENSG00000023330
31.6328	30.7904	34.9015	70.2873	76.395	71.8434	1.16698	1.97037e-31	CITED2	ENSG00000164442
6.83959	6.20628	5.84423	13.9012	13.098	10.8801	1.00374	5.21647e-17	ADGRL3	ENSG00000150471
6.95616	7.05981	5.85331	80.1973	68.6285	52.8778	3.34349	2.15043e-110	MUC15	ENSG00000169550
7.69056	7.6968	6.67553	17.7661	18.0157	17.0777	1.2605	2.77612e-35	NEDD9	ENSG00000111859
26.6143	25.0388	20.3815	56.8699	48.8311	48.1384	1.09462	1.54831e-18	TUBA1A	ENSG00000167552
21.9551	22.4072	25.9914	48.7122	62.0908	61.0078	1.2882	3.13571e-25	ZNF385A	ENSG00000161642
6.83129	6.55694	5.98516	24.8334	27.2797	21.4594	1.92507	1.01869e-59	LCMT1-AS2	ENSG00000260034
10.2452	10.0131	8.80038	33.9581	31.2713	27.7331	1.67761	3.82611e-48	TENT5A	ENSG00000112773
11.1045	10.3823	9.83373	71.3968	68.3625	55.9616	2.64362	3.55723e-105	ERVFRD-1	ENSG00000244476
9.91976	10.1282	9.88941	19.1551	19.275	21.9326	1.01176	1.71996e-23	NYNRIN	ENSG00000205978
8.9068	8.61464	8.21471	18.7557	17.7104	16.8206	1.04994	3.47891e-26	CREB3L2	ENSG00000182158
18.278	20.6229	29.3119	40.9371	54.1771	55.2207	1.14012	8.60503e-12	CTSD	ENSG00000117984
13.8499	14.1326	12.3359	38.8285	35.412	31.1285	1.38582	9.74949e-33	TGFBR2	ENSG00000163513
11.6881	11.4159	13.099	26.3029	26.8368	26.7108	1.14125	5.67777e-30	CTSH	ENSG00000103811
4.25481	4.30646	5.55324	14.524	17.7319	14.9986	1.74332	8.5393e-40	TYRO3	ENSG00000092445
3.21761	2.97206	2.86522	6.44739	7.24182	6.32441	1.14426	3.90678e-27	ZFHX3	ENSG00000140836
4.17749	4.60032	5.355	14.6662	18.5332	16.7262	1.82073	7.09307e-46	SYNPO	ENSG00000171992
23.1144	22.7192	33.5141	62.9443	83.0526	75.3452	1.48011	2.52741e-21	CEBPD	ENSG00000221869
4.52707	4.67338	5.78663	10.8893	13.1709	12.6908	1.29413	1.35518e-24	TLE3	ENSG00000140332
11.5998	11.7352	12.562	34.3768	41.0534	36.4724	1.64034	2.86683e-51	KRT80	ENSG00000167767
24.1223	22.7186	31.1839	71.7106	80.2988	74.6601	1.53869	1.62832e-32	GDF15	ENSG00000130513
12.5386	13.9537	12.4487	26.0821	28.4575	27.7058	1.07856	6.05848e-26	CEP85	ENSG00000130695
50.195	51.3251	63.4761	174.937	223.666	176.179	1.80061	2.14455e-40	CGB5	ENSG00000189052
4.66288	5.51839	3.90143	11.5304	13.9335	13.1652	1.45564	7.84296e-27	MANBA	ENSG00000109323
23.5661	24.6503	27.0752	57.0342	58.7921	63.0072	1.24809	1.05755e-32	RGS16	ENSG00000143333
5.83948	6.73693	4.86451	15.7132	14.7957	14.4682	1.36652	3.11478e-27	RIPOR2	ENSG00000111913
9.84805	9.60924	11.2438	19.2356	22.083	21.2183	1.02652	2.6e-20	PLCXD1	ENSG00000182378
6.3797	6.67755	7.20463	14.7379	14.9689	15.3222	1.15209	2.56219e-30	RIN3	ENSG00000100599
8.26615	8.72057	10.3669	21.9143	24.8083	27.3582	1.43745	8.60134e-30	KCNG1	ENSG00000026559
34.0376	30.6718	36.2519	61.4715	72.7461	70.0813	1.01706	8.60334e-19	AKR7A2	ENSG00000053371
6.65266	6.93872	4.79685	16.0539	13.6744	11.9936	1.18187	7.58912e-15	NUCB2	ENSG00000070081
9.45746	10.0677	8.93559	19.7312	20.337	19.7863	1.07239	1.9787e-26	STAT2	ENSG00000170581
4.98025	4.74581	6.47714	16.9821	18.2885	17.2659	1.69715	1.49715e-39	ATG2A	ENSG00000110046
3.37797	3.47937	4.61162	12.8804	14.1672	12.3857	1.78171	1.0185e-40	SLC43A2	ENSG00000167703
35.6908	43.0906	51.2756	138.618	162.415	123.718	1.70736	1.83103e-31	PHLDA2	ENSG00000181649
8.81111	9.31555	11.1015	18.1817	19.8155	21.0018	1.0134	4.31333e-17	SOX4	ENSG00000124766
10.1017	9.61998	15.0118	18.735	25.4542	29.133	1.07808	2.42201e-09	OGFR	ENSG00000060491
13.1778	15.0342	16.6126	26.7694	36.4326	33.1095	1.10343	9.05998e-16	HEXIM1	ENSG00000186834
5.2853	5.91217	5.03744	13.9951	14.0184	12.1953	1.30819	2.60956e-30	PRKCH	ENSG00000027075
8.15475	8.05982	7.82294	18.3789	15.6787	14.8391	1.02433	4.63204e-19	TCF7L2	ENSG00000148737
11.3438	11.6945	9.13814	23.7282	21.9577	19.2688	1.01327	4.8959e-15	YY1AP1	ENSG00000163374
5.71972	6.73149	7.85662	11.8864	17.4909	16.5295	1.17671	9.01648e-14	FBRS	ENSG00000156860
12.3366	12.6098	12.7564	32.327	33.3323	28.7955	1.32486	5.0506e-35	DIRC2	ENSG00000138463
34.0364	36.3241	47.8482	142.898	149.643	126.074	1.82426	4.34485e-39	CGB8	ENSG00000213030
8.36037	7.62109	10.2956	17.4438	22.2206	21.5357	1.21992	3.20219e-18	EPS8L1	ENSG00000131037
10.509	9.46641	15.7099	43.6646	61.7718	51.6146	2.13801	1.51311e-33	FOXO6	ENSG00000204060
3.92824	3.47228	4.61844	7.60795	8.50758	9.23516	1.07694	2.26555e-16	TRIOBP	ENSG00000100106
11.1924	10.8313	9.23809	29.9035	27.7669	21.2887	1.33657	3.99758e-21	E2F8	ENSG00000129173
3.30187	3.45723	2.74353	11.6192	11.0181	9.78378	1.77033	1.34333e-45	FNIP2	ENSG00000052795
10.3759	10.4132	9.75306	21.0608	22.0013	21.3407	1.07631	1.41683e-26	HCAR1	ENSG00000196917
6.21648	5.87315	6.90969	19.3648	20.8507	17.111	1.5933	4.59041e-40	TBX3	ENSG00000135111
2.63842	2.97837	3.36053	13.8918	16.8441	14.1891	2.32305	7.78234e-72	CSF3R	ENSG00000119535
6.59401	6.52145	7.90793	31.0695	33.3335	30.3913	2.17289	1.45503e-76	PMEL	ENSG00000185664
9.47882	9.35451	11.3799	21.1585	24.7401	24.6357	1.22328	2.08484e-23	TINCR	ENSG00000223573
4.5813	5.19021	3.36767	12.712	10.8677	9.67366	1.3394	1.7491e-17	MME	ENSG00000196549
7.93603	8.49189	9.64212	15.3157	18.5757	19.177	1.02555	7.43898e-16	STK40	ENSG00000196182
11.48	11.6529	9.75764	48.8904	48.392	40.1298	2.0626	4.20782e-60	CAMK2N1	ENSG00000162545
7.23338	6.0522	8.93443	21.2645	24.2445	21.7252	1.59756	1.02516e-29	NEURL1	ENSG00000107954
16.2923	15.8793	16.2357	42.8728	51.8996	45.95	1.53964	7.20244e-42	AP001972.5	ENSG00000279117
9.9094	10.2432	15.8878	34.6077	52.7726	43.4537	1.86015	5.28129e-24	CEBPA	ENSG00000245848
7.37549	7.62536	6.57808	21.8257	18.8427	17.1454	1.42159	6.19044e-30	FAM49A	ENSG00000197872
3.53908	3.39851	2.79776	10.0867	9.27126	6.90426	1.43156	2.69024e-21	MTUS1	ENSG00000129422
8.78509	8.51136	9.24147	16.5375	18.8957	17.9656	1.00887	1.0019e-20	TMPRSS13	ENSG00000137747
14.861	15.864	14.5585	30.6605	32.7137	35.6905	1.1294	1.67313e-24	PLAU	ENSG00000122861
8.20928	8.59434	11.8695	18.907	23.2574	22.9562	1.18351	3.57183e-15	RGL2	ENSG00000237441
10.6332	11.2382	10.9203	27.6342	32.7632	30.1188	1.46482	4.27073e-39	C1orf115	ENSG00000162817
6.80715	7.11254	10.1665	18.2352	21.6572	20.8127	1.3337	2.31124e-18	AP5B1	ENSG00000254470
6.29067	6.40915	5.05078	22.8089	20.7769	18.5936	1.80838	3.21163e-43	PLIN2	ENSG00000147872
5.2801	5.72343	5.94404	26.9998	34.4752	26.9178	2.38275	7.31614e-72	OVOL1	ENSG00000172818
5.6823	5.17029	6.9222	10.963	13.8813	15.7205	1.19064	5.77455e-15	B4GALNT3	ENSG00000139044
6.35666	6.69888	9.08537	12.4915	15.5223	16.6934	1.01392	6.6606e-11	MAPK8IP2	ENSG00000008735
8.25135	7.8863	9.371	19.417	20.327	18.0958	1.18113	1.36357e-24	FAM160A2	ENSG00000051009
7.33741	7.72765	8.4317	15.0879	17.1573	17.6299	1.08594	9.35583e-21	CCDC120	ENSG00000147144
11.4198	10.2578	11.8038	25.9686	27.8773	24.4892	1.22643	4.11082e-27	ATP6V1C2	ENSG00000143882
8.13094	9.1821	11.4133	30.8965	41.0117	41.8661	1.98578	8.77073e-38	FABP7	ENSG00000164434
7.30331	8.38743	7.80915	15.5013	18.8307	18.8239	1.17753	8.0993e-22	CCDC69	ENSG00000198624
2.35317	3.19325	3.03252	14.9183	18.7087	17.5986	2.57757	1.07066e-73	ATG9B	ENSG00000181652
7.77165	8.21853	9.42346	24.4984	25.3295	23.7389	1.53341	3.49384e-40	CRAT	ENSG00000095321
17.2837	17.2979	27.326	67.1699	79.9222	83.2062	1.89548	3.3684e-29	S100P	ENSG00000163993
4.17824	4.05413	4.82842	8.74191	9.84792	8.98505	1.07822	5.62913e-20	SIDT2	ENSG00000149577
1.7027	1.5668	1.71583	11.8155	11.2266	8.74519	2.67274	8.19996e-82	SGK1	ENSG00000118515
10.6793	10.0858	11.4025	18.4165	22.6509	24.8563	1.03543	6.67408e-15	TBC1D2	ENSG00000095383
10.8837	11.1713	9.77057	30.3008	30.0902	27.2981	1.46205	1.7802e-37	ZNF114	ENSG00000178150
5.41269	5.74055	7.2186	12.0559	14.977	13.6959	1.14863	1.35494e-16	TBX2	ENSG00000121068
6.34942	6.95329	6.36783	15.9244	13.1239	12.1288	1.06552	1.87012e-16	TVP23B	ENSG00000171928
6.02387	6.97383	5.04037	19.2707	17.0926	15.9692	1.53631	1.52905e-28	GRAMD2B	ENSG00000155324
5.09639	5.89941	7.74921	12.2254	16.597	18.648	1.34062	1.83161e-14	AES	ENSG00000104964
5.85328	5.93875	5.09747	13.629	12.6805	11.0462	1.14501	5.00913e-20	SPOPL	ENSG00000144228
11.6209	11.1161	12.0805	27.6302	26.6519	26.4987	1.21426	4.99348e-30	MYLIP	ENSG00000007944
8.72096	7.4171	8.14561	21.527	22.406	20.5276	1.40866	7.56689e-35	ENG	ENSG00000106991
6.03661	5.85945	7.42744	11.9062	14.1236	12.639	1.00094	1.50478e-14	TOLLIP	ENSG00000078902
6.81813	6.93945	8.00037	14.0788	18.5159	15.4999	1.14441	1.29797e-17	NATD1	ENSG00000274180
5.27412	5.16641	7.11114	12.0101	15.8446	14.5345	1.27225	5.79891e-17	ZBTB7A	ENSG00000178951
5.32044	5.91273	7.23014	10.0971	13.6201	13.9116	1.02729	3.08425e-11	C11orf95	ENSG00000188070
3.83876	4.32268	6.04505	14.6106	23.2221	20.8976	2.04763	4.8534e-28	PHLDB3	ENSG00000176531
5.9879	7.38345	7.30915	24.3687	27.1528	21.9267	1.82811	4.75702e-43	CYP11A1	ENSG00000140459
11.6178	11.4291	12.2177	31.3165	31.2784	30.7872	1.40496	5.53104e-39	EFNA1	ENSG00000169242
4.61163	3.60165	3.39693	11.3478	10.2495	8.90433	1.39361	7.50179e-22	PLCXD3	ENSG00000182836
3.85613	4.43725	4.70063	9.55663	10.9826	11.1692	1.28698	7.9498e-25	KDM6B	ENSG00000132510
9.36317	12.3739	9.10456	36.1127	37.5329	28.7702	1.731	2.56163e-30	ERVV-2	ENSG00000268964
10.1904	12.8364	13.0164	24.6081	32.0033	25.7962	1.19288	8.27771e-17	ADM	ENSG00000148926
3.96973	4.06224	4.71913	7.75758	8.50093	9.26881	1.00157	9.04403e-16	AP5Z1	ENSG00000242802
5.72389	6.66196	6.09309	20.9823	17.7814	15.6426	1.55751	3.70831e-30	SLC19A2	ENSG00000117479
5.58248	6.25827	9.53652	26.6271	33.6126	31.2093	2.09696	8.31708e-33	MEX3D	ENSG00000181588
5.10691	4.89815	4.04039	15.2723	13.5753	12.48	1.55687	1.25148e-31	PPP1R3B	ENSG00000173281
10.2181	10.0445	14.0084	24.1502	29.7404	28.3767	1.2635	2.69203e-17	FAM110A	ENSG00000125898
7.93457	9.1907	8.35102	18.3841	18.7607	15.9665	1.05954	2.91792e-18	LGALSL	ENSG00000119862
4.75776	5.02212	4.23005	11.8407	10.1067	7.80711	1.08637	1.58641e-12	PPM1B	ENSG00000138032
2.57827	2.96685	2.537	13.5376	14.7577	11.8975	2.3137	8.98679e-69	MXD1	ENSG00000059728
7.78727	10.487	12.9558	32.4999	40.1692	43.4733	1.8948	3.37218e-28	DDIT4	ENSG00000168209
3.60719	3.49698	4.93211	7.41343	11.0038	11.923	1.33408	1.7328e-13	PAK4	ENSG00000130669
14.3469	13.7836	14.7418	37.7918	42.6799	42.0162	1.51471	4.75901e-39	ID3	ENSG00000117318
1.70957	1.76083	1.59581	6.26589	5.40921	4.89316	1.70919	3.32403e-39	NEBL	ENSG00000078114
4.71447	4.61284	5.16237	9.9991	11.5866	11.904	1.2089	6.27696e-23	KCNJ5	ENSG00000120457
1.82804	1.74881	1.36756	5.25354	5.25047	4.33555	1.58546	7.91876e-29	MAST4	ENSG00000069020
2.72721	2.90488	2.44042	8.02282	8.70231	8.22514	1.6278	7.55874e-42	CEP68	ENSG00000011523
2.29649	2.08964	1.96225	5.47293	4.7351	4.74871	1.23633	1.98392e-23	PXYLP1	ENSG00000155893
6.55846	7.55319	6.9907	20.9302	19.8713	17.6533	1.46953	2.33655e-32	C5orf30	ENSG00000181751
4.81627	3.9977	3.92961	9.67298	9.24139	8.12237	1.08524	1.11921e-16	RCAN3	ENSG00000117602
1.91504	1.9071	1.84132	6.47093	6.56922	5.50186	1.71091	1.88513e-43	NRP1	ENSG00000099250
4.58021	4.55476	6.4597	10.6002	15.2738	13.5049	1.33655	2.77034e-15	SMAD7	ENSG00000101665
11.6656	12.8296	20.023	29.6348	31.7885	32.4855	1.07694	7.21373e-10	SCAND1	ENSG00000171222
5.16434	4.86431	3.99636	12.8871	9.31367	8.18959	1.11541	4.64995e-11	NECTIN3	ENSG00000177707
3.29079	3.02615	4.54949	8.2095	9.51762	9.95863	1.34954	1.18255e-17	MXD4	ENSG00000123933
17.8501	15.8343	29.4903	35.0639	49.9791	50.9309	1.10616	8.078e-08	PCSK1N	ENSG00000102109
7.49238	8.36227	9.75282	24.3502	31.3379	31.7281	1.7714	5.26323e-33	PRSS22	ENSG00000005001
3.47217	3.85657	4.05071	6.96538	9.19357	9.04115	1.14708	3.66797e-16	ELF3	ENSG00000163435
7.4531	7.20013	10.3904	28.5879	29.8891	26.6151	1.76471	4.80716e-32	SH2B2	ENSG00000160999
7.22244	6.80938	7.63836	11.2493	16.1845	18.5829	1.08676	8.8155e-11	PBXIP1	ENSG00000163346
2.80866	2.69714	3.62519	7.25864	8.74407	8.90357	1.44793	5.87827e-23	ULK1	ENSG00000177169
4.84698	5.38008	7.02092	12.8485	17.2264	14.6362	1.37425	1.02224e-17	IRF2BPL	ENSG00000119669
5.2663	5.21269	4.6503	11.2002	9.86981	10.3744	1.05535	2.85735e-18	CEACAM1	ENSG00000079385
2.23696	2.46824	3.16992	5.64314	6.07285	6.68512	1.22451	8.13237e-17	FLCN	ENSG00000154803
4.08654	3.49676	5.60375	7.76026	10.3947	9.74101	1.08123	4.25162e-10	EVI5L	ENSG00000142459
1.45296	1.44955	1.73802	9.53875	9.94579	7.66828	2.54872	5.22713e-67	HOPX	ENSG00000171476
7.24361	6.8622	8.67284	15.0745	17.4963	15.0582	1.0643	3.50046e-15	GLMP	ENSG00000198715
4.17785	4.80956	5.39189	8.83432	9.83623	10.3404	1.01261	5.58907e-14	MAFF	ENSG00000185022
1.98773	1.92924	1.8275	5.82638	4.9667	5.29313	1.48551	6.93543e-33	C1orf21	ENSG00000116667
5.06803	4.43643	6.06625	11.2298	15.8674	14.8243	1.42922	9.88887e-19	SH3BP5	ENSG00000131370
3.01312	3.4511	2.56044	9.04277	7.15445	7.16901	1.37205	7.39189e-20	PCMTD1	ENSG00000168300
4.17907	3.53876	4.7282	26.8994	27.0323	19.7832	2.56655	2.17818e-56	GCM1	ENSG00000137270
5.19603	4.32037	5.49646	14.7921	17.8216	15.2634	1.67354	3.34239e-33	TNFRSF1B	ENSG00000028137
9.09203	8.205	15.3109	42.2299	55.1522	49.3984	2.17068	3.14198e-28	GADD45G	ENSG00000130222
2.11654	2.34684	2.40675	5.11656	5.16	4.39499	1.09432	1.05041e-17	ERN1	ENSG00000178607
10.6556	9.26601	8.78407	21.0517	24.117	20.0257	1.18356	1.05605e-18	PXDC1	ENSG00000168994
4.53089	4.92945	3.61425	12.5885	10.5107	10.0177	1.34043	4.05485e-19	ARRDC3	ENSG00000113369
4.00178	3.8362	2.76358	8.56914	7.68777	7.77351	1.18048	4.41473e-15	TMCC3	ENSG00000057704
2.1266	2.08442	2.42366	6.94773	8.54629	7.51513	1.79428	8.39059e-40	HDAC5	ENSG00000108840
2.34693	2.68712	2.65195	12.0281	14.055	11.3374	2.28317	2.53319e-60	ABTB2	ENSG00000166016
1.86332	1.77477	1.7752	5.21232	4.59222	4.18756	1.36991	1.48225e-25	DOCK4	ENSG00000128512
2.00404	1.70495	2.20386	4.97624	5.25294	5.43151	1.40566	6.52035e-26	CPAMD8	ENSG00000160111
2.04099	2.2187	2.20027	5.08113	5.27071	4.97227	1.24602	3.45533e-25	RASGRF1	ENSG00000058335
4.95571	5.4772	7.01744	11.7078	13.9501	14.152	1.18998	8.46046e-15	PLEKHO2	ENSG00000241839
2.15683	1.69853	1.60729	8.99373	8.2388	6.80913	2.13812	3.60676e-42	ADAMTS20	ENSG00000173157
2.89107	2.94445	3.46982	9.52232	12.1279	9.11017	1.72496	4.68537e-30	SLC22A11	ENSG00000168065
2.47388	2.6239	2.58879	6.2241	6.79096	5.8513	1.29523	8.49688e-25	TOM1L2	ENSG00000175662
5.96924	5.2647	9.26049	8.44366	15.77	17.2145	1.0155	0.0100453	H2AFJ	ENSG00000246705
2.46947	2.09745	2.31876	5.23386	4.84435	4.62596	1.09472	1.71707e-17	ELMO1	ENSG00000155849
1.90884	1.73933	1.94765	4.04357	3.73374	3.95106	1.06776	5.07841e-18	TM2D3	ENSG00000184277
3.4552	2.40986	2.96935	17.8791	19.5716	20.1663	2.70645	1.042e-72	FUT3	ENSG00000171124
8.885	7.34813	8.41098	16.6233	17.9865	16.8702	1.06315	1.57896e-16	PQLC2	ENSG00000040487
1.52101	1.46058	1.535	3.12187	3.57029	3.22754	1.1352	1.58585e-19	NRP2	ENSG00000118257
2.42557	2.49467	3.7431	6.25095	7.33078	7.49588	1.28292	6.12339e-14	ZNF219	ENSG00000165804
2.59936	2.28616	2.18284	6.92156	10.3488	10.3861	1.96858	1.90521e-30	NUPR1	ENSG00000176046
2.30258	2.23913	2.07117	6.43656	6.48523	5.58904	1.48489	3.341e-29	SIPA1L2	ENSG00000116991
3.69034	3.99134	6.0794	10.8283	16.3151	16.6681	1.67093	1.62461e-16	TYMP	ENSG00000025708
2.17755	2.41161	1.76655	4.53165	4.46028	4.66002	1.10273	8.04454e-15	TRIM38	ENSG00000112343
3.32841	3.004	4.29561	8.91553	8.17752	7.91462	1.23465	4.53595e-16	PLPP3	ENSG00000162407
4.88631	4.57208	4.62061	13.259	14.1371	13.6464	1.54377	2.09629e-34	LINC01949	ENSG00000233828
5.50588	4.62033	10.088	12.2404	17.5193	18.9548	1.26911	0.00116681	METRNL	ENSG00000176845
4.47928	4.8523	6.14704	10.8811	13.5171	11.2572	1.20386	1.39146e-14	MFSD13A	ENSG00000138111
2.1894	2.37925	2.19291	13.1645	15.5597	12.7502	2.61646	2.1959e-70	ZNF750	ENSG00000141579
2.38103	2.85226	5.0384	7.86033	12.6003	12.7291	1.69212	2.42567e-05	CAPS	ENSG00000105519
6.55612	5.19103	5.64984	11.5085	11.2812	12.9289	1.03837	1.4185e-13	CTNNBIP1	ENSG00000178585
3.24461	2.79052	2.55752	7.19308	6.57907	6.92734	1.26863	3.70323e-20	MFSD6	ENSG00000151690
6.01619	5.71832	5.96012	14.1155	15.0402	11.8525	1.21253	4.88597e-18	PNRC1	ENSG00000146278
3.23874	4.16207	3.51085	10.0848	7.91088	7.64264	1.23176	5.73286e-15	ZNF702P	ENSG00000242779
3.78047	4.27076	3.68439	8.65161	8.58061	8.02608	1.10546	3.96634e-17	MERTK	ENSG00000153208
2.21536	2.2408	1.90202	5.25331	3.9565	3.92295	1.04613	2.0325e-11	RHOBTB3	ENSG00000164292
1.88679	2.49812	2.08279	3.80736	4.50859	5.0905	1.05142	3.17146e-11	ATG16L2	ENSG00000168010
6.26777	6.3179	5.54768	14.8105	14.5805	13.8484	1.25353	1.26471e-21	C4orf19	ENSG00000154274
2.18247	2.35805	3.6122	5.09629	7.69034	8.89583	1.41145	6.29625e-11	LMTK3	ENSG00000142235
1.47067	1.23475	1.70267	5.54069	6.13835	4.99568	1.91985	6.68705e-35	SLC13A4	ENSG00000164707
3.19947	3.22652	3.56506	7.40065	8.01359	5.88948	1.09222	5.20875e-13	GPR157	ENSG00000180758
2.18017	1.86093	1.21446	6.80565	6.04263	4.87728	1.75386	3.35297e-19	VAV3	ENSG00000134215
2.03204	1.97875	1.91611	5.31784	5.34463	5.24491	1.42437	1.26299e-28	MAPK4	ENSG00000141639
1.53542	1.59283	1.35706	6.31121	6.52236	6.78078	2.12849	2.06961e-53	BDKRB2	ENSG00000168398
1.33443	1.23177	1.086	3.18402	3.40207	2.80108	1.3619	5.22188e-21	MED12L	ENSG00000144893
9.26937	12.3683	18.8953	32.6557	62.9765	49.7526	1.84271	2.49368e-06	CGB3	ENSG00000104827
1.69727	1.61089	1.4778	4.91208	3.62419	3.66068	1.34941	1.82062e-17	PLD5	ENSG00000180287
4.3901	2.55949	5.40207	15.792	10.7753	8.74489	1.51571	3.63965e-10	CGB7	ENSG00000196337
3.26757	4.14166	3.57242	11.2409	10.9506	12.1947	1.64621	2.44154e-30	IRAK2	ENSG00000134070
2.08538	2.20695	1.67075	7.64588	6.81189	6.03702	1.78066	1.50695e-29	FILIP1L	ENSG00000168386
1.24259	1.47461	1.35971	4.34716	4.78127	4.59141	1.7503	5.94911e-36	KHDRBS3	ENSG00000131773
1.64551	1.61953	1.88377	3.82596	5.07174	4.90448	1.42292	9.6669e-20	SPIRE2	ENSG00000204991
4.30768	4.5233	4.58103	10.9117	14.7089	11.6319	1.47379	2.37714e-21	DEPP1	ENSG00000165507
2.74598	2.74054	2.66927	9.80707	10.6469	8.66329	1.83584	9.6014e-37	AC010328.1	ENSG00000267943
4.76989	4.99975	5.35334	10.1463	10.8981	9.46731	1.01248	1.58404e-13	IL36RN	ENSG00000136695
10.8102	8.87971	15.2935	24.1955	27.4098	26.9473	1.16743	1.588e-10	CITED4	ENSG00000179862
14.7324	11.5984	13.4583	26.0654	30.5929	26.7699	1.06866	4.97823e-13	TSTD1	ENSG00000215845
1.22422	1.37698	1.54761	2.85517	3.36399	3.05947	1.16115	3.23931e-15	XYLT1	ENSG00000103489
1.95019	2.34461	2.52692	7.35454	6.94537	7.08711	1.64813	1.89552e-29	CSF1R	ENSG00000182578
2.12095	2.31202	2.07467	15.4485	15.9957	12.3798	2.75097	3.23565e-63	KRT23	ENSG00000108244
1.5224	1.73532	1.54191	3.18854	4.22049	3.59685	1.19712	9.40822e-15	FAM131A	ENSG00000175182
6.95516	7.2809	11.2159	12.8475	19.5594	19.1029	1.01738	9.06862e-07	JUNB	ENSG00000171223
2.52004	3.13433	3.47357	37.5302	43.5212	37.2507	3.69526	6.28272e-96	UPK2	ENSG00000110375
3.43771	3.74655	3.96565	8.73129	8.56127	8.23339	1.1947	8.97415e-18	OPN3	ENSG00000054277
8.20398	9.56743	12.8722	24.1395	27.9885	24.1061	1.31477	4.57619e-14	CLDN3	ENSG00000165215
2.19445	2.40012	1.43104	4.48065	4.4274	4.25584	1.12706	3.53594e-10	MAML3	ENSG00000196782
3.37815	3.11477	3.71356	8.58877	9.33085	8.77771	1.38752	3.5299e-22	DLX4	ENSG00000108813
11.5448	12.8459	11.9071	55.6147	58.3494	46.7661	2.14616	8.07976e-43	LGALS16	ENSG00000249861
2.5384	3.61547	2.65027	7.22232	7.39165	6.68907	1.27395	7.21647e-15	ZNF436	ENSG00000125945
2.06076	2.17749	2.18806	5.29433	4.42942	4.56795	1.15279	2.13112e-15	AC025569.1	ENSG00000258168
1.79814	1.95632	3.15928	4.99348	7.30098	7.25922	1.50017	2.8402e-12	FIGNL2	ENSG00000261308
1.35397	1.51369	1.39936	3.19979	2.95637	2.57065	1.03168	4.23043e-12	APOL6	ENSG00000221963
2.79667	2.71754	3.05174	6.48447	6.90559	6.75416	1.23387	1.44144e-18	PDCD4	ENSG00000150593
1.22236	1.48408	1.73189	3.95004	4.28345	4.40198	1.50923	2.91834e-21	ZBTB7C	ENSG00000184828
3.60623	3.32328	2.23962	8.69213	7.01508	6.56492	1.28016	1.04535e-11	LIPH	ENSG00000163898
1.21082	1.39653	1.91834	2.93515	3.50274	3.71123	1.1653	1.71278e-10	MNT	ENSG00000070444
1.46643	1.36739	1.21914	3.1	2.59128	2.80531	1.06785	1.43409e-12	BEND7	ENSG00000165626
1.83341	1.76541	1.48491	4.30913	3.69327	4.15674	1.25803	1.80378e-16	FAM111A	ENSG00000166801
4.96974	5.28047	5.38707	12.2742	16.6085	16.3319	1.53198	1.74994e-20	TWIST1	ENSG00000122691
3.56384	3.74722	3.6204	10.9971	11.034	10.3628	1.56699	8.64028e-28	HTR1D	ENSG00000179546
1.73464	1.23525	1.56954	3.95411	3.83704	4.64563	1.45496	3.74328e-18	MAPK13	ENSG00000156711
7.98457	7.38394	10.8512	14.6423	20.6101	20.8273	1.09733	9.50384e-09	CLEC11A	ENSG00000105472
1.24247	1.27969	1.45213	4.2631	4.18033	3.97081	1.64314	1.67323e-28	VIPR1	ENSG00000114812
21.487	23.5226	37.5109	58.6898	64.2129	57.0521	1.12486	1.00857e-08	AC018755.4	ENSG00000273837
1.39861	1.58493	2.19851	3.94021	4.78647	5.54485	1.46179	3.76304e-14	PLA2G4F	ENSG00000168907
1.6993	1.5712	1.15366	5.41508	5.13261	4.41288	1.75752	1.10861e-23	CYP1B1	ENSG00000138061
7.20975	6.1952	6.99188	13.6247	16.3308	14.1315	1.11243	5.18529e-13	SOCS1	ENSG00000185338
3.21272	2.78928	3.27656	15.5913	15.4202	12.3249	2.22387	1.02694e-39	ID2	ENSG00000115738
1.6093	2.07763	2.27193	5.66863	5.52363	5.9956	1.52788	1.47756e-20	ANPEP	ENSG00000166825
1.38349	1.33997	1.27031	4.68071	4.01252	3.04382	1.55488	1.00178e-17	CPEB2	ENSG00000137449
4.31407	4.89108	3.16073	20.4175	16.9711	17.7413	2.15571	6.23082e-33	TMSB4Y	ENSG00000154620
2.19383	2.63573	3.65703	7.14148	11.5397	11.6895	1.8396	1.29676e-16	NKD2	ENSG00000145506
1.44583	1.24271	1.21694	5.12923	5.10894	4.50279	1.91653	1.76551e-33	SLC9A2	ENSG00000115616
2.16647	2.02093	2.15052	5.21306	5.27442	4.49287	1.24097	5.0042e-16	PLCL2	ENSG00000154822
7.20574	5.50723	7.24326	11.7343	15.3674	13.6399	1.03038	2.45364e-09	UBALD2	ENSG00000185262
2.87031	2.68443	3.9584	6.28229	7.29086	7.73705	1.16404	9.88398e-11	CACFD1	ENSG00000160325
1.86816	2.19698	3.37204	4.46138	7.42284	8.41983	1.44925	3.49665e-09	APOBR	ENSG00000184730
1.80361	1.88558	1.51644	4.82587	4.78608	3.79516	1.36436	9.68491e-16	KAT2B	ENSG00000114166
2.61644	2.68999	1.8436	6.13983	5.75928	5.52122	1.28439	1.47304e-13	PIFO	ENSG00000173947
1.513	1.68632	2.16466	4.785	5.39891	5.46881	1.54513	4.96756e-19	VWCE	ENSG00000167992
2.0263	1.68629	1.41245	4.39816	3.14668	3.32137	1.08414	1.10311e-08	ZNF267	ENSG00000185947
2.07679	1.98626	2.10625	6.65816	6.01621	5.32125	1.5443	3.00949e-21	BMT2	ENSG00000164603
3.37692	3.25167	4.13166	6.12154	10.3386	8.92286	1.2386	1.25778e-09	SOCS3	ENSG00000184557
2.92703	2.94543	2.81231	12.1004	14.018	10.3155	2.06851	1.04192e-31	ERVV-1	ENSG00000269526
1.17739	1.19374	1.5183	2.47185	2.81419	2.56415	1.01332	1.04963e-09	FAM84A	ENSG00000162981
3.1909	2.46613	3.44122	8.10404	8.82936	9.28051	1.52759	7.67977e-19	STAP2	ENSG00000178078
1.36923	1.86431	1.4124	3.52101	3.25952	3.17665	1.09884	1.22018e-10	BCL2L11	ENSG00000153094
1.69276	2.16418	2.40204	5.84661	5.78005	5.49362	1.45116	2.36904e-17	GPR153	ENSG00000158292
2.15345	1.81838	1.99566	3.64266	4.09367	4.1988	1.00067	4.97811e-10	FAM219B	ENSG00000178761
1.65134	1.83206	1.66613	7.84431	7.93317	7.97088	2.20488	8.5821e-41	ALDH3B2	ENSG00000132746
1.10351	1.25892	1.12524	5.77864	5.31356	4.71608	2.17956	3.17307e-36	RHOBTB1	ENSG00000072422
2.34784	2.60539	2.27606	4.45403	5.77336	5.40025	1.11215	6.03674e-11	HABP4	ENSG00000130956
1.34902	1.13961	1.60185	2.37684	3.12691	3.45229	1.13139	5.43331e-09	SAMD14	ENSG00000167100
4.58631	2.99672	5.13551	19.515	19.4331	12.954	2.02955	8.37731e-20	MRGPRX1	ENSG00000170255
1.40134	2.19705	1.54349	7.51509	7.68439	6.81291	2.09631	8.68999e-28	HEY1	ENSG00000164683
1.05365	1.02938	1.1392	2.45681	2.73344	3.11601	1.36661	1.49707e-15	NDRG2	ENSG00000165795
2.61824	2.05868	1.82056	5.69056	6.20047	4.57628	1.34188	3.46073e-12	TPRXL	ENSG00000180438
4.14757	3.36025	4.23693	9.43502	9.72931	9.7908	1.30251	1.83313e-14	HYAL3	ENSG00000186792
1.63803	1.52672	1.08873	3.16849	3.20795	2.94443	1.13172	2.61354e-09	PRRG4	ENSG00000135378
2.22446	3.98847	7.72611	8.65991	11.5611	13.9697	1.29449	0.0157103	JOSD2	ENSG00000161677
2.02045	2.0301	2.23374	5.71292	7.58176	7.78014	1.74615	2.93907e-19	ANKRD65	ENSG00000235098
1.21786	1.25646	1.39591	7.46762	8.77032	6.40223	2.54821	4.03586e-35	SMPDL3B	ENSG00000130768
1.67206	1.33822	1.69403	7.09493	6.94384	7.60617	2.20303	3.15446e-31	HSD11B2	ENSG00000176387
1.28003	1.123	1.36702	2.2692	2.70367	2.57368	1.00186	3.2784e-08	MEX3A	ENSG00000254726
1.16869	1.17604	1.49718	3.07851	2.92717	2.54267	1.15366	1.05639e-09	DENND2D	ENSG00000162777
3.87576	4.24093	3.72291	9.16563	9.29339	8.96609	1.21149	1.42746e-11	AREG	ENSG00000109321
2.65392	2.29113	3.07258	13.7123	15.9832	13.5617	2.43245	9.82785e-33	GPR32	ENSG00000142511
2.02425	1.96722	2.66525	4.1151	4.6001	5.33069	1.07788	8.07006e-08	ST6GALNAC2	ENSG00000070731
2.79836	2.17403	2.66916	8.80158	10.4277	7.8382	1.82532	4.44283e-19	ANXA9	ENSG00000143412
1.06101	1.33125	1.2594	2.38646	2.54301	2.5775	1.03923	3.22477e-08	CSF1	ENSG00000184371
7.57382	5.67228	8.62175	47.0662	21.9607	19.3152	2.0143	3.38312e-11	FTH1P7	ENSG00000232187
3.21517	3.96279	6.54042	15.7239	15.2581	20.4061	1.90553	2.91176e-14	CDC42EP5	ENSG00000167617
1.8731	1.59256	1.27903	4.95551	4.97174	5.15028	1.66845	2.16733e-16	DUSP10	ENSG00000143507
1.71125	1.09853	1.3442	2.65745	2.91771	3.05317	1.05587	4.60841e-07	AL365205.1	ENSG00000124593
2.40242	3.79733	3.89427	8.34841	13.2023	12.3038	1.74532	1.16754e-12	HSD17B14	ENSG00000087076
1.93355	1.5754	2.05624	8.2644	7.48253	7.15414	2.04157	7.93724e-23	INSL4	ENSG00000120211
2.54999	3.0175	3.91367	6.20183	6.38263	7.02092	1.04814	6.491e-07	MYPOP	ENSG00000176182
1.24222	1.84023	2.01303	8.58406	8.92026	7.24717	2.27892	1.08113e-23	LINC01356	ENSG00000215866
2.17915	2.00148	1.98637	6.7327	6.4869	8.86581	1.84115	2.23805e-16	SUN3	ENSG00000164744
1.35152	1.31727	1.18814	3.91023	3.05485	2.73033	1.32926	2.34766e-09	LINC00836	ENSG00000280809
1.29954	1.28927	1.53606	3.70837	3.34868	4.38178	1.47196	2.56791e-11	CYGB	ENSG00000161544
3.80761	3.11643	4.60599	14.8573	25.4951	23.4632	2.46983	5.66973e-20	TPSP2	ENSG00000260284
2.0657	2.3978	2.79434	4.26943	5.38885	4.91351	1.00558	5.08416e-06	MSRB2	ENSG00000148450
7.41683	8.45734	6.55312	16.4505	19.3798	15.7768	1.2017	4.75198e-08	AL033519.3	ENSG00000228559
1.1054	1.25224	1.19859	4.60084	4.06141	4.1745	1.8512	3.68539e-17	ENDOU	ENSG00000111405
4.82447	6.63649	5.35966	10.4883	14.564	20.8054	1.44693	1.40011e-07	C19orf71	ENSG00000183397
1.3647	1.31409	1.39111	3.93943	4.05728	3.71221	1.5246	2.53303e-12	GDPD2	ENSG00000130055
1.50989	1.16311	1.065	3.61352	3.49264	4.49875	1.63552	7.63508e-12	ERVE-1	ENSG00000267259
4.36827	6.36068	4.83969	19.0683	20.5067	17.2242	1.86556	9.95307e-15	LINC00379	ENSG00000229557
1.12607	1.39074	2.10311	2.82741	3.58987	5.03237	1.30993	6.27334e-06	GATA3-AS1	ENSG00000197308
2.44348	3.33678	2.36905	5.91717	6.87701	7.27091	1.29915	8.70095e-08	DDIT3	ENSG00000175197
1.3129	1.55153	1.0804	3.12552	3.18051	2.40199	1.14126	3.40587e-06	ACP5	ENSG00000102575
1.8138	1.77013	1.45225	3.11153	3.84403	3.37547	1.03669	9.5947e-06	ANOS2P	ENSG00000241859
2.50986	5.87864	4.48805	10.3758	8.91143	9.81555	1.17458	3.27883e-05	AC062028.1	ENSG00000226080
2.30379	1.56293	2.37839	7.51843	9.65114	9.09155	2.07399	1.27659e-15	NRTN	ENSG00000171119
2.94005	4.79699	3.14522	14.7863	13.3902	10.8393	1.83976	6.22215e-12	LGALS13	ENSG00000105198
1.13648	1.24702	1.64425	2.97012	4.25264	4.69473	1.56566	6.24958e-09	LINC00482	ENSG00000185168
1.21325	1.47199	1.10223	3.20657	4.32441	3.19633	1.50119	4.01526e-09	ACOT2	ENSG00000119673
1.08496	1.02463	1.40105	2.38814	3.73965	2.76923	1.34214	4.24204e-07	SHB	ENSG00000107338
1.41544	1.45803	2.11286	3.83618	5.66526	4.53316	1.49337	3.02657e-08	LINC01003	ENSG00000261455
2.70235	3.20262	3.28438	12.257	11.4315	6.8456	1.73124	1.23015e-09	MTX1P1	ENSG00000236675
2.45682	2.54768	3.03262	5.26031	5.29264	6.03502	1.04572	2.77906e-05	HLA-DRB1	ENSG00000196126
7.79485	3.80727	5.13158	16.2217	13.6904	11.8371	1.32036	6.9069e-06	FTH1P8	ENSG00000219507
1.48212	1.61743	2.04901	4.04398	4.49453	2.95808	1.15843	2.56349e-05	HLA-G	ENSG00000204632
1.59482	2.30351	1.25274	3.88467	3.80195	5.24476	1.32701	5.22311e-06	AC012414.5	ENSG00000260409
3.13184	3.83074	5.18232	11.5379	9.051	8.53135	1.26089	7.66737e-06	AL121944.1	ENSG00000272009
1.53614	1.31481	1.04499	2.84162	3.96307	5.00764	1.60142	1.43974e-07	PRRG2	ENSG00000126460
1.05621	1.43874	1.32284	2.14445	2.22996	3.2649	1.00072	0.000554993	VMAC	ENSG00000187650
1.09308	1.11633	1.73361	3.20539	3.0022	3.20634	1.25578	1.94241e-05	INHA	ENSG00000123999
7.04684	4.34271	6.68037	11.8787	10.7645	15.6116	1.08396	0.000392313	FTH1P2	ENSG00000234975
4.83027	3.16672	3.755	8.44809	10.4661	9.33283	1.26676	1.82506e-05	AC025575.2	ENSG00000258053
1.70246	2.22479	2.52175	4.99808	7.24459	4.73273	1.39564	8.46212e-06	HSD17B1P1	ENSG00000108785
5.8066	5.06706	4.65886	14.3497	17.5552	19.0134	1.71386	2.23713e-08	AC120498.4	ENSG00000260710
1.50972	5.59124	3.78443	7.25038	13.1276	10.3143	1.49328	0.00017687	WNT5A-AS1	ENSG00000244586
1.83029	1.40993	2.07851	3.66614	3.86766	3.28769	1.02547	0.00067178	AC004233.3	ENSG00000272079
3.11966	2.81016	2.38502	8.27239	7.68629	11.0468	1.7003	1.02008e-07	S100A9	ENSG00000163220
2.82718	2.30351	2.36232	7.46762	11.5166	11.3938	2.02086	1.3769e-09	AC087623.1	ENSG00000255201
2.05695	1.52676	1.2272	3.34427	3.40398	2.9935	1.01843	0.00113962	GJB5	ENSG00000189280
1.39628	1.62267	2.092	2.20437	4.2168	4.42039	1.08578	0.00206939	TBX2-AS1	ENSG00000267280
1.81659	2.43641	1.79387	5.19813	3.69996	5.76219	1.27674	0.000117747	HIST3H2A	ENSG00000181218
3.88283	3.73883	2.61428	11.0188	14.7384	14.2662	1.96752	2.86449e-08	AL159166.1	ENSG00000231811
2.74494	2.54147	2.29359	9.33762	6.55841	5.26778	1.48042	4.60273e-05	FTH1P23	ENSG00000242960
1.18248	1.37833	1.72081	4.72738	4.0563	2.91902	1.44947	8.19882e-05	AC245297.1	ENSG00000215861
1.30976	1.82171	1.86822	3.70999	4.44611	3.92113	1.27154	0.000471792	BHLHA15	ENSG00000180535
1.62243	1.72671	2.36105	2.93214	6.1742	4.43113	1.24605	0.00215958	TMEM247	ENSG00000284701
3.34319	5.08295	4.51768	13.7318	5.55494	7.1993	1.0307	0.0157677	RPS23P8	ENSG00000230629
4.0919	3.37726	5.19522	5.06878	9.52481	11.278	1.03267	0.0162239	RN7SL381P	ENSG00000263968
2.77898	2.2534	3.03309	4.56573	6.70276	6.27622	1.12271	0.00727764	AP000759.1	ENSG00000255320
1.63566	2.3625	1.0768	7.80069	3.88669	6.25703	1.81955	0.00014183	AC087588.2	ENSG00000274976
1.91778	1.02592	1.26253	3.43673	5.64207	3.93392	1.63184	0.000438866	AC084880.1	ENSG00000213144
1.77301	1.28044	2.91806	5.68838	5.71772	4.57077	1.42085	0.00265371	AC092687.3	ENSG00000272275
7.25825	5.24179	13.7377	22.6574	16.0152	24.144	1.26097	0.0100832	AC103810.3	ENSG00000265982
3.57329	1.43365	2.20538	4.95753	4.09384	5.34882	1.00039	0.0359546	HIST2H2AC	ENSG00000184260
