# Supplementary material for: Reduced FBXO22 skews human trophoblast fate equilibrium toward syncytialization via polyubiquitinating the CoREST complex
Source: Nucleic Acids Res. 2026 Jun 4;54(10):gkag557. doi: 10.1093/nar/gkag557 (PMC13234505; doi:10.1093/nar/gkag557)
Supplement: gkag557_Supplemental_Files [file gkag557_supplemental_files.zip › Supplementary Dataset S2.xlsx]

## Sheet: Sheet1
RPL_3_FPKM	RPL_2_FPKM	RPL_1_FPKM	Nor_3_FPKM	Nor_2_FPKM	Nor_1_FPKM	log2FoldChange	pvalue	gene_name	gene_id
448.548	225.602	292.166	3330.7	6696.2	13392	-4.59819	1.46731118599391e-18	CGB2	ENSG00000104818
1079.57	163.699	641.984	11.673	4.11922	0	6.8458	4.53343685280086e-18	TNor	ENSG00000041982
185.536	195.338	637.099	10.1166	9.88613	6.66047	5.24431	7.59191830782749e-16	NOV	ENSG00000136999
613.696	182.958	2920.69	42.801	14.8292	15.5411	5.66105	1.38036338379807e-13	ITGAX	ENSG00000140678
2078.61	586.015	7850.38	113.617	143.349	79.9256	4.96311	2.93389398011815e-13	C1R	ENSG00000159403
1246.76	543.371	2398.89	103.501	121.105	45.5132	3.95204	4.58452974742097e-12	ABI3BP	ENSG00000154175
193.691	127.933	276.532	15.564	5.76691	6.66047	4.40242	7.75480772524932e-12	PGM5	ENSG00000154330
984.768	331.525	1629.88	76.2637	79.9129	39.9628	3.90589	9.72941522338865e-12	PLAT	ENSG00000104368
563.744	881.774	342.978	64.5907	63.436	32.1923	3.47433	1.74788963765981e-11	LILRB5	ENSG00000105609
222.235	259.993	196.406	24.9024	19.7723	13.3209	3.53704	3.43245569403257e-11	LILRB2	ENSG00000131042
380.247	193.963	767.059	42.0228	26.363	27.752	3.80034	4.36036018575027e-11	C1RL	ENSG00000139178
76.4571	159.572	136.8	4.66921	0	2.22016	5.73994	5.83774682612551e-11	MS4A14	ENSG00000166928
606.56	232.48	362.521	41.2446	42.016	29.9721	3.40464	6.04647809431288e-11	ELN	ENSG00000049540
1547.49	178.831	819.825	62.2561	47.7829	21.0915	4.2742	1.27991109126966e-10	LSP1	ENSG00000130592
10.1943	34.3905	1.95429	364.976	599.758	217.575	-4.70256	1.39384190604002e-10	HBM	ENSG00000206177
21824.9	4584.95	15196.6	1114.38	1752.32	692.689	3.54693	1.5379436196214e-10	APOE	ENSG00000130203
226.313	111.425	2191.74	38.1318	9.88613	8.88063	5.46582	2.2423749458192e-10	RGS1	ENSG00000090104
5183.79	7988.24	7727.26	1582.86	937.534	989.08	2.57389	2.48761488331455e-10	STAB1	ENSG00000010327
1003.12	471.838	4428.42	149.415	95.5659	79.9256	4.18242	2.64375821089114e-10	ADAMTS2	ENSG00000087116
181.458	283.378	341.024	28.7934	19.7723	33.3023	3.30396	3.44505087626412e-10	NKD2	ENSG00000145506
1149.91	330.149	632.213	64.5907	80.7367	24.4217	3.63218	3.8132846110438e-10	WNT5B	ENSG00000111186
228.352	71.5323	1241.95	24.1242	14.0053	17.7613	4.78521	9.47940510880407e-10	PROK1	ENSG00000143125
1252.88	185.709	1887.84	70.8163	74.9698	81.0357	3.87533	1.23654562057179e-09	MUC16	ENSG00000181143
1794.19	383.799	3771.78	120.621	175.479	134.319	3.78917	1.37200503838594e-09	IGFBP6	ENSG00000167779
345.586	67.4055	932.196	24.1242	23.8915	14.431	4.42474	1.45608536520306e-09	SSC5D	ENSG00000179954
1185.59	764.846	10786.7	245.133	191.956	148.75	4.44199	1.54641183021653e-09	C1S	ENSG00000182326
433.257	184.333	2153.63	39.6882	54.3737	54.3938	4.22393	1.652504547305e-09	TNXB	ENSG00000168477
2354.88	1166.53	5970.36	298.829	406.155	213.135	3.3695	1.69602714972841e-09	ISLR	ENSG00000129009
116.215	225.602	213.018	15.564	1.64769	11.1008	4.29415	1.84780356433422e-09	ALPK2	ENSG00000198796
83.5931	162.323	59.6058	593.767	721.687	1168.91	-3.0288	2.29482601557609e-09	GREM2	ENSG00000180875
24.4663	48.1468	50.8115	556.414	159.002	775.945	-3.59643	3.02145380362459e-09	MTNR1B	ENSG00000134640
354.761	320.52	349.818	57.5869	22.2438	48.8434	2.99547	4.0838571380186e-09	ME3	ENSG00000151376
3891.16	2096.45	2790.73	644.35	545.385	532.838	2.34933	4.24038741270322e-09	AEBP1	ENSG00000106624
285.44	521.361	421.15	1564.96	2550.62	3106	-2.55673	4.72789052898122e-09	CCR7	ENSG00000126353
995.981	678.182	4081.53	192.216	182.07	73.2652	3.68336	5.97906514184312e-09	PRSS23	ENSG00000150687
4905.49	5908.3	3854.84	1238.9	804.896	1030.15	2.25446	7.12146950715135e-09	F3	ENSG00000117525
136.603	257.241	977.145	41.2446	18.9484	31.0822	3.90904	9.14314848899134e-09	SEMA3C	ENSG00000075223
343.547	239.358	526.681	52.1395	50.2545	57.7241	2.79514	1.15075440913792e-08	TRAF1	ENSG00000056558
355.78	497.975	568.698	1573.52	2917.23	4228.29	-2.61568	1.21520663633747e-08	FAM83D	ENSG00000101447
70.3405	30.2637	392.812	6.22561	0.823844	4.44031	5.42837	1.4345620901384e-08	PCBP3	ENSG00000183570
2130.6	1437.52	3386.78	428.789	407.803	449.582	2.4353	1.49826593119811e-08	CD44	ENSG00000026508
400.635	547.498	764.127	110.505	88.9751	46.6233	2.79422	1.54013704202803e-08	RUBCNL	ENSG00000102445
1097.92	541.995	1271.27	164.2	112.867	34.4124	3.22055	1.5735634330031e-08	MS4A4A	ENSG00000110079
42.816	110.05	159.275	0	4.94306	0	5.92419	1.58358339363376e-08	MMP17	ENSG00000198598
295.634	105.923	1164.76	33.4626	32.1299	4.44031	4.47309	1.59408612386064e-08	FGR	ENSG00000000938
188.594	403.057	273.601	2094.92	943.301	3904.15	-3.00518	2.01558939015703e-08	LINor01949	ENSG00000233828
579.035	13.7562	357.635	6.22561	17.3007	6.66047	4.97162	2.22976567516595e-08	TMEM176A	ENSG00000002933
1171.32	518.609	6893.76	228.791	149.116	207.585	3.87411	3.21194186667609e-08	SULF2	ENSG00000196562
66750.1	32796.2	111483	12274.6	13049.7	7712.82	2.67527	3.38783453782544e-08	DCN	ENSG00000011465
466.898	56.4005	101.623	9.33841	14.8292	6.66047	4.33377	3.59365525170777e-08	SDS	ENSG00000135094
443.451	436.072	470.984	80.9329	98.0374	42.183	2.60556	3.62407119314963e-08	CAMKK1	ENSG00000004660
464.859	182.958	557.95	55.2523	60.9645	33.3023	3.0085	3.77510706395121e-08	MBP	ENSG00000197971
496.462	272.373	3498.18	105.057	106.276	51.0636	4.02192	4.09771756080247e-08	MEDAG	ENSG00000102802
5551.81	1305.47	25233.8	866.916	820.549	335.244	3.98756	5.38668915172241e-08	HLA-B	ENSG00000234745
246.702	97.6692	733.836	31.9062	24.7153	31.0822	3.62184	5.71486077805823e-08	PODNL1	ENSG00000132000
114.176	77.0348	424.081	19.455	12.3577	9.9907	3.87309	7.70929754504826e-08	PLXNA4	ENSG00000221866
493.403	398.93	761.196	106.614	64.2598	21.0915	3.10035	7.77588478270782e-08	PARVG	ENSG00000138964
2189.73	1178.91	1430.54	390.657	299.879	164.292	2.48777	8.026749899505e-08	FILIP1L	ENSG00000168386
679.959	529.614	1218.5	150.193	144.997	56.614	2.78411	8.55193456250656e-08	TNFRSF14	ENSG00000157873
7755.81	1276.58	13881.3	651.354	995.204	557.259	3.37806	8.84211495354815e-08	HLA-A	ENSG00000206503
129.467	211.846	647.847	36.5754	30.4822	8.88063	3.69341	9.20496137334445e-08	GPRIN3	ENSG00000185477
1322.2	570.883	555.018	147.08	102.157	31.0822	3.12234	9.96576977707604e-08	CMKLR1	ENSG00000174600
112.137	38.5174	465.121	10.8948	3.29538	13.3209	4.49714	1.00393498012754e-07	BRINP2	ENSG00000198797
345.586	317.769	528.635	67.7035	83.2082	35.5225	2.6721	1.1265052969356e-07	CD163L1	ENSG00000177675
84.6125	24.7612	561.858	10.8948	8.23844	1.11008	5.02734	1.36023092745753e-07	RGS22	ENSG00000132554
280.343	30.2637	33.2229	4.66921	1.64769	0	5.7003	1.38709154235892e-07	CCL13	ENSG00000181374
885.883	680.933	1231.2	226.456	183.717	198.704	2.20042	1.41031671208834e-07	TRANK1	ENSG00000168016
1653.51	881.774	1841.92	343.187	315.532	228.676	2.30188	1.44446263082927e-07	LGALS9	ENSG00000168961
857.339	777.226	4859.34	221.009	130.167	277.52	3.36955	1.6100988348261e-07	ZEB1	ENSG00000148516
581.074	1035.84	1085.61	163.422	156.53	229.786	2.29876	1.64949018511771e-07	CCDC88B	ENSG00000168071
880.786	408.56	349.818	99.6097	97.2136	56.614	2.69064	1.67753270698556e-07	PODN	ENSG00000174348
1749.34	1689.26	1308.4	6616.26	4952.95	19093.3	-2.69138	1.67995436553984e-07	CGB7	ENSG00000196337
3542.51	865.266	12904.2	417.894	696.148	276.409	3.6379	1.81905725651822e-07	CLU	ENSG00000120885
162.089	46.7711	464.144	21.0114	11.5338	12.2109	3.90714	2.20622266013659e-07	PLCH2	ENSG00000149527
2095.94	1840.58	2806.36	573.534	404.507	632.745	2.06611	2.34138137891873e-07	TNS2	ENSG00000111077
855.3	178.831	1116.88	38.1318	93.0944	5.55039	3.96973	2.35516856268809e-07	MSR1	ENSG00000038945
114.176	48.1468	737.744	17.8986	11.5338	19.9814	4.1916	2.42988825190262e-07	CIITA	ENSG00000179583
46.8937	140.313	635.144	12.4512	1.64769	21.0915	4.56264	2.43000941233636e-07	ZMAT1	ENSG00000166432
863.456	374.169	1181.37	157.197	140.053	112.118	2.56252	2.52574214454011e-07	IRF8	ENSG00000140968
4742.38	4983.88	2408.66	9328.29	30145.3	44476.4	-2.79041	2.6282709952099e-07	LEP	ENSG00000174697
451.607	422.316	1022.09	92.6059	107.924	22.2016	3.08491	2.83036756013324e-07	ANGPTL1	ENSG00000116194
63.2045	64.6542	32.2458	231.904	463	316.372	-2.66317	3.05294127213828e-07	FOXI3	ENSG00000214336
280.343	107.299	384.995	25.6806	16.4769	0	4.17581	3.06405474900551e-07	PTGER2	ENSG00000125384
99.904	16.5075	556.973	12.4512	8.23844	4.44031	4.7323	3.06566727702547e-07	CLIC2	ENSG00000155962
36.6994	2.75124	312.686	0.778201	1.64769	0	7.1083	3.26003455753121e-07	NTRK1	ENSG00000198400
580.055	343.905	2420.39	105.835	133.463	19.9814	3.68614	3.3077377556255e-07	MS4A7	ENSG00000166927
541.316	379.672	124.097	35.7972	50.2545	46.6233	2.97834	3.46931530727516e-07	RGS11	ENSG00000076344
1849.24	2040.05	13384	719.836	506.664	543.938	3.28635	3.57818712405169e-07	HAND2-AS1	ENSG00000237125
122.331	220.099	200.315	30.3498	25.5392	13.3209	2.95981	3.58314051477138e-07	PARP15	ENSG00000173200
84.6125	30.2637	333.206	7.78201	9.06228	6.66047	4.2506	3.630367669699e-07	HOXB5	ENSG00000120075
2109.2	1310.97	15886.4	649.798	385.559	572.8	3.5857	3.76334194940984e-07	CPXM1	ENSG00000088882
45.8743	94.9179	104.555	6.22561	3.29538	0	4.62472	3.83194248134665e-07	MCOLN2	ENSG00000153898
969.476	2068.94	1627.92	348.634	355.077	357.445	2.13641	3.83528401601155e-07	LTBP2	ENSG00000119681
6.11657	38.5174	27.3601	144.745	123.577	832.559	-3.94247	4.29883176336981e-07	ALPL	ENSG00000162551
532.141	832.251	384.995	2219.43	2219.44	4647.9	-2.3776	4.60513381480859e-07	ERVFRD-1	ENSG00000244476
2224.39	2756.75	863.796	364.198	173.007	418.499	2.61297	5.10277568946972e-07	ADAM33	ENSG00000149451
411.849	171.953	674.23	60.6997	71.6744	49.9535	2.78606	5.25469798705635e-07	MELTF	ENSG00000163975
229.371	324.647	262.852	756.411	1833.05	1316.55	-2.2583	5.26711735092627e-07	CTSV	ENSG00000136943
720.736	652.045	3380.92	186.768	194.427	29.9721	3.52914	5.36991570469192e-07	MS4A6A	ENSG00000110077
28.544	13.7562	375.224	4.66921	3.29538	0	5.6644	5.47073546451296e-07	RHEX	ENSG00000263961
611.657	240.734	1321.1	124.512	91.4467	46.6233	3.04679	5.74968867854429e-07	AQP3	ENSG00000165272
1790.12	1784.18	3323.27	575.09	475.358	194.264	2.46928	5.83518265561841e-07	SESN3	ENSG00000149212
513.792	24.7612	487.595	24.9024	21.4199	2.22016	4.38923	5.86845189895016e-07	CD52	ENSG00000169442
222.235	134.811	446.555	39.6882	42.016	25.5318	2.90274	6.06959725047433e-07	ACSS3	ENSG00000111058
10.1943	30.2637	327.344	3.1128	3.29538	2.22016	5.4046	6.3111466614206e-07	RASGRP1	ENSG00000172575
1536.28	156.821	620.487	81.7111	89.799	79.9256	3.20222	6.42175065698013e-07	SEZ6L2	ENSG00000174938
8323.63	4130.99	7259.21	1474.69	1927.79	1246.62	2.08413	6.43558936173418e-07	TIMP1	ENSG00000102265
3447.71	82.5373	304.869	5.44741	16.4769	8.88063	6.95949	6.54292184159976e-07	MMP9	ENSG00000100985
560.685	52.2736	1260.52	21.0114	74.9698	22.2016	3.98462	6.996867535995e-07	HLA-F	ENSG00000204642
396.558	350.784	1911.3	112.839	84.0321	119.888	3.07032	7.31908792074356e-07	FAP	ENSG00000078098
2152.01	1503.55	3665.27	677.813	439.933	417.389	2.25343	7.64650025965378e-07	MCC	ENSG00000171444
11123	7310.05	2348.08	1528.39	991.084	687.138	2.69588	7.68254075979455e-07	MGP	ENSG00000111341
250.779	313.642	618.533	86.3803	63.436	44.4031	2.60348	8.00696780661282e-07	CARD9	ENSG00000187796
3311.1	1997.4	2617.77	740.069	762.056	521.737	1.96924	8.27636625754323e-07	LTBP4	ENSG00000090006
192.672	240.734	166.115	10.1166	1.64769	33.3023	3.75935	8.71381354512392e-07	AC093151.2	ENSG00000229901
65.2434	180.206	145.595	560.305	746.403	706.01	-2.36647	8.82552480754946e-07	LAMA1	ENSG00000101680
1542.39	597.02	622.441	217.118	161.473	113.228	2.48815	9.62504310108552e-07	FAM20C	ENSG00000177706
0	0	0	20.2332	8.23844	133.209	-8.03908	1.11026224551671e-06	APOA2	ENSG00000158874
1319.14	564.005	1038.71	237.351	227.381	168.732	2.2051	1.13912099749698e-06	LMOD1	ENSG00000163431
174.322	92.1667	541.338	36.5754	26.363	8.88063	3.48263	1.22136887332425e-06	TLR2	ENSG00000137462
3314.16	1868.09	9477.33	730.731	837.849	173.172	3.07272	1.38945582567655e-06	CFD	ENSG00000197766
180.439	108.674	356.658	35.019	28.8345	25.5318	2.85186	1.50896604756431e-06	CLCF1	ENSG00000175505
100.923	97.6692	99.6688	384.431	508.312	359.665	-2.07016	1.54236266865004e-06	NEK2	ENSG00000117650
61.1657	136.187	769.99	26.4588	23.0676	26.6419	3.66825	1.56989788410964e-06	CILP	ENSG00000138615
395.538	119.679	582.378	67.7035	37.073	15.5411	3.18308	1.62858011104695e-06	SULF1	ENSG00000137573
3060.32	2194.12	1258.56	414.781	429.223	76.5954	2.82122	1.64112923174374e-06	SIGLEC1	ENSG00000088827
114.176	4.12687	142.663	1.5564	3.29538	0	5.6933	1.64884717388595e-06	CACNA1H	ENSG00000196557
44.8548	38.5174	137.777	0	4.94306	0	5.43463	1.75955366478717e-06	AC079949.2	ENSG00000278266
485.248	75.6592	1824.33	62.2561	61.7883	74.3752	3.58874	1.85956181004187e-06	HLA-DMA	ENSG00000204257
75.4377	22.0099	418.218	14.0076	6.59075	5.55039	4.29231	1.87731296919948e-06	LINor02600	ENSG00000250986
6.11657	26.1368	27.3601	136.963	161.473	206.475	-3.08848	1.9012502577511e-06	AC010615.2	ENSG00000268119
84.6125	213.221	215.949	1076.25	290.817	3793.14	-3.32851	1.93617534815326e-06	LHB	ENSG00000104826
736.027	96.2935	2085.23	140.854	37.073	24.4217	3.84679	2.06458677629575e-06	DMKN	ENSG00000161249
1353.8	482.843	2201.51	249.024	269.397	182.053	2.52708	2.11808754943285e-06	AXL	ENSG00000167601
16.3109	13.7562	0	110.505	350.958	79.9256	-4.18485	2.16121512185885e-06	PKLR	ENSG00000143627
163.109	90.791	62.5373	8.56021	14.8292	4.44031	3.4911	2.17507396407585e-06	C5AR2	ENSG00000134830
51.9908	5.50249	169.046	1.5564	0	0	7.06432	2.21844853528531e-06	HLA-DRB6	ENSG00000229391
733.988	777.226	1776.45	262.254	223.262	228.676	2.20284	2.3987497506431e-06	RETREG1	ENSG00000154153
1117.29	1656.25	1552.68	4266.1	6789.3	4620.15	-1.8575	2.53705382161426e-06	CCNB1	ENSG00000134057
460.782	559.878	501.275	1396.87	2359.49	1743.93	-1.85392	2.56919701296187e-06	RRPL2	ENSG00000171848
354.761	390.677	475.87	94.9405	86.5036	25.5318	2.55478	2.58559793915265e-06	FGD2	ENSG00000146192
579.035	1072.99	1207.75	210.892	92.2705	254.208	2.36049	2.61368330310492e-06	GABBR1	ENSG00000204681
455.684	171.953	838.39	73.9291	88.1513	65.4946	2.68761	2.62158846168511e-06	ROR2	ENSG00000169071
94.8068	61.903	335.161	9.33841	23.0676	4.44031	3.72725	2.69419988130772e-06	RPH3AL	ENSG00000181031
242.624	328.774	408.447	80.1547	68.379	69.9349	2.16454	2.79282812180826e-06	SRPX2	ENSG00000102359
6846.48	3543.6	5064.54	675.478	1102.3	85.476	3.05154	2.80515015922668e-06	C1QA	ENSG00000173372
5196.03	10570.3	5982.08	21569.4	25563.9	64081.5	-2.35441	2.84896668067227e-06	CGB8	ENSG00000213030
897.097	1359.11	773.899	3484.01	5725.72	3013.86	-2.01276	2.907221326133e-06	NFE2L3	ENSG00000050344
56.0685	92.1667	73.2859	338.517	434.166	259.758	-2.22454	2.93776175827724e-06	MCM10	ENSG00000065328
64.224	33.0149	116.28	192.216	941.654	505.086	-2.93531	2.9400806994166e-06	IGKC	ENSG00000211592
86.6514	94.9179	715.27	37.3536	15.653	19.9814	3.61697	2.98623193293417e-06	ARAP2	ENSG00000047365
1082.63	870.769	783.67	219.453	204.313	48.8434	2.53088	3.04680352072275e-06	LAIR1	ENSG00000167613
3856.5	1493.93	15831.7	865.359	1105.6	569.47	3.0596	3.14003695825697e-06	IGFBP5	ENSG00000115461
561.705	229.729	982.031	94.9405	63.436	128.769	2.62973	3.19025385196224e-06	ACAP1	ENSG00000072818
31.6023	5.50249	77.1945	0	0	0	7.86201	3.2701061601097e-06	PSORS1C3	ENSG00000204528
28.544	2.75124	96.7374	0	0	0	8.02537	3.29303553146689e-06	MYO16-AS1	ENSG00000236242
18383.3	22009.9	9124.58	60495.8	83345	57135.7	-2.02104	3.30068861656168e-06	PEG10	ENSG00000242265
602.482	155.445	2005.1	117.508	112.043	29.9721	3.40992	3.34458581009707e-06	CD82	ENSG00000085117
398.596	189.836	407.469	68.4817	48.6068	77.7055	2.35742	3.4452177610124e-06	C1orf162	ENSG00000143110
313.984	160.948	1000.6	92.6059	32.9538	13.3209	3.40356	3.46011981434393e-06	PRRX1	ENSG00000116132
32.6217	8.25373	246.241	4.66921	0.823844	0	5.64442	3.58147846405287e-06	LGALS9B	ENSG00000170298
174.322	63.2786	795.396	49.0267	18.1246	11.1008	3.71587	3.63414416613428e-06	PLXNor1	ENSG00000136040
273.207	185.709	111.395	42.0228	11.5338	11.1008	3.12928	3.65163080648054e-06	LSAMP	ENSG00000185565
1095.89	1129.39	3074.1	484.819	231.5	293.061	2.39216	3.78030259920795e-06	PHLDB1	ENSG00000019144
2154.05	1590.22	1668.96	572.756	446.523	195.374	2.15476	3.90283082678323e-06	GAS6	ENSG00000183087
4908.55	1562.71	8557.84	897.266	1066.05	674.928	2.51005	4.0251541520796e-06	CD248	ENSG00000174807
534.18	704.318	551.11	1690.25	2443.52	1957.07	-1.76751	4.04733872428275e-06	CDC20	ENSG00000117399
499.52	537.868	172.955	2723.7	1833.88	1424.23	-2.30624	4.09708640921901e-06	CRH	ENSG00000147571
392.48	68.7811	406.492	47.4703	33.7776	26.6419	3.00565	4.47850261629184e-06	SQOR	ENSG00000137767
110.098	375.545	470.984	3058.33	475.358	4889.89	-3.13849	4.53114739439778e-06	RF00100	ENSG00000271394
2913.53	3499.58	3370.17	1060.69	872.451	368.546	2.08691	4.58377239347266e-06	CTGF	ENSG00000118523
84.6125	118.303	941.968	31.9062	41.1922	5.55039	3.85635	4.72860712362082e-06	DTNA	ENSG00000134769
150.875	211.846	577.493	46.6921	45.3114	55.5039	2.67466	5.00213198029909e-06	FAS	ENSG00000026103
331.314	77.0348	22.4743	10.1166	1.64769	11.1008	4.24713	5.01690909014015e-06	IQSEC3	ENSG00000120645
23.4468	48.1468	50.8115	0.778201	0	0	6.99411	5.04709151641351e-06	TMEM132B	ENSG00000139364
16.3109	71.5323	41.0401	214.783	368.258	251.988	-2.70594	5.07839428309143e-06	KISS1R	ENSG00000116014
4482.43	6249.45	2331.47	16429.4	13852.9	26724	-2.1257	5.25372202267033e-06	PAPPA2	ENSG00000116183
204.905	30.2637	1151.08	37.3536	31.3061	29.9721	3.81293	5.25508591877923e-06	SLC44A4	ENSG00000204385
665.687	403.057	942.945	141.633	135.11	26.6419	2.7255	5.29133838676533e-06	ITGAM	ENSG00000169896
1447.59	2118.46	2511.26	642.794	524.789	255.318	2.09361	5.40603901420589e-06	RASSF4	ENSG00000107551
75.4377	79.7861	53.743	275.483	336.952	281.96	-2.1004	5.5253477709983e-06	CKAP2L	ENSG00000169607
25.4857	8.25373	285.326	0	4.94306	2.22016	5.48402	5.53509779384024e-06	PPARGC1A	ENSG00000109819
660.589	71.5323	353.726	52.9177	42.8399	35.5225	3.04722	5.63453063909148e-06	CYP27A1	ENSG00000135929
53.0103	149.943	562.836	23.346	23.0676	28.862	3.34982	5.65428588353649e-06	GDF7	ENSG00000143869
2700.47	2917.69	2975.41	7353.22	10569.1	8847.32	-1.63928	5.94672322599603e-06	HMGB2	ENSG00000164104
7585.56	4787.16	3415.12	1268.47	1547.18	1439.77	1.89148	5.97064987313403e-06	PCOLCE	ENSG00000106333
277.284	116.928	385.972	49.8049	45.3114	38.8527	2.54181	6.22785464520044e-06	IL16	ENSG00000172349
289.518	387.925	294.121	869.25	1609.79	1125.62	-1.89236	6.30309187302672e-06	TRIM71	ENSG00000206557
3052.17	1156.9	15070.5	1127.61	590.696	378.537	3.20055	6.41030557135516e-06	ADAMTS5	ENSG00000154736
125.39	27.5124	323.435	17.1204	1.64769	0	4.63469	6.64532169815191e-06	ADORA3	ENSG00000282608
117.234	294.383	212.04	807.773	1519.99	652.726	-2.25881	7.03949498859658e-06	ZFP42	ENSG00000179059
325.198	166.45	2210.3	103.501	69.2029	105.457	3.28095	7.06863608824357e-06	ABCC3	ENSG00000108846
131.506	5.50249	299.006	6.22561	10.71	4.44031	4.34338	7.59225605211125e-06	LILRB1	ENSG00000104972
59.1268	13.7562	97.7145	3.1128	1.64769	0	5.09265	7.59507346258572e-06	MRO	ENSG00000134042
36.6994	31.6393	155.366	6.22561	3.29538	3.33023	4.11172	7.83784051445947e-06	ZFP92	ENSG00000189420
14.272	2.75124	234.515	0	0	2.22016	7.01131	7.91902273998762e-06	GALNT17	ENSG00000185274
233.449	63.2786	1341.62	77.8201	29.6584	19.9814	3.68054	7.95696984580343e-06	HLA-DMB	ENSG00000242574
731.949	708.445	2736.01	226.456	279.283	263.089	2.44198	8.6762864373189e-06	PLA2R1	ENSG00000153246
1313.02	488.346	57.6516	34.2408	65.0837	78.8156	3.38568	8.74753844488548e-06	PDIA2	ENSG00000185615
250.779	463.585	350.795	1045.9	1337.1	1435.33	-1.84292	8.93865943812186e-06	SIGLEC6	ENSG00000105492
31.6023	8.25373	51.7887	0	0	0	7.54336	9.01592302124388e-06	LILRA2	ENSG00000239998
325.198	24.7612	923.402	34.2408	46.1353	19.9814	3.66304	9.03395797999167e-06	RAMP1	ENSG00000132329
114.176	63.2786	129.96	14.7858	14.8292	11.1008	2.91324	9.21380451035154e-06	SLC28A3	ENSG00000197506
5462.1	2639.82	36267.7	2060.68	1949.21	711.56	3.23216	9.60549211326737e-06	IGFBP4	ENSG00000141753
147.817	195.338	228.652	46.6921	26.363	38.8527	2.35321	9.66486221637793e-06	NOXA1	ENSG00000188747
1472.05	905.159	817.87	337.739	297.408	205.364	1.92559	9.76460168250932e-06	LPCAT2	ENSG00000087253
18.3497	2.75124	201.292	0	1.64769	0	7.01285	1.0106019018359e-05	CLEC4E	ENSG00000166523
99.904	5.50249	7.81716	0	0	0	7.84695	1.01538097954067e-05	SPACA4	ENSG00000177202
236.507	89.4154	267.738	35.7972	37.073	24.4217	2.60717	1.03872861194593e-05	GARNL3	ENSG00000136895
477.092	568.132	411.378	1520.6	2165.06	1288.8	-1.77265	1.06900370620408e-05	CCNA2	ENSG00000145386
386.363	99.0448	517.887	46.6921	58.4929	8.88063	3.13028	1.07590736995335e-05	C5AR1	ENSG00000197405
29.5634	6.87811	201.292	3.1128	2.47153	2.22016	4.92355	1.08421244076708e-05	IL1A	ENSG00000115008
26.5051	22.0099	32.2458	130.738	116.986	219.795	-2.52657	1.16025358187437e-05	AL034417.4	ENSG00000284747
1543.41	753.841	722.11	303.498	247.977	153.191	2.09807	1.16092475473133e-05	CBX6	ENSG00000183741
398.596	486.97	1258.56	177.43	147.468	72.1551	2.43109	1.18031177964746e-05	LCP2	ENSG00000043462
23.4468	44.0199	17.5886	179.764	83.2082	374.096	-2.91399	1.18735066607671e-05	CGB1	ENSG00000267631
6358.17	14998.4	5906.84	39643.1	24193	58391.2	-2.1646	1.19981874814626e-05	CGB5	ENSG00000189052
363.936	273.749	533.521	85.6021	116.986	57.7241	2.16766	1.21671281575584e-05	SATB1	ENSG00000182568
29.5634	49.5224	92.8288	4.66921	0	0	5.11987	1.2626856402996e-05	SULT4A1	ENSG00000130540
1404.77	1780.05	1502.85	605.44	442.404	369.656	1.72471	1.27214808671527e-05	ARHGAP4	ENSG00000089820
681.997	539.244	2250.36	97.2751	191.956	285.29	2.59713	1.27751952181287e-05	FCGR3A	ENSG00000203747
252.818	335.652	328.321	813.22	1079.24	1146.71	-1.72925	1.28416959091969e-05	KIF20A	ENSG00000112984
2786.1	1319.22	894.088	427.232	397.093	153.191	2.35348	1.28466160694892e-05	FHL1	ENSG00000022267
65.2434	12.3806	336.138	10.8948	8.23844	4.44031	4.12369	1.30265774834522e-05	SPX	ENSG00000134548
513.792	264.119	122.143	61.4779	36.2491	52.1737	2.58618	1.31791823554921e-05	LRRN2	ENSG00000170382
712.58	910.662	1045.55	294.16	185.365	72.1551	2.27163	1.33121406421049e-05	PLCB2	ENSG00000137841
111.118	134.811	615.601	17.1204	13.1815	58.8341	3.28531	1.33548773421868e-05	ADAMTSL1	ENSG00000178031
76.4571	38.5174	97.7145	1.5564	9.88613	2.22016	3.94631	1.39292981807504e-05	PRR33	ENSG00000283787
7180.85	1657.62	3148.36	936.176	289.169	869.191	2.517	1.40213186705151e-05	POSTN	ENSG00000133110
6.11657	50.898	584.333	17.1204	4.94306	2.22016	4.70736	1.40782286447593e-05	P4HA3	ENSG00000149380
165.147	327.398	223.766	786.761	907.876	878.072	-1.84663	1.4193878708178e-05	PHOSPHO1	ENSG00000173868
1720.79	713.948	447.532	210.114	181.246	208.695	2.26434	1.46535119984249e-05	P3H3	ENSG00000110811
3080.71	269.622	402.584	168.87	94.7421	166.512	3.12578	1.50072310124648e-05	PPL	ENSG00000118898
22.4274	8.25373	136.8	1.5564	0	0	6.63277	1.50715839867289e-05	RBP5	ENSG00000139194
69.3211	17.8831	170.023	4.66921	6.59075	6.66047	3.8523	1.50945765426499e-05	C1RL-AS1	ENSG00000205885
66.2628	41.2687	258.943	10.8948	12.3577	12.2109	3.37316	1.54623412282949e-05	MOXD1	ENSG00000079931
2328.37	1312.34	2596.27	572.756	663.194	583.901	1.77725	1.55069722656534e-05	ADAMTS15	ENSG00000166106
140.681	431.945	1660.17	133.072	51.9022	83.2559	3.05705	1.56752956261497e-05	GGT1	ENSG00000100031
344.567	302.637	524.727	122.178	56.0214	26.6419	2.51091	1.5945189211268e-05	GPC6	ENSG00000183098
146.798	229.729	2175.12	68.4817	84.0321	106.568	3.30139	1.60236589967453e-05	LIF	ENSG00000128342
57.088	2.75124	36.1544	0	0	0	7.61005	1.61121871619029e-05	MMP8	ENSG00000118113
0	0	0	12.4512	49.4306	28.862	-7.20972	1.62346814458755e-05	RLBP1	ENSG00000140522
686.075	755.216	1134.47	253.693	276.812	217.575	1.78341	1.62537460399355e-05	PLD1	ENSG00000075651
124.37	107.299	942.945	56.8087	43.6637	19.9814	3.28207	1.62775518571825e-05	DOCK10	ENSG00000135905
334.372	320.52	1107.11	100.388	125.224	113.228	2.3794	1.63607242800565e-05	SLC12A7	ENSG00000113504
3003.24	2727.86	3641.82	1275.47	839.497	683.808	1.74336	1.64572536584255e-05	THBS1	ENSG00000137801
220.196	88.0398	383.041	45.9139	25.5392	5.55039	3.1558	1.71773240052314e-05	PRDM8	ENSG00000152784
844.086	529.614	116.28	100.388	70.0267	57.7241	2.7053	1.72635029216476e-05	FLJ16779	ENSG00000275620
4121.55	1956.13	4434.28	589.098	778.533	57.7241	2.88189	1.76516436806501e-05	C1QB	ENSG00000173369
349.664	159.572	895.065	101.944	73.3221	45.5132	2.66729	1.78343426771459e-05	C11orf96	ENSG00000187479
3015.47	2338.56	1217.52	708.941	504.193	542.828	1.90373	1.84431168436228e-05	RCN3	ENSG00000142552
154.953	657.547	176.863	33.4626	70.0267	46.6233	2.7184	1.8632380578277e-05	AC126755.2	ENSG00000233024
1569.92	286.129	607.784	147.08	187.013	78.8156	2.57585	1.86407542526989e-05	SLIT3	ENSG00000184347
362.916	536.493	391.835	149.415	95.5659	83.2559	1.97289	1.86468078751446e-05	RRN3P1	ENSG00000248124
243.643	272.373	270.669	945.514	1674.87	573.91	-2.02214	1.86917820612027e-05	MAD2L1	ENSG00000164109
36.6994	46.7711	109.44	6.22561	0	0	4.88465	1.87176008637938e-05	TMEM26	ENSG00000196932
1979.73	1800.69	4903.31	691.821	868.332	415.169	2.13594	1.89409507132735e-05	ANTXR1	ENSG00000169604
1014.33	925.794	449.487	229.569	219.966	166.512	1.95444	1.89434473720657e-05	EBF4	ENSG00000088881
285.44	334.276	132.892	852.13	1280.25	872.521	-1.99911	1.89561613025392e-05	MAGEA8	ENSG00000156009
140.681	387.925	1785.24	59.9215	124.4	95.4667	3.0486	1.92368932707418e-05	SAMD9L	ENSG00000177409
44.8548	13.7562	73.2859	1.5564	0	0	6.28237	1.93895962801084e-05	KCNMB1	ENSG00000145936
1635.16	902.408	2061.78	477.037	444.052	318.592	1.89122	1.94346743452253e-05	SOD3	ENSG00000109610
760.493	409.935	262.852	1570.41	1669.93	2809.61	-2.07725	1.96443109418411e-05	HIST1H4H	ENSG00000158406
20.3886	90.791	421.15	14.0076	9.88613	17.7613	3.6818	1.98476450593117e-05	MOV10L1	ENSG00000073146
287.479	37.1418	248.195	17.1204	23.0676	28.862	3.059	2.00005840616077e-05	ADAMTS8	ENSG00000134917
34.6606	2.75124	418.218	6.22561	4.94306	6.66047	4.67994	2.02277795695228e-05	CD38	ENSG00000004468
1348.7	1232.56	3335	512.056	479.477	146.53	2.3772	2.02308851564573e-05	CYBB	ENSG00000165168
1361.96	638.289	786.602	307.389	231.5	153.191	2.00853	2.03420712898518e-05	ARHGEF10L	ENSG00000074964
1951.19	2077.19	11152.2	773.532	995.204	162.071	2.97454	2.07656277121743e-05	A2M	ENSG00000175899
247.721	93.5423	431.898	38.91	50.2545	41.0729	2.57106	2.11081266136471e-05	IFI44L	ENSG00000137959
118.254	244.861	648.824	74.7073	43.6637	34.4124	2.72471	2.16676747778458e-05	HSPA12A	ENSG00000165868
85.632	60.5274	186.635	18.6768	13.1815	4.44031	3.18074	2.20382475213888e-05	NMUR1	ENSG00000171596
226.313	404.433	456.327	102.723	57.6691	93.2466	2.09998	2.31691035191027e-05	CACNA1C	ENSG00000151067
74.4183	129.308	371.315	31.9062	28.8345	18.8713	2.84904	2.32958566692157e-05	ABO	ENSG00000175164
14605.3	5355.3	5673.3	1151.74	2146.11	158.741	2.89034	2.34686951068929e-05	RNASE1	ENSG00000129538
30.5828	46.7711	33.2229	180.543	91.4467	446.251	-2.70178	2.3482675466188e-05	AC008687.4	ENSG00000268655
860.397	579.137	790.51	243.577	244.682	184.273	1.72888	2.41765543325578e-05	RASA3	ENSG00000185989
650.395	716.699	744.585	1716.71	3182.51	1983.71	-1.70471	2.42495845469462e-05	IL1RAP	ENSG00000196083
87.6708	11.005	82.0802	1.5564	4.94306	0	4.75176	2.4371110030446e-05	LEFTY2	ENSG00000143768
828.795	334.276	1036.75	196.885	182.07	85.476	2.24243	2.55748430291805e-05	CSF1	ENSG00000184371
1246.76	1228.43	774.876	3257.55	4274.1	2854.01	-1.67634	2.66129182760966e-05	TOP2A	ENSG00000131747
894.038	898.281	1476.47	291.825	266.925	397.408	1.77457	2.67437205138434e-05	DENND3	ENSG00000105339
407.771	370.042	366.429	1198.43	1443.37	924.695	-1.64025	2.67448424377323e-05	DHFR	ENSG00000228716
480.151	880.398	1393.41	284.043	206.785	179.833	2.03711	2.75997561322171e-05	NPDC1	ENSG00000107281
399.616	570.883	623.419	1660.68	2286.17	1332.09	-1.72796	2.7722816046427e-05	LMNB1	ENSG00000113368
1202.93	649.294	983.985	294.16	294.112	263.089	1.73628	2.79414843711438e-05	RIPOR1	ENSG00000039523
168.206	64.6542	280.441	34.2408	24.7153	12.2109	2.84363	2.83571605411892e-05	CDKN2B	ENSG00000147883
0	5.50249	6.84002	20.2332	162.297	63.2745	-4.32728	2.8565691645983e-05	KCNF1	ENSG00000162975
38.7383	181.582	951.739	52.9177	18.1246	35.5225	3.45927	2.9016886847205e-05	CHRD	ENSG00000090539
274.226	180.206	1363.12	115.952	85.6798	33.3023	2.94922	2.95619937200313e-05	CYP24A1	ENSG00000019186
96.8457	8.25373	672.276	14.0076	23.8915	2.22016	4.2665	2.9854421554974e-05	MACC1	ENSG00000183742
1785.02	68.7811	291.189	34.2408	119.457	41.0729	3.4603	3.03707015437917e-05	COL12A1	ENSG00000111799
229.371	211.846	618.533	95.7187	49.4306	19.9814	2.67671	3.07236408910486e-05	ITGAL	ENSG00000005844
128.448	104.547	172.955	34.2408	14.0053	6.66047	2.8716	3.077732326587e-05	PSORS1C1	ENSG00000204540
239.566	199.465	329.298	60.6997	71.6744	25.5318	2.27722	3.13393294044476e-05	LY86	ENSG00000112799
2452.74	2726.48	713.316	9735.29	9414.89	6216.44	-2.10621	3.20005851073096e-05	INSL4	ENSG00000120211
6275.6	1700.27	5729	840.457	1482.92	579.461	2.23901	3.24507557986816e-05	CRISPLD2	ENSG00000103196
132.526	110.05	411.378	28.7934	49.4306	14.431	2.81406	3.24839578083321e-05	AFF3	ENSG00000144218
308.887	145.816	976.168	73.9291	49.4306	101.017	2.67602	3.28600845729921e-05	ACCS	ENSG00000110455
30.5828	5.50249	322.458	3.1128	6.59075	6.66047	4.46373	3.29623871925893e-05	CXCL10	ENSG00000169245
119.273	67.4055	552.087	21.0114	44.4876	6.66047	3.34907	3.30417280633976e-05	DPYD	ENSG00000188641
110.098	66.0298	258.943	29.5716	6.59075	15.5411	3.07085	3.30432082750681e-05	EVPL	ENSG00000167880
0	0	0	55.2523	4.94306	31.0822	-7.21881	3.31550634469202e-05	C7orf33	ENSG00000170279
2649.49	2525.64	630.259	512.056	444.876	236.447	2.28147	3.45150122833787e-05	MATN2	ENSG00000132561
1600.5	657.547	2831.77	331.514	506.664	235.337	2.245	3.45894602858315e-05	APOL1	ENSG00000100342
476.073	92.1667	815.916	50.5831	86.5036	6.66047	3.26273	3.48049820331543e-05	G0S2	ENSG00000123689
168.206	248.988	533.521	85.6021	54.3737	48.8434	2.33011	3.50987758888634e-05	TFEC	ENSG00000105967
248.74	105.923	22.4743	15.564	0	4.44031	4.22317	3.6093906171291e-05	PI16	ENSG00000164530
439.374	294.383	206.178	1103.49	1557.07	818.128	-1.88807	3.64775387732425e-05	CCNB2	ENSG00000157456
442.432	598.396	1031.87	200.776	196.075	158.741	1.89897	3.67458878626444e-05	IL32	ENSG00000008517
26.5051	39.893	121.166	3.891	6.59075	2.22016	3.86732	3.68073682445781e-05	CYP27C1	ENSG00000186684
566.802	266.871	2811.25	196.107	212.552	87.6962	2.87564	3.70047846449599e-05	DEPTOR	ENSG00000155792
67.2823	27.5124	399.652	14.7858	18.9484	8.88063	3.53196	3.70169780369357e-05	WNT9A	ENSG00000143816
1700.41	431.945	1150.1	297.273	260.335	180.943	2.15165	3.72004788237879e-05	NFIC	ENSG00000141905
34.6606	2.75124	125.075	0	0	2.22016	6.38607	3.76175893219456e-05	AC091182.1	ENSG00000253123
132.526	96.2935	1001.57	42.0228	33.7776	66.6047	3.11491	3.78139594979517e-05	ABCA8	ENSG00000141338
397.577	222.851	225.72	69.2599	32.1299	79.9256	2.22608	3.81834317230618e-05	PCDH7	ENSG00000169851
536.219	636.913	256.012	144.745	98.0374	109.898	2.01721	3.84045403980916e-05	ZNF827	ENSG00000151612
467.918	374.169	603.876	155.64	147.468	116.558	1.78407	3.84893723511459e-05	KITLG	ENSG00000049130
26.5051	2.75124	300.961	6.22561	3.29538	0	5.07982	3.88270256443224e-05	AKR1C3	ENSG00000196139
120.293	101.796	284.349	25.6806	39.5445	19.9814	2.56861	3.92815347232557e-05	PDE7B	ENSG00000171408
57.088	55.0249	55.6973	230.347	175.479	263.089	-1.99406	3.94142484025959e-05	E2F7	ENSG00000165891
40.7771	16.5075	497.367	12.4512	14.0053	11.1008	3.88429	3.94759996598553e-05	ARSE	ENSG00000157399
511.753	341.154	51.7887	42.0228	47.7829	37.7427	2.82498	3.98795244897303e-05	PTPRT	ENSG00000196090
47.9131	61.903	365.452	16.3422	20.5961	13.3209	3.23979	4.11645585218704e-05	TBC1D10C	ENSG00000175463
199.808	217.348	110.417	596.88	824.668	506.196	-1.87154	4.1525869291073e-05	CNTNAP2	ENSG00000174469
96.8457	37.1418	960.534	27.237	23.8915	44.4031	3.52246	4.15342232920792e-05	PILRA	ENSG00000085514
97.8651	56.4005	342.978	29.5716	16.4769	4.44031	3.28772	4.21726557938881e-05	TLR1	ENSG00000174125
26.5051	85.2886	31.2686	258.363	398.74	150.971	-2.50931	4.21821624604528e-05	SLC16A12	ENSG00000152779
656.512	342.53	1155.96	172.761	164.769	185.383	2.04412	4.4288418578322e-05	ARHGAP30	ENSG00000186517
160.05	302.637	3223.6	186.768	124.4	55.5039	3.32841	4.48414945178314e-05	PALMD	ENSG00000099260
253.838	163.699	675.207	67.7035	89.799	42.183	2.4505	4.48440714037786e-05	RASSF5	ENSG00000266094
147.817	259.993	158.297	589.876	633.536	674.928	-1.74813	4.48528823685698e-05	EXO1	ENSG00000174371
95.8262	67.4055	292.166	28.0152	18.1246	18.8713	2.80758	4.5284256697234e-05	ME1	ENSG00000065833
710.541	1326.1	852.07	2668.45	2592.64	4604.6	-1.77237	4.53683497982472e-05	SLC19A2	ENSG00000117479
0	0	0	30.3498	38.7207	9.9907	-7.01402	4.55687399644467e-05	TRIM10	ENSG00000204613
141.701	171.953	99.6688	437.349	547.032	437.371	-1.78494	4.56084815393683e-05	PCLAF	ENSG00000166803
309.906	236.607	719.179	108.17	70.0267	101.017	2.18194	4.56853989031368e-05	PATJ	ENSG00000132849
574.957	715.323	219.858	125.29	98.0374	127.659	2.10479	4.59004070321643e-05	POU2F2	ENSG00000028277
35.68	63.2786	169.046	11.673	8.23844	8.88063	3.2172	4.59758435384843e-05	MYEF2	ENSG00000104177
226.313	130.684	103.577	752.52	1114.66	297.501	-2.23263	4.72032905519e-05	CSTA	ENSG00000121552
128.448	181.582	120.189	456.804	385.559	712.67	-1.85531	4.77547455893363e-05	GOLT1A	ENSG00000174567
100.923	132.06	849.139	31.128	30.4822	71.045	3.03402	4.8190209989705e-05	AHNAK2	ENSG00000185567
981.709	709.821	1679.71	273.149	392.15	267.529	1.85368	4.88841548198498e-05	RNASET2	ENSG00000026297
379.227	521.361	536.453	1319.05	1187.16	2204.62	-1.71279	4.94026400863934e-05	ADCY5	ENSG00000173175
993.942	477.341	795.396	197.663	266.102	180.943	1.81382	4.97916493250068e-05	SYNGR1	ENSG00000100321
332.334	184.333	842.299	77.0419	66.7314	117.668	2.38132	5.04692995165325e-05	OSBPL5	ENSG00000021762
169.225	196.714	293.144	70.0381	40.3684	36.6326	2.16061	5.2100433281055e-05	PRKD1	ENSG00000184304
36.6994	111.425	267.738	21.7896	9.06228	17.7613	3.09835	5.22336687775801e-05	FYB2	ENSG00000187889
827.776	1038.59	520.818	2347.05	3657.87	2064.75	-1.75782	5.26276918851723e-05	CDK1	ENSG00000170312
165.147	126.557	641.984	68.4817	47.7829	22.2016	2.74947	5.27908610256124e-05	IFI44	ENSG00000137965
1748.32	1408.64	3910.53	784.427	580.81	295.281	2.08906	5.32770803059893e-05	PKDCC	ENSG00000162878
318.062	107.299	648.824	57.5869	79.089	15.5411	2.81478	5.36767464049185e-05	FCGBP	ENSG00000275395
803.309	506.229	1170.62	249.024	263.63	180.943	1.83797	5.42157373563677e-05	SNX21	ENSG00000124104
1272.25	341.154	2052	291.047	275.164	153.191	2.34864	5.43075697910618e-05	PODXL	ENSG00000128567
44.8548	209.095	85.0116	10.1166	7.4146	22.2016	3.10558	5.51188372689502e-05	GRIK2	ENSG00000164418
564.763	564.005	365.452	1245.9	2203.78	1409.8	-1.70191	5.5697178948915e-05	MSX2	ENSG00000120149
165.147	189.836	655.664	56.0305	57.6691	4.44031	3.08979	5.60667289744988e-05	RASAL3	ENSG00000105122
116.215	143.065	58.6287	21.0114	11.5338	2.22016	3.16891	5.63744143527916e-05	SIGLEC11	ENSG00000161640
352.722	500.726	847.185	163.422	159.002	138.76	1.8824	5.68870480019333e-05	NACC2	ENSG00000148411
337.431	116.928	656.641	96.4969	40.3684	53.2838	2.54613	5.7183471763305e-05	THSD4	ENSG00000187720
195.73	455.331	395.744	974.308	1819.05	1086.77	-1.89107	5.74732112335165e-05	CA2	ENSG00000104267
401.655	359.037	297.052	913.608	1344.51	960.218	-1.60557	5.76534463747496e-05	CDCA5	ENSG00000146670
248.74	408.56	1743.23	193.772	94.7421	31.0822	2.90655	5.83101628379778e-05	MITF	ENSG00000187098
886.902	599.771	1830.19	303.498	313.061	115.448	2.17879	5.8351121510664e-05	TPST1	ENSG00000169902
1738.12	2254.64	3272.46	917.499	766.175	621.644	1.65578	5.90973929780436e-05	PDGFRA	ENSG00000134853
991.904	1612.23	664.459	4185.94	5799.86	2386.67	-1.92098	6.1249923427778e-05	LIN28B	ENSG00000187772
57.088	64.6542	28.3372	185.99	180.422	324.143	-2.20593	6.1961654379831e-05	ZNF257	ENSG00000197134
332.334	588.766	498.344	180.543	84.8559	103.237	1.94302	6.21661954324885e-05	EBF1	ENSG00000164330
1778.9	686.435	95.7602	143.189	122.753	85.476	2.86459	6.25364798140747e-05	CYP2W1	ENSG00000073067
155.973	8.25373	257.966	7.78201	14.0053	13.3209	3.59398	6.27766271359279e-05	CADM4	ENSG00000105767
118.254	23.3856	201.292	7.78201	11.5338	17.7613	3.22337	6.29848199266057e-05	PSMB8-AS1	ENSG00000204261
119.273	105.923	752.402	67.7035	33.7776	19.9814	3.00485	6.30634158943032e-05	ADAMTS4	ENSG00000158859
992.923	396.179	1729.55	219.453	257.863	254.208	2.09269	6.58936845071569e-05	TMEM37	ENSG00000171227
728.891	290.256	462.19	163.422	116.162	99.907	1.964	6.68728407096276e-05	PSD	ENSG00000059915
2086.77	887.276	1262.47	4391.39	4632.47	4610.15	-1.68592	6.73301086272189e-05	SNHG5	ENSG00000203875
80.5348	115.552	68.4002	20.2332	4.94306	4.44031	3.13714	6.7961870689629e-05	LINor01480	ENSG00000270164
10399.2	15715.1	7206.44	26283.7	37647.2	45497.7	-1.71554	6.82513224953537e-05	FLT1	ENSG00000102755
0	8.25373	0	47.4703	75.7936	55.5039	-4.56071	6.8648417928407e-05	MTDHP3	ENSG00000268433
296.654	258.617	879.431	122.178	108.747	77.7055	2.21609	6.93328939047417e-05	KIAA1147	ENSG00000257093
197.769	537.868	314.641	1946.28	618.707	2151.33	-2.168	7.02181776015198e-05	IGSF5	ENSG00000183067
130.487	140.313	32.2458	19.455	8.23844	6.66047	3.12609	7.11395876591648e-05	SLC1A7	ENSG00000162383
59.1268	19.2587	88.9202	1.5564	6.59075	0	4.32062	7.18315045163748e-05	TNFRSF14-AS1	ENSG00000238164
363.936	108.674	231.583	58.3651	49.4306	36.6326	2.28415	7.25277575084292e-05	CFAP300	ENSG00000137691
452.626	295.759	988.871	148.636	160.65	75.4853	2.1734	7.2774536843268e-05	TMC8	ENSG00000167895
255.876	134.811	54.7201	29.5716	22.2438	16.6512	2.69631	7.34564287725395e-05	ASPA	ENSG00000108381
6.11657	72.908	453.395	10.8948	9.88613	15.5411	3.87944	7.43742177815796e-05	C4A	ENSG00000244731
1535.26	1588.84	1304.49	3606.96	6271.92	3487.87	-1.59387	7.43968341255897e-05	DSG2	ENSG00000046604
235.488	188.46	14.6572	20.2332	14.0053	3.33023	3.52972	7.49781574634619e-05	CHRDL2	ENSG00000054938
154.953	38.5174	398.675	17.8986	37.073	19.9814	2.98196	7.53379614134272e-05	GPR176	ENSG00000166073
74.4183	309.515	85.9888	24.9024	28.0107	17.7613	2.72561	7.57833922101499e-05	CACNB4	ENSG00000182389
1269.19	3777.46	2036.37	541.628	148.292	744.862	2.30397	7.71446592500198e-05	MYO15B	ENSG00000266714
67.2823	130.684	406.492	38.1318	28.0107	26.6419	2.70269	7.80387211881626e-05	TMEM63C	ENSG00000165548
176.361	154.07	90.8745	476.259	556.095	416.279	-1.78315	7.82865655632465e-05	KIF4A	ENSG00000090889
323.159	97.6692	635.144	70.0381	74.146	24.4217	2.64365	7.83428022050954e-05	PSTPIP1	ENSG00000140368
316.023	173.328	2558.17	133.851	167.24	87.6962	2.97015	7.88252558152137e-05	GPRC5B	ENSG00000167191
41.7966	12.3806	12.7029	0	0	0	7.08699	7.98346457688725e-05	CROCC2	ENSG00000226321
252.818	115.552	236.469	38.1318	57.6691	15.5411	2.43548	7.98591358671242e-05	KLHL6	ENSG00000172578
417.966	310.891	1026.98	163.422	132.639	43.2931	2.36876	7.99350998413034e-05	ARHGAP9	ENSG00000123329
1647.4	558.502	5903.91	677.813	323.771	310.822	2.62727	8.05756684994677e-05	RBP1	ENSG00000114115
0	2.75124	0.977145	22.5678	79.089	22.2016	-5.15916	8.07308732680963e-05	SEPT14	ENSG00000154997
121.312	71.5323	106.509	24.9024	11.5338	11.1008	2.64679	8.15641175912306e-05	AC005082.1	ENSG00000226816
101.943	279.251	59.6058	19.455	8.23844	31.0822	2.91371	8.39283317035932e-05	AL590560.1	ENSG00000272668
169.225	691.938	294.121	84.0457	93.9182	25.5318	2.49941	8.52466384332441e-05	ASPN	ENSG00000106819
239.566	202.216	295.098	60.6997	14.8292	67.7148	2.36747	8.80206624828501e-05	BCO2	ENSG00000197580
70.3405	74.2836	218.88	11.673	23.0676	1.11008	3.32512	8.85329632262588e-05	AC007325.2	ENSG00000277196
2725.95	921.667	12472.3	817.889	1152.56	414.059	2.75693	8.8613526302415e-05	HLA-C	ENSG00000204525
281.362	155.445	496.39	60.6997	82.3844	72.1551	2.11803	8.88878341184763e-05	IDUA	ENSG00000127415
813.504	799.236	1839.96	443.575	228.205	217.575	1.95632	8.99122161458144e-05	JAZF1	ENSG00000153814
485.248	156.821	1743.23	147.858	149.116	74.3752	2.68253	9.10353231501078e-05	ZNF516	ENSG00000101493
565.783	583.264	657.619	210.892	225.733	120.999	1.69406	9.153704047605e-05	COX7A1	ENSG00000161281
114.176	30.2637	1.95429	0	0	2.22016	6.22532	9.17716438950266e-05	SOX11	ENSG00000176887
8647.81	6221.94	5660.6	14481.5	27025.4	20116.8	-1.58571	9.22000720945568e-05	SLC2A1	ENSG00000117394
747.241	222.851	1122.74	107.392	220.79	77.7055	2.36552	9.22766263716957e-05	FBXO32	ENSG00000156804
2170.36	1692.01	2073.5	669.253	860.917	495.095	1.55099	9.23401462828956e-05	EHBP1L1	ENSG00000173442
0	0	0	8.56021	31.3061	32.1923	-6.87527	9.23408716624649e-05	PAGE2	ENSG00000234068
132.526	13.7562	37.1315	3.1128	4.94306	4.44031	3.88319	9.28737768223683e-05	KCNQ5	ENSG00000185760
1719.78	1335.73	1620.11	530.733	373.201	76.5954	2.25208	9.37009588940143e-05	FGL2	ENSG00000127951
42.816	48.1468	53.743	175.873	313.061	136.54	-2.11262	9.54079616720123e-05	DHFRP1	ENSG00000188985
65.2434	60.5274	116.28	140.076	678.847	404.068	-2.33449	9.55314139589652e-05	SERPINB7	ENSG00000166396
141.701	105.923	309.755	38.1318	33.7776	4.44031	2.85729	9.64242725996038e-05	PIK3R6	ENSG00000276231
108.059	254.49	745.562	65.3689	70.8506	9.9907	2.91673	9.90122532014947e-05	ANKRD44	ENSG00000065413
1068.36	1229.81	1077.79	485.597	322.947	372.986	1.51421	9.93747886508476e-05	NFATC4	ENSG00000100968
3469.11	668.552	2024.64	448.244	564.333	430.71	2.09425	9.9891389506735e-05	VASN	ENSG00000168140
83.5931	27.5124	105.532	6.22561	9.88613	8.88063	3.12296	0.000100362	CNKSR2	ENSG00000149970
361.897	68.7811	336.138	18.6768	71.6744	17.7613	2.82359	0.000100469	SERPINA1	ENSG00000197249
394.519	334.276	581.401	157.975	109.571	49.9535	2.04163	0.000102157	SH3RF3	ENSG00000172985
1257.97	775.851	4883.77	445.909	575.043	354.115	2.33074	0.000103333	TMEM45A	ENSG00000181458
58.1074	49.5224	166.115	17.8986	1.64769	4.44031	3.49743	0.000103545	P2RY13	ENSG00000181631
553.549	1257.32	685.956	2385.19	2553.92	3040.5	-1.67697	0.000104228	SQLE	ENSG00000104549
4.07771	24.7612	484.664	1.5564	11.5338	11.1008	4.4178	0.000104501	RNF150	ENSG00000170153
738.066	85.2886	9118.72	63.8125	70.8506	14.431	6.05808	0.000107573	C3	ENSG00000125730
38.7383	0	133.869	1.5564	1.64769	0	5.69117	0.000107965	MAL	ENSG00000172005
95.8262	127.933	667.39	52.9177	30.4822	51.0636	2.73054	0.000109228	CEP126	ENSG00000110318
2099	2385.33	2515.17	5593.71	7122.95	5634.76	-1.39059	0.000110002	PAICS	ENSG00000128050
619.812	389.301	1243.91	244.355	177.95	155.411	1.96322	0.000111794	PKP4	ENSG00000144283
4263.25	1752.54	6575.21	1356.4	1151.73	770.394	1.94118	0.000112425	HAND2	ENSG00000164107
42.816	26.1368	63.5144	4.66921	2.47153	0	4.15587	0.000115725	CD300LF	ENSG00000186074
1100.98	2121.21	1265.4	3438.09	6180.48	4542.44	-1.65828	0.000116499	DSC2	ENSG00000134755
149.856	71.5323	13.68	10.8948	1.64769	4.44031	3.77946	0.000116502	LINor02475	ENSG00000251350
54.0297	70.1567	404.538	15.564	24.7153	0	3.70085	0.000116778	MYO1G	ENSG00000136286
1126.47	136.187	235.492	112.061	62.6121	64.3845	2.64714	0.00011706	PTGIS	ENSG00000124212
286.459	352.159	137.777	821.002	1069.35	777.055	-1.78245	0.000118142	DEPDC1	ENSG00000024526
6274.58	551.624	19455.9	217.896	559.39	118.778	4.87411	0.00011826	CD74	ENSG00000019582
555.588	753.841	1642.58	250.581	275.164	52.1737	2.35092	0.00011975	TLR4	ENSG00000136869
795.154	541.995	1820.42	269.258	320.475	92.1365	2.21007	0.000121524	CD53	ENSG00000143119
694.231	254.49	1215.57	202.332	151.587	43.2931	2.44384	0.00012174	RAC2	ENSG00000128340
776.804	592.893	45.9258	37.3536	54.3737	101.017	2.87967	0.000122726	ITGA11	ENSG00000137809
759.474	444.326	157.32	100.388	111.219	88.8063	2.17902	0.000123265	NKAIN4	ENSG00000101198
31.6023	138.938	95.7602	277.818	386.383	569.47	-2.21557	0.000123688	ELF5	ENSG00000135374
152.914	141.689	303.892	39.6882	60.1406	35.5225	2.14351	0.000124982	PCNX2	ENSG00000135749
344.567	694.689	546.224	147.858	55.1975	180.943	2.04725	0.000126101	NFASC	ENSG00000163531
67.2823	173.328	154.389	26.4588	24.7153	26.6419	2.34265	0.000126431	CSDC2	ENSG00000172346
195.73	112.801	168.069	409.334	781.004	459.572	-1.78975	0.000126463	TRIM59	ENSG00000213186
503.598	427.818	311.709	1244.34	1739.96	904.714	-1.64586	0.000127342	BIRC5	ENSG00000089685
316.023	203.592	213.995	791.43	1161.62	520.627	-1.75328	0.000127649	TPK1	ENSG00000196511
34309.9	10048.9	3517.72	2477.79	3998.11	2462.15	2.42127	0.000128128	TGFBI	ENSG00000120708
10.1943	60.5274	175.886	5.44741	9.88613	2.22016	3.79608	0.000128335	STAC2	ENSG00000141750
0	6.87811	9.77145	103.501	33.7776	78.8156	-3.70348	0.000130368	TBC1D3G	ENSG00000260287
14.272	8.25373	9.77145	98.0533	42.8399	92.1365	-2.84268	0.000130934	TACR3	ENSG00000169836
313.984	229.729	523.75	86.3803	112.867	28.862	2.22258	0.000132949	MFNG	ENSG00000100060
85.632	11.005	164.16	11.673	3.29538	6.66047	3.59034	0.000135355	IL2RG	ENSG00000147168
195.73	38.5174	92.8288	14.7858	14.0053	18.8713	2.78559	0.000136492	CDH2	ENSG00000170558
29.5634	45.3955	185.658	3.891	4.94306	15.5411	3.44727	0.000137864	ABCA9	ENSG00000154258
429.179	892.779	117.257	112.839	91.4467	64.3845	2.41851	0.000138322	ADAMTS7P3	ENSG00000261143
13387.1	3495.46	19025	2876.23	3592.78	1123.4	2.24157	0.00014263	TXNIP	ENSG00000265972
250.779	1.37562	135.823	4.66921	11.5338	8.88063	3.95561	0.000142671	SBSN	ENSG00000189001
403.694	101.796	299.006	59.1433	63.436	13.3209	2.56005	0.000144388	SCN1B	ENSG00000105711
2065.36	1580.59	1389.5	681.704	635.184	471.783	1.49279	0.000147667	MLXIP	ENSG00000175727
32.6217	33.0149	70.3544	6.22561	1.64769	1.11008	3.88317	0.000148274	C4BPB	ENSG00000123843
484.228	295.759	105.532	76.2637	27.1869	64.3845	2.40008	0.00014836	AC009041.2	ENSG00000260807
250.779	136.187	884.316	67.7035	96.3897	73.2652	2.42197	0.000148619	SELPLG	ENSG00000110876
403.694	485.595	347.864	778.979	1646.86	1438.66	-1.64371	0.000149092	NR6A1	ENSG00000148200
150.875	222.851	174.909	466.142	449.819	1024.6	-1.82298	0.000149865	CCRL2	ENSG00000121797
122.331	386.55	782.693	82.4893	105.452	69.9349	2.32363	0.000150507	SLC46A3	ENSG00000139508
99.904	181.582	128.006	597.658	739.812	250.878	-1.95853	0.000151073	DLGAP5	ENSG00000126787
3954.36	5979.83	3590.03	11264.5	10874.7	16781.1	-1.52506	0.000151089	SLC43A2	ENSG00000167703
5090	1243.56	1985.56	929.95	631.888	299.721	2.15949	0.000154073	HSPB6	ENSG00000004776
604.521	364.54	484.664	189.881	122.753	142.09	1.67666	0.000155705	SEMA6B	ENSG00000167680
110.098	30.2637	85.0116	6.22561	14.8292	4.44031	3.13468	0.00015588	RNLS	ENSG00000184719
5921.86	1299.96	4899.41	1326.05	968.84	569.47	2.08108	0.000156972	PARPL1	ENSG00000169116
825.737	401.682	373.269	182.099	127.696	147.64	1.80713	0.000158854	NFIA	ENSG00000162599
240.585	134.811	95.7602	31.9062	42.8399	23.3116	2.26056	0.000160308	SLC45A3	ENSG00000158715
1028.6	1469.16	2821.99	505.831	570.1	533.948	1.72457	0.00016161	COL18A1	ENSG00000182871
14.272	1.37562	5.86287	76.2637	82.3844	49.9535	-3.24987	0.00016294	COCH	ENSG00000100473
46.8937	2.75124	64.4916	0	1.64769	0	6.05274	0.000163693	AC018553.1	ENSG00000277559
290.537	306.764	128.983	63.8125	15.653	61.0543	2.37137	0.000163707	SCNN1D	ENSG00000162572
119.273	178.831	150.48	325.288	590.696	547.269	-1.70686	0.000164037	CMTM8	ENSG00000170293
687.095	237.983	81.103	64.5907	69.2029	33.3023	2.58742	0.000164693	KCNMA1	ENSG00000156113
191.652	107.299	104.555	34.2408	31.3061	15.5411	2.30765	0.000165167	TMEM47	ENSG00000147027
867.533	317.769	739.699	230.347	166.416	98.797	1.95648	0.000165241	TCEAL3	ENSG00000196507
343.547	52.2736	130.937	32.6844	27.1869	26.6419	2.60681	0.000167248	CCR5	ENSG00000160791
93.7874	103.172	172.955	299.607	612.94	414.059	-1.84084	0.000167361	OXGR1	ENSG00000165621
770.688	958.808	895.065	1853.67	3132.25	2286.76	-1.47059	0.000167557	PTN	ENSG00000105894
0	0	0	13.2294	28.0107	22.2016	-6.69302	0.000167693	LINor01501	ENSG00000229613
298.692	313.642	269.692	83.2675	39.5445	108.788	1.93257	0.000168453	GPRASP1	ENSG00000198932
8.15543	11.005	42.9944	0	0	0	6.98231	0.000168974	IGSF21	ENSG00000117154
3926.84	2088.19	3293.96	1232.67	1123.72	646.066	1.63222	0.000169548	IFITM2	ENSG00000185201
181.458	383.799	119.212	56.0305	54.3737	15.5411	2.43318	0.000169786	FCGR1CP	ENSG00000265531
290.537	298.51	193.475	60.6997	32.1299	96.5768	2.05139	0.000171463	TSPOAP1	ENSG00000005379
146.798	67.4055	1539	69.2599	95.5659	29.9721	3.16833	0.000171809	VNN1	ENSG00000112299
2194.83	3232.71	1544.87	706.606	495.13	975.759	1.67922	0.000172244	UACA	ENSG00000137831
227.332	202.216	136.8	528.398	741.46	491.765	-1.63807	0.00017263	PRR11	ENSG00000068489
719.716	456.706	611.693	198.441	214.199	200.924	1.54364	0.000173747	IL17RC	ENSG00000163702
14.272	11.005	2.93144	126.069	16.4769	148.75	-3.37422	0.000174455	AC004784.1	ENSG00000282943
79.5154	187.085	69.3773	25.6806	8.23844	18.8713	2.66674	0.000175864	HSP90AB4P	ENSG00000282100
333.353	133.435	585.31	112.839	42.8399	57.7241	2.30092	0.000176429	KLF7	ENSG00000118263
295.634	88.0398	266.761	58.3651	47.7829	31.0822	2.24266	0.000176846	IL18	ENSG00000150782
3453.82	4282.31	3297.86	8367.99	9767.49	9840.84	-1.34233	0.00017717	CCSAP	ENSG00000154429
450.587	262.744	265.783	877.032	905.405	1134.5	-1.574	0.000177885	TMEM97	ENSG00000109084
83.5931	130.684	70.3544	24.1242	11.5338	4.44031	2.80714	0.000178926	PTGIR	ENSG00000160013
675.881	1072.99	632.213	297.273	281.755	162.071	1.68189	0.000179273	JAK3	ENSG00000105639
677.92	141.689	65.4687	45.9139	21.4199	57.7241	2.8267	0.000181394	SOX8	ENSG00000005513
6039.09	2232.63	1318.17	921.39	863.388	569.47	2.02605	0.000182783	CREB3L1	ENSG00000157613
493.403	304.012	517.887	153.306	102.98	149.861	1.69677	0.000183503	PARP3	ENSG00000041880
63.2045	45.3955	41.0401	4.66921	5.76691	6.66047	3.13839	0.000185498	C20orf197	ENSG00000176659
32.6217	11.005	146.572	3.1128	6.59075	0	4.25919	0.000185562	LIPC	ENSG00000166035
3479.31	2444.48	2009.01	1049.79	847.735	970.208	1.46794	0.000185566	KCNK6	ENSG00000099337
45.8743	24.7612	0.977145	0	0	0	7.18276	0.000186337	LINor02445	ENSG00000257750
193.691	337.027	187.612	597.658	883.161	751.523	-1.63799	0.000186899	UBE2T	ENSG00000077152
518.889	630.035	1135.44	242.02	153.235	277.52	1.76477	0.000187233	RAPGEF3	ENSG00000079337
531.122	350.784	338.092	141.633	140.877	91.0264	1.7058	0.000187624	CHSY3	ENSG00000198108
1609.68	1372.87	1338.69	618.67	355.077	129.879	1.96781	0.000188492	SYNPO2	ENSG00000172403
195.73	192.587	161.229	571.978	607.997	424.05	-1.54633	0.000189335	CEP55	ENSG00000138180
2.03886	0	3.90858	15.564	34.6014	81.0357	-4.39089	0.000192089	CHRPL3	ENSG00000133019
61.1657	81.1617	290.212	30.3498	18.1246	3.33023	3.04878	0.000192173	KLF12	ENSG00000118922
348.644	383.799	222.789	880.145	1435.14	724.881	-1.67136	0.000193243	GINS1	ENSG00000101003
145.778	2.75124	209.109	10.8948	11.5338	2.22016	3.84551	0.000194603	HAMP	ENSG00000105697
249.76	390.677	247.218	744.738	830.435	1006.84	-1.54175	0.000195245	ARHGAP11A	ENSG00000198826
33.6411	42.6443	43.9715	161.866	121.929	194.264	-1.99111	0.000195971	LINor00939	ENSG00000249267
212.041	66.0298	11.7257	7.78201	12.3577	6.66047	3.43007	0.000199215	TNNI3	ENSG00000129991
295.634	156.821	524.727	108.948	42.8399	66.6047	2.16174	0.000202366	GAL3ST4	ENSG00000197093
89.7097	22.0099	262.852	13.2294	8.23844	22.2016	3.11279	0.000203491	SLC16A14	ENSG00000163053
1210.06	1315.09	5950.81	797.656	619.531	430.71	2.19734	0.000203883	ADAMTS9	ENSG00000163638
208.983	165.075	140.709	435.793	660.723	469.563	-1.6052	0.000204186	CDCA8	ENSG00000134690
816.562	631.41	678.139	264.588	216.671	285.29	1.47251	0.000208515	TTC28	ENSG00000100154
335.392	414.062	318.549	803.882	1356.87	908.044	-1.52353	0.0002099	MPP7	ENSG00000150054
538.258	291.632	325.389	118.287	135.934	58.8341	1.88112	0.000210575	ARHGEF19	ENSG00000142632
968.457	570.883	1194.07	140.854	369.082	51.0636	2.28308	0.000210715	NBL1	ENSG00000158747
526.025	354.91	1940.61	264.588	199.37	127.659	2.2532	0.000211325	PRKACB	ENSG00000142875
3072.56	2672.83	8602.78	1308.93	1666.64	868.081	1.90023	0.000212556	FBLN2	ENSG00000163520
59.1268	24.7612	125.075	12.4512	4.94306	4.44031	3.24691	0.000212813	CD300C	ENSG00000167850
6617.11	4349.72	4849.57	2457.56	1778.68	1419.79	1.48342	0.000217327	CDH11	ENSG00000140937
5613.99	4595.95	834.482	798.434	609.645	1071.23	2.15545	0.000217627	COL16A1	ENSG00000084636
3188.77	8.25373	2543.51	42.0228	3.29538	2.22016	6.91213	0.000218754	GABRP	ENSG00000094755
4401.89	1042.72	1420.77	559.526	723.335	410.729	2.01912	0.000223339	SLC9A3R2	ENSG00000065054
22.4274	42.6443	510.07	17.8986	16.4769	22.2016	3.34932	0.000225013	CYP3A5	ENSG00000106258
231.41	518.609	322.458	140.076	73.3221	65.4946	1.9393	0.000225983	CACNA2D1	ENSG00000153956
5.09714	30.2637	23.4515	0	0	0	6.89639	0.000227491	VENTX	ENSG00000151650
951.126	1551.7	778.785	2416.31	3951.98	3379.08	-1.57112	0.000229088	SCD	ENSG00000099194
1542.39	536.493	2772.16	364.976	476.182	79.9256	2.39603	0.000231325	CTSS	ENSG00000163131
6245.02	1892.86	3890.99	1041.23	1352.75	251.988	2.18426	0.000233586	LAPTM5	ENSG00000162511
34.6606	12.3806	60.583	0.778201	3.29538	1.11008	4.36535	0.00023845	AC090559.1	ENSG00000255197
305.828	46.7711	47.8801	8.56021	28.8345	6.66047	3.17804	0.00023878	ASPHD1	ENSG00000174939
922.582	180.206	236.469	73.9291	130.991	31.0822	2.50214	0.000239288	SECTM1	ENSG00000141574
128.448	38.5174	222.789	17.1204	29.6584	5.55039	2.88815	0.000239779	CYP2T1P	ENSG00000233622
2755.51	1295.84	2754.57	810.107	839.497	374.096	1.74941	0.000240266	CORO1A	ENSG00000102879
657.531	145.816	974.214	84.8239	191.132	43.2931	2.4757	0.00024194	PSMB9	ENSG00000240065
49.952	105.923	65.4687	276.261	253.744	247.547	-1.8185	0.000242287	LINor00643	ENSG00000186369
13.2526	136.187	108.463	316.728	1014.15	274.189	-2.64093	0.000243735	GPR32	ENSG00000142511
3580.23	2637.07	2561.1	924.503	1276.96	376.317	1.76731	0.000243753	SELENOM	ENSG00000198832
1842.11	1978.14	1417.84	828.006	453.938	568.36	1.50091	0.000250104	FAM111A	ENSG00000166801
201.847	427.818	229.629	750.186	988.613	913.594	-1.62815	0.000251811	SLC27A6	ENSG00000113396
8.15543	2.75124	3.90858	8.56021	34.6014	178.723	-3.88561	0.000256342	DPPA3	ENSG00000187569
915.446	488.346	3743.44	414.003	392.974	227.566	2.31459	0.000256819	EMP1	ENSG00000134531
175.342	19.2587	156.343	9.33841	14.0053	22.2016	2.95823	0.000258853	SMCO3	ENSG00000179256
28.544	1.37562	153.412	4.66921	1.64769	1.11008	4.60084	0.000259825	DNAH5	ENSG00000039139
777.824	441.575	154.389	81.7111	151.587	44.4031	2.30395	0.000261574	LOXL4	ENSG00000138131
33.6411	5.50249	60.583	0	1.64769	1.11008	5.2105	0.000263048	AC083855.2	ENSG00000285906
120.293	115.552	153.412	439.684	576.691	264.199	-1.71773	0.000264756	GCSH	ENSG00000140905
377.188	148.567	1404.16	84.8239	182.893	61.0543	2.55264	0.000265144	CD7	ENSG00000173762
1669.82	1042.72	3970.14	577.425	787.595	274.189	2.02707	0.000266361	CYBRD1	ENSG00000071967
73.3988	27.5124	102.6	12.4512	6.59075	6.66047	2.98004	0.00026647	PCDHB14	ENSG00000120327
34.6606	79.7861	46.903	185.212	188.66	244.217	-1.94436	0.000266498	AC011447.7	ENSG00000280079
210.002	71.5323	433.852	37.3536	65.0837	13.3209	2.62321	0.000266877	TCN2	ENSG00000185339
6.11657	112.801	49.8344	6.22561	1.64769	0	4.36844	0.000271101	ITGB2-AS1	ENSG00000227039
840.009	591.517	744.585	236.573	271.869	71.045	1.90675	0.00027116	MYO1F	ENSG00000142347
8.15543	38.5174	27.3601	128.403	103.804	164.292	-2.4313	0.000272324	AC011503.2	ENSG00000269397
387.383	807.49	423.104	1423.33	1913.79	1504.16	-1.58244	0.000273472	ANLN	ENSG00000011426
336.411	275.124	671.299	140.854	126.048	102.127	1.7973	0.000274725	FAM171A1	ENSG00000148468
651.415	504.853	734.813	214.005	211.728	52.1737	1.98179	0.00027484	IL6R	ENSG00000160712
18.3497	20.6343	16.6115	73.1509	230.676	47.7334	-2.66523	0.000278267	OPRK1	ENSG00000082556
38.7383	5.50249	13.68	0	0	0	6.88098	0.000278687	GPM6A	ENSG00000150625
395.538	191.211	1558.55	178.986	131.815	104.347	2.36922	0.000280067	OSR2	ENSG00000164920
294.615	155.445	624.396	69.2599	108.747	78.8156	2.06579	0.000282196	THEMIS2	ENSG00000130775
1439.43	705.694	597.036	253.693	349.31	236.447	1.70759	0.000282322	IGSF6	ENSG00000140749
188.594	337.027	324.412	711.276	1440.9	657.166	-1.72551	0.000284596	ERVMER34-1	ENSG00000226887
6337.78	6292.09	2714.51	1677.8	2065.38	1062.34	1.67469	0.000285477	COL15A1	ENSG00000204291
2762.65	1587.47	4844.68	1028.78	1067.7	699.349	1.71749	0.000285486	RND3	ENSG00000115963
136.603	315.017	183.703	849.795	678.847	526.177	-1.69634	0.000285735	ACAT2	ENSG00000120437
436.315	299.886	227.675	110.505	80.7367	101.017	1.72183	0.000287042	ENO2	ENSG00000111674
433.257	839.129	762.173	264.588	229.029	159.851	1.63686	0.000288807	CLDN5	ENSG00000184113
232.43	226.978	161.229	575.869	692.853	498.425	-1.51069	0.00029148	FUT4	ENSG00000196371
117.234	30.2637	294.121	17.1204	22.2438	0	3.4741	0.000294676	AC129507.1	ENSG00000262061
165.147	158.197	145.595	385.988	531.379	418.499	-1.51058	0.000295903	TRIP13	ENSG00000071539
333.353	264.119	140.709	45.1357	42.8399	93.2466	2.03153	0.00030011	ROBO3	ENSG00000154134
103.982	5.50249	19.5429	0	3.29538	0	5.24583	0.000302076	ELMOD1	ENSG00000110675
545.394	182.958	1620.11	165.757	128.52	183.163	2.29942	0.000304652	ADGRD1	ENSG00000111452
217.138	209.095	33.2229	21.0114	14.8292	36.6326	2.67049	0.00030855	PRRT2	ENSG00000167371
1008.21	411.311	454.372	240.464	166.416	99.907	1.88508	0.000310542	PDLIM4	ENSG00000131435
920.544	777.226	2011.94	437.349	359.196	359.665	1.6821	0.000311921	AGRN	ENSG00000188157
338.45	284.754	1312.31	194.55	140.877	62.1644	2.28184	0.000317672	CELF2	ENSG00000048740
1632.1	581.888	1565.39	371.202	469.591	291.951	1.7383	0.000320768	LPAR1	ENSG00000198121
161.07	297.134	325.389	693.377	921.881	721.551	-1.57694	0.000325623	BUB1	ENSG00000169679
27451.2	25117.5	15878.6	57619.6	47686.6	87698.4	-1.49557	0.000327437	GDF15	ENSG00000130513
527.044	870.769	591.173	256.028	130.991	249.768	1.6432	0.000334228	ADAMTS10	ENSG00000142303
93.7874	118.303	717.224	81.7111	35.4253	18.8713	2.76859	0.000334324	GGT5	ENSG00000099998
16.3109	94.9179	97.7145	7.78201	4.94306	11.1008	3.14235	0.000334563	DOC2GP	ENSG00000231793
349.664	485.595	319.526	831.897	1234.12	1104.53	-1.45806	0.000336665	AURKA	ENSG00000087586
425.102	67.4055	136.8	30.3498	56.8452	17.7613	2.58064	0.000337316	MRGPRF	ENSG00000172935
12.2331	8.25373	125.075	0	0	4.44031	5.15818	0.000338853	SAMD12	ENSG00000177570
28.544	74.2836	437.761	31.128	18.1246	18.8713	2.98712	0.000345134	ANKRD55	ENSG00000164512
974.573	792.358	1611.31	364.198	469.591	304.161	1.56972	0.000345335	RUNX1	ENSG00000159216
2260.07	268.246	99.6688	136.963	140.053	94.3566	2.82264	0.000347728	TNNT1	ENSG00000105048
5325.49	2088.19	3870.47	1465.35	1338.75	785.935	1.65208	0.000349577	KANK2	ENSG00000197256
1520.99	3502.33	2760.43	5995.26	11976.2	6404.04	-1.64706	0.000352245	CCNE1	ENSG00000105173
0	20.6343	7.81716	108.17	51.9022	120.999	-3.3356	0.000354068	PAQR9	ENSG00000188582
51.9908	114.177	68.4002	299.607	201.842	328.583	-1.82803	0.000356254	AC010328.1	ENSG00000267943
1469	947.803	1855.6	465.364	488.539	96.5768	2.02288	0.000358761	FCER1G	ENSG00000158869
697.289	712.572	299.984	1723.71	2960.9	1157.81	-1.77337	0.000364425	SMAGP	ENSG00000170545
545.394	558.502	716.247	1202.32	2801.07	1453.09	-1.5838	0.000369238	INSIG1	ENSG00000186480
20.3886	16.5075	96.7374	4.66921	2.47153	2.22016	3.82339	0.000373097	PRODH	ENSG00000100033
56.0685	38.5174	27.3601	6.22561	1.64769	2.22016	3.5726	0.000377405	POM121L9P	ENSG00000128262
1351.76	397.555	377.178	199.998	212.552	114.338	2.01207	0.000378276	ZNF629	ENSG00000102870
351.703	286.129	292.166	122.956	87.3275	101.017	1.57868	0.000379176	GLI2	ENSG00000074047
2611.77	2195.49	2945.12	1260.69	940.83	693.799	1.42061	0.000383436	PAPSS2	ENSG00000198682
34.6606	35.7662	98.6916	5.44741	8.23844	0	3.59414	0.000385668	ZMIZ1-AS1	ENSG00000224596
49.952	105.923	170.023	30.3498	14.0053	9.9907	2.57419	0.000387589	CCDC9B	ENSG00000188549
1866.57	2085.44	4104.99	848.239	897.166	1039.03	1.53314	0.000388265	PDGFRB	ENSG00000113721
376.169	269.622	1258.56	181.321	125.224	150.971	2.05803	0.00039322	ABLIM3	ENSG00000173210
175.342	235.231	549.155	92.6059	88.9751	69.9349	1.9315	0.000402157	KATNAL1	ENSG00000102781
78.496	104.547	56.6744	20.2332	8.23844	13.3209	2.51488	0.000405392	SCN3B	ENSG00000166257
0	0	0	66.1471	2.47153	4.44031	-6.90067	0.000407159	SPDYE11	ENSG00000275976
198.788	302.637	140.709	79.3765	37.8968	47.7334	1.95642	0.000407762	RAB40A	ENSG00000172476
1431.28	738.709	3095.6	518.282	478.653	82.1458	2.28594	0.000409395	SLCO2B1	ENSG00000137491
109.079	165.075	158.297	385.209	790.89	301.941	-1.77448	0.000410958	SERTAD4	ENSG00000082497
144.759	225.602	339.069	84.0457	59.3168	46.6233	1.89792	0.000412601	MLKL	ENSG00000168404
21.408	4.12687	76.2173	0.778201	0	2.22016	5.17773	0.000418669	HOXA3	ENSG00000105997
321.12	341.154	313.664	654.467	1748.2	731.542	-1.6836	0.00042117	CLDN19	ENSG00000164007
189.614	111.425	104.555	46.6921	22.2438	19.9814	2.18354	0.000421857	CACNA2D4	ENSG00000151062
1552.59	1941	1838.01	3807.74	5242.12	4059.56	-1.29807	0.00042321	TMPO	ENSG00000120802
542.336	312.266	246.241	127.625	94.7421	115.448	1.70463	0.00042676	DTX3	ENSG00000178498
628.987	910.662	639.053	1605.43	1964.87	1987.04	-1.35145	0.000427325	ZWINT	ENSG00000122952
545.394	67.4055	75.2402	28.0152	54.3737	11.1008	2.87505	0.000427789	IL4I1	ENSG00000104951
431.218	411.311	280.441	919.833	923.529	1128.95	-1.40459	0.000428577	ORC6	ENSG00000091651
18.3497	5.50249	158.297	1.5564	4.94306	4.44031	4.07195	0.000429578	MYO16	ENSG00000041515
138.642	4.12687	751.425	9.33841	1.64769	6.66047	5.6639	0.000431642	CPE	ENSG00000109472
2506.77	3404.66	3024.26	5241.96	11694.5	7905.98	-1.47521	0.000431756	DSP	ENSG00000096696
73.3988	79.7861	553.064	41.2446	42.016	4.44031	3.00279	0.000434647	CCDC170	ENSG00000120262
1193.75	713.948	1107.11	459.139	326.242	289.73	1.48728	0.000435003	LDB2	ENSG00000169744
219.177	192.587	356.658	98.8315	66.7314	54.3938	1.80272	0.000436175	LINor01184	ENSG00000245937
334.372	268.246	420.172	133.851	109.571	98.797	1.57905	0.000436214	C19orf66	ENSG00000130813
476.073	938.174	1029.91	245.911	303.998	280.85	1.55677	0.000437767	ADAMTS7	ENSG00000136378
202.866	132.06	1308.4	90.2713	99.6851	4.44031	3.07631	0.000440908	HLA-DRB1	ENSG00000196126
6439.73	4206.65	7389.17	2280.13	2736.81	1743.93	1.41552	0.000445241	GSN	ENSG00000148180
1006.18	324.647	4235.92	345.521	461.353	238.667	2.41248	0.000445501	GAS1	ENSG00000180447
486.267	33.0149	316.595	54.4741	51.0783	33.3023	2.58886	0.000446085	NEO1	ENSG00000067141
78.496	5.50249	75.2402	4.66921	0	4.44031	4.14541	0.000447575	HLA-H	ENSG00000206341
14.272	16.5075	58.6287	1.5564	1.64769	0	4.73421	0.000448073	PGM5P4-AS1	ENSG00000231943
92.768	64.6542	86.9659	218.674	252.096	293.061	-1.64073	0.000448581	ZNF726	ENSG00000213967
2686.19	1430.65	961.511	518.282	683.79	376.317	1.68553	0.000450746	ARRDC4	ENSG00000140450
18.3497	12.3806	18.5658	0	0	0	6.64634	0.000452897	LINor01993	ENSG00000204277
3166.34	2334.43	4229.08	1527.61	1079.24	979.089	1.43999	0.000453095	CYR61	ENSG00000142871
780.882	111.425	613.647	164.2	82.3844	36.6326	2.40843	0.000453139	TRNP1	ENSG00000253368
8.15543	8.25373	89.8973	1.5564	1.64769	0	4.99004	0.000453925	LINor00426	ENSG00000238121
13202.6	3203.82	4004.34	2070.79	2066.2	579.461	2.11337	0.000454813	S100A4	ENSG00000196154
98.8845	34.3905	706.476	26.4588	46.1353	39.9628	2.90146	0.000454888	THBS2	ENSG00000186340
270.148	603.898	286.303	1146.29	938.358	1455.31	-1.6107	0.000458328	LGALS16	ENSG00000249861
1187.63	1528.32	1572.23	703.494	452.29	476.224	1.39328	0.000458733	TCF4	ENSG00000196628
1613.75	1547.57	1228.27	739.291	356.724	469.563	1.48699	0.000459874	FLRT2	ENSG00000185070
729.911	184.333	160.252	80.1547	63.436	95.4667	2.17017	0.000460717	F10	ENSG00000126218
127.429	229.729	206.178	49.0267	63.436	46.6233	1.82179	0.000461672	CACNB1	ENSG00000067191
10.1943	1.37562	6.84002	34.2408	72.4983	61.0543	-3.15648	0.000464433	SPDYE10P	ENSG00000274570
1011.27	591.517	1446.17	357.972	355.077	105.457	1.89606	0.000465694	PDK4	ENSG00000004799
436.315	808.866	465.121	1328.39	1431.02	2104.71	-1.5087	0.00046983	CENPF	ENSG00000117724
266.071	49.5224	189.566	37.3536	40.3684	14.431	2.44995	0.000471339	IP6K3	ENSG00000161896
26.5051	11.005	171	1.5564	9.88613	0	4.16329	0.000476148	FOXQ1	ENSG00000164379
975.593	1429.27	1954.29	467.699	663.194	375.206	1.5328	0.000477499	PAMR1	ENSG00000149090
811.465	460.833	923.402	199.219	252.096	32.1923	2.18089	0.000477539	DOK2	ENSG00000147443
38.7383	166.45	57.6516	420.228	556.095	195.374	-2.16354	0.000479885	FCGR2B	ENSG00000072694
67.2823	71.5323	393.789	21.7896	32.9538	35.5225	2.56526	0.000480254	CERS6	ENSG00000172292
438.354	301.261	783.67	155.64	168.888	39.9628	2.06069	0.000482257	PIK3CD	ENSG00000171608
2146.92	705.694	1960.15	526.842	580.81	204.254	1.87465	0.000484695	PSMB8	ENSG00000204264
87.6708	83.9129	197.383	33.4626	26.363	8.88063	2.41545	0.000491132	TLR6	ENSG00000174130
1727.93	2441.73	3504.04	4757.14	11887.2	6892.48	-1.6169	0.000495869	SLC2A3	ENSG00000059804
139.662	229.729	169.046	409.334	579.162	539.498	-1.50659	0.000508724	NorAPH	ENSG00000121152
148.837	112.801	255.035	62.2561	28.8345	33.3023	2.05245	0.000510702	ZNF135	ENSG00000176293
192.672	207.719	167.092	456.804	607.173	464.013	-1.42996	0.000512379	DHCR7	ENSG00000172893
646.317	30.2637	414.309	15.564	98.8613	29.9721	2.91679	0.000518104	LYZ	ENSG00000090382
43.8354	5.50249	171	7.00381	6.59075	0	3.99148	0.000520089	SLCO3A1	ENSG00000176463
152.914	42.6443	224.743	34.2408	18.9484	2.22016	2.91111	0.000520707	NRXN2	ENSG00000110076
2430.32	517.234	328.321	209.336	294.936	199.814	2.21803	0.000522437	PLEKHA4	ENSG00000105559
263.012	181.582	52.7658	28.0152	42.8399	31.0822	2.28531	0.000523544	DPEP1	ENSG00000015413
994.962	1506.31	701.59	3055.99	4092.86	2151.33	-1.5385	0.000528743	GGH	ENSG00000137563
842.048	597.02	291.189	235.017	132.639	140.98	1.76514	0.000532605	ADAMTSL5	ENSG00000185761
161.07	144.44	880.408	97.2751	37.073	88.8063	2.41162	0.000534062	SLFN13	ENSG00000154760
905.252	1938.25	1078.77	3354.82	3680.11	3661.04	-1.44782	0.000535945	FAM43A	ENSG00000185112
182.478	167.826	215.949	77.0419	32.9538	44.4031	1.87269	0.000539052	AKR1C1	ENSG00000187134
103.982	243.485	135.823	548.632	651.661	359.665	-1.69425	0.000540012	PBK	ENSG00000168078
22.4274	5.50249	225.72	10.8948	1.64769	0	4.30768	0.0005418	TGFA	ENSG00000163235
1801.33	1141.77	2233.75	815.555	483.596	536.168	1.49602	0.000548255	DDR2	ENSG00000162733
447.529	460.833	640.03	214.783	198.546	128.769	1.51275	0.000550581	TMEM173	ENSG00000184584
1450.65	559.878	653.71	311.28	318.004	195.374	1.69134	0.000551003	ANGPTL2	ENSG00000136859
0	0	2.93144	14.0076	66.7314	19.9814	-5.01064	0.000552207	IGKJ1	ENSG00000211597
238.546	286.129	309.755	653.689	865.036	651.616	-1.37928	0.000552242	YEATS4	ENSG00000127337
136.603	204.968	204.223	405.443	622.826	511.746	-1.49721	0.000557378	BUB1B	ENSG00000156970
439.374	1027.59	595.081	1659.9	1838.82	2445.5	-1.52818	0.000558317	C2orf72	ENSG00000204128
2185.65	1447.15	1304.49	754.855	612.116	459.572	1.43417	0.000561308	PLEKHO1	ENSG00000023902
740.105	1119.76	920.471	1957.18	2538.26	2427.74	-1.3165	0.000563755	ESRP1	ENSG00000104413
28.544	19.2587	55.6973	3.891	2.47153	1.11008	3.76278	0.00056407	ARHGEF10	ENSG00000104728
27.5246	31.6393	76.2173	5.44741	4.94306	0	3.66237	0.000566641	C9orf139	ENSG00000180539
4448.78	4827.06	2713.53	7803.8	14184.1	10496.9	-1.43809	0.000574151	VGLL1	ENSG00000102243
912.388	835.002	1055.32	399.995	390.502	340.794	1.3087	0.000575485	ATP8B2	ENSG00000143515
773.746	993.199	821.779	2075.46	1777.86	2501.01	-1.29568	0.000575549	TPBG	ENSG00000146242
401.655	305.388	375.224	142.411	131.815	57.7241	1.70183	0.000577774	LDLRAD4	ENSG00000168675
70.3405	28.8881	419.195	26.4588	29.6584	4.44031	3.09026	0.000580741	KRT81	ENSG00000205426
284.42	345.281	1811.63	210.114	201.842	59.9442	2.36985	0.000589003	ST3GAL5	ENSG00000115525
2762.65	5153.08	2839.58	1583.64	1301.67	1096.76	1.43311	0.000590276	ENPP1	ENSG00000197594
0	0	0	7.00381	9.06228	41.0729	-6.53703	0.000590709	ZNF723	ENSG00000268696
0	0	3.90858	24.1242	34.6014	41.0729	-4.58709	0.000596729	BOK-AS1	ENSG00000234235
3240.76	2200.99	1539.98	1003.1	886.456	566.14	1.50704	0.000599722	EFEMP2	ENSG00000172638
5553.84	2969.97	2864.01	1550.95	1311.56	402.958	1.80173	0.000601989	BIN1	ENSG00000136717
61.1657	41.2687	219.858	24.1242	11.5338	15.5411	2.65427	0.000602368	GFRA1	ENSG00000151892
536.219	169.201	607.784	140.076	96.3897	15.5411	2.37803	0.000602872	ALOX5AP	ENSG00000132965
65.2434	122.43	57.6516	259.919	312.237	234.227	-1.72306	0.000611685	MND1	ENSG00000121211
641.22	363.164	52.7658	102.723	47.7829	35.5225	2.50341	0.000614982	GLP2R	ENSG00000065325
128.448	33.0149	0	1.5564	3.29538	0	5.01431	0.00061866	LINor00523	ENSG00000196273
36.6994	16.5075	36.1544	2.3346	0	2.22016	4.31941	0.000619329	MIR3142HG	ENSG00000253522
97.8651	112.801	179.795	31.9062	36.2491	6.66047	2.37283	0.000619556	CPLX1	ENSG00000168993
41.7966	152.694	838.39	64.5907	38.7207	54.3938	2.71217	0.000622806	XAF1	ENSG00000132530
13761.3	19741.5	7372.56	33868.1	34465.5	49516.1	-1.52768	0.000623861	ADAM12	ENSG00000148848
916.466	841.881	423.104	330.735	202.666	132.099	1.71086	0.000625237	BNor2	ENSG00000173068
9156.5	10695.5	5362.57	3759.49	2999.62	2869.55	1.38875	0.000627629	PLAGL1	ENSG00000118495
1262.05	777.226	1032.84	465.364	376.497	331.913	1.38789	0.000629666	DBN1	ENSG00000113758
2653.57	865.266	1631.83	441.24	703.563	135.43	2.00766	0.000632289	ITGB2	ENSG00000160255
1413.95	1397.63	2320.72	719.836	706.858	528.397	1.3922	0.000635248	HDAC7	ENSG00000061273
510.733	232.48	551.11	166.535	65.0837	135.43	1.81939	0.000637704	GPR161	ENSG00000143147
223.255	122.43	239.401	68.4817	56.8452	34.4124	1.86999	0.000639941	FBXO44	ENSG00000132879
956.224	459.458	1777.43	267.701	424.28	212.025	1.82045	0.00064052	ALDH3B1	ENSG00000006534
1220.26	508.98	869.659	341.63	290.817	103.237	1.8194	0.000645063	FERPLT3	ENSG00000149781
161.07	159.572	224.743	69.2599	49.4306	41.0729	1.76853	0.000649275	PRR5L	ENSG00000135362
2322.26	338.403	697.682	257.584	341.071	189.823	2.09044	0.000652669	CKB	ENSG00000166165
31.6023	11.005	173.932	12.4512	1.64769	2.22016	3.71198	0.000656152	RIMS2	ENSG00000176406
167.186	35.7662	115.303	22.5678	9.88613	23.3116	2.51948	0.000656169	FZD8	ENSG00000177283
40.7771	16.5075	1.95429	85.6021	146.644	172.062	-2.76918	0.00065711	AC104051.2	ENSG00000254139
3313.14	4435	6514.63	1911.26	1052.05	2083.62	1.49893	0.000658338	DST	ENSG00000151914
84.6125	177.455	69.3773	406.999	332.009	341.904	-1.71098	0.000666064	RTKN2	ENSG00000182010
3136.78	822.622	2622.66	747.073	662.371	617.203	1.69961	0.00066663	JUN	ENSG00000177606
71.36	100.42	44.9487	262.254	154.059	367.436	-1.85813	0.000668504	RBM20	ENSG00000203867
14.272	26.1368	16.6115	94.9405	58.4929	122.109	-2.28109	0.00066861	ERVE-1	ENSG00000267259
576.996	250.363	571.63	140.854	189.484	96.5768	1.71169	0.000668983	BCL3	ENSG00000069399
323.159	158.197	72.3087	38.91	31.3061	53.2838	2.16808	0.000669766	C1orf226	ENSG00000239887
53.0103	0	13.68	0	0	0	7.08405	0.000675526	CCL22	ENSG00000102962
392.48	994.575	816.893	280.931	159.826	264.199	1.64433	0.000679548	SFI1	ENSG00000198089
422.043	114.177	329.298	84.0457	84.0321	22.2016	2.18172	0.000680539	TRIM47	ENSG00000132481
805.348	850.134	704.522	385.988	282.578	239.777	1.37635	0.000685027	ARPLCX2	ENSG00000184867
278.304	89.4154	123.12	18.6768	29.6584	56.614	2.23548	0.000689773	PYGM	ENSG00000068976
56.0685	67.4055	129.96	302.72	240.562	295.281	-1.72338	0.000691957	KLHL23	ENSG00000213160
1161.13	2184.49	1300.58	3637.31	3895.13	4481.39	-1.37094	0.000692166	PIK3CB	ENSG00000051382
73.3988	177.455	659.573	66.9253	70.0267	35.5225	2.39839	0.000692169	ANOS1	ENSG00000011201
642.24	447.077	901.905	258.363	224.086	65.4946	1.85957	0.000701753	CASP1	ENSG00000137752
234.468	94.9179	151.457	24.9024	59.3168	29.9721	2.07375	0.000710837	HVCN1	ENSG00000122986
43.8354	53.6493	321.481	29.5716	8.23844	22.2016	2.8059	0.000711013	DAPK2	ENSG00000035664
55.0491	13.7562	10.7486	0	1.64769	0	5.53131	0.000712025	CLEC4G	ENSG00000182566
70.3405	149.943	1385.59	87.1585	103.804	49.9535	2.73597	0.000712982	PCDH17	ENSG00000118946
349.664	309.515	574.561	777.423	1131.96	1757.25	-1.57027	0.000714789	DIRC2	ENSG00000138463
69.3211	34.3905	565.767	47.4703	26.363	15.5411	2.90179	0.000715264	DLGAP1	ENSG00000170579
28.544	86.6642	763.15	45.9139	46.9591	6.66047	3.13682	0.000716765	CCL4	ENSG00000275302
1322.2	427.818	587.264	274.705	267.749	137.65	1.78018	0.000716801	TUB	ENSG00000166402
796.173	1645.24	972.259	2509.7	3207.22	3426.81	-1.42195	0.000717318	GRHL1	ENSG00000134317
28.544	0	169.046	3.1128	0	4.44031	4.73645	0.00072338	DNAJC12	ENSG00000108176
87.6708	26.1368	0	1.5564	0	0	6.09485	0.000726748	GKN1	ENSG00000169605
733.988	2223	1692.42	3265.33	6846.14	4508.03	-1.65305	0.000735017	ADAM19	ENSG00000135074
499.52	495.224	1329.89	133.851	312.237	32.1923	2.27937	0.000739962	FCGR2A	ENSG00000143226
12.2331	2.75124	0	74.7073	42.016	55.5039	-3.51123	0.000740021	PF4	ENSG00000163737
1381.33	665.801	604.853	367.311	229.852	287.51	1.58392	0.000740241	GPSM1	ENSG00000160360
484.228	202.216	6.84002	21.7896	24.7153	37.7427	3.04384	0.000740294	TMEM130	ENSG00000166448
34.6606	19.2587	57.6516	3.1128	4.94306	2.22016	3.42978	0.000740538	WIPF3	ENSG00000122574
68.3017	55.0249	94.7831	21.0114	8.23844	8.88063	2.50767	0.000744693	KCND2	ENSG00000184408
220.196	116.928	390.858	39.6882	81.5606	6.66047	2.50331	0.000747133	CD84	ENSG00000066294
654.473	731.831	275.555	189.103	183.717	46.6233	1.98296	0.000748406	FAM20A	ENSG00000108950
708.503	455.331	266.761	143.967	193.603	85.476	1.75576	0.000751726	SYNM	ENSG00000182253
75.4377	78.4104	55.6973	344.743	139.23	235.337	-1.78134	0.000752125	PSG10P	ENSG00000248257
4342.76	1863.97	5093.86	1042.79	1242.36	112.118	2.23652	0.000754817	C1QC	ENSG00000159189
1202.93	1216.05	1745.18	637.347	573.395	338.574	1.42576	0.000756204	SPRED1	ENSG00000166068
409.81	210.47	142.663	70.8163	88.1513	47.7334	1.88171	0.000756332	KNDC1	ENSG00000171798
405.732	514.483	990.825	213.227	213.376	217.575	1.56933	0.00075686	MIR100HG	ENSG00000255248
71.36	110.05	40.0629	9.33841	19.7723	5.55039	2.66107	0.000756924	DBH-AS1	ENSG00000225756
527.044	741.46	373.269	1064.58	1930.27	1570.76	-1.47638	0.000762482	SLC19A1	ENSG00000173638
348.644	462.209	555.018	168.091	169.712	172.062	1.42175	0.000767862	LAT2	ENSG00000086730
346.606	57.7761	7305.14	56.8087	94.7421	39.9628	5.33072	0.000768117	HLA-DPA1	ENSG00000231389
4.07771	27.5124	144.617	1.5564	7.4146	0	4.26739	0.000774238	TRIM67	ENSG00000119283
647.337	387.925	1244.88	252.915	280.931	154.301	1.72794	0.000776925	ATXN1	ENSG00000124788
2643.38	1528.32	1395.36	657.58	861.741	361.886	1.56474	0.000778735	EMILIN1	ENSG00000138080
1655.55	1005.58	668.367	448.244	348.486	369.656	1.51313	0.000781557	NFIB	ENSG00000147862
0	0	0	7.78201	4.11922	45.5132	-6.54351	0.000786112	AC004817.2	ENSG00000259907
40.7771	6.87811	155.366	10.1166	4.94306	2.22016	3.53856	0.00078621	LY75	ENSG00000054219
3868.73	1228.43	1171.6	704.272	692.853	478.444	1.74071	0.000788604	EMP3	ENSG00000142227
390.441	508.98	557.95	1151.74	1425.25	1041.25	-1.31215	0.000790581	CKAP2	ENSG00000136108
232652	117217	17291.6	26183.3	31182.5	25304.2	2.15097	0.000797702	COL1A2	ENSG00000164692
3033.82	2965.84	2268.93	6189.03	5060.87	10491.3	-1.3947	0.000806394	ERRFI1	ENSG00000116285
206.944	348.032	284.349	637.347	841.969	717.111	-1.38903	0.000809846	MELK	ENSG00000165304
2572.02	3165.31	1553.66	5175.81	10434	5271.76	-1.51824	0.000810754	XAGE3	ENSG00000171402
30.5828	63.2786	58.6287	155.64	140.877	258.648	-1.86599	0.000818937	DNAH11	ENSG00000105877
46.8937	50.898	152.435	9.33841	20.5961	12.2109	2.57069	0.000821571	LINor00899	ENSG00000231711
151.895	44.0199	42.0172	18.6768	7.4146	1.11008	3.10713	0.000822828	MAP1LC3C	ENSG00000197769
124.37	541.995	168.069	832.675	658.251	1868.26	-2.01125	0.000823134	AC011453.1	ENSG00000269842
16.3109	11.005	17.5886	0	0	0	6.51188	0.000823783	GPR88	ENSG00000181656
67.2823	8.25373	921.448	10.8948	11.5338	4.44031	5.20934	0.000825287	WFDC2	ENSG00000101443
0	49.5224	15.6343	0	0	0	7.04243	0.000826844	AC016831.4	ENSG00000271204
266.071	485.595	313.664	921.39	1664.99	651.616	-1.60519	0.000827645	MCUB	ENSG00000005059
14.272	13.7562	16.6115	0	0	0	6.5021	0.000830339	AC013275.1	ENSG00000231013
130.487	27.5124	38.1087	0	7.4146	9.9907	3.52025	0.000832468	AIM2	ENSG00000163568
857.339	1737.41	1364.09	388.322	298.232	656.056	1.56073	0.000833213	PGGHG	ENSG00000142102
352.722	379.672	391.835	150.971	150.763	126.549	1.39134	0.000838776	RHBDF2	ENSG00000129667
62.1851	81.1617	61.5601	165.757	270.221	205.364	-1.64887	0.000846152	OVOL1	ENSG00000172818
750.299	1132.14	334.184	250.581	146.644	269.749	1.73255	0.00084724	DNM1	ENSG00000106976
36.6994	70.1567	365.452	36.5754	14.8292	21.0915	2.703	0.000848472	SYTL4	ENSG00000102362
103.982	92.1667	24.4286	14.0076	12.3577	8.88063	2.63737	0.000853724	MMP23A	ENSG00000215914
1680.02	873.52	666.413	475.481	324.595	158.741	1.74657	0.00085391	CUEDC1	ENSG00000180891
375.15	394.803	651.756	178.986	169.712	168.732	1.45859	0.000859377	DGKH	ENSG00000102780
52280.4	41186.1	75478.6	24748.3	21562.5	7054.55	1.66255	0.000859468	TMSB4X	ENSG00000205542
420.004	189.836	655.664	154.862	126.048	74.3752	1.83161	0.000860229	GPBAR1	ENSG00000179921
61.1657	35.7662	396.721	20.2332	37.8968	13.3209	2.78593	0.000865297	PTPN7	ENSG00000143851
75.4377	375.545	176.863	581.316	446.523	1657.35	-2.09836	0.000866645	PPIAP46	ENSG00000260266
59.1268	163.699	134.846	428.789	408.627	306.382	-1.68029	0.00087161	SLC44A5	ENSG00000137968
350.683	125.182	125.075	26.4588	49.4306	0	2.97664	0.000873253	CCL2	ENSG00000108691
169.225	193.963	227.675	84.8239	41.1922	49.9535	1.74512	0.000876775	OSBPL7	ENSG00000006025
146.798	195.338	113.349	496.492	522.317	300.831	-1.53764	0.000877379	CDKN3	ENSG00000100526
775946	816579	353549	181994	140065	328418	1.581	0.00087915	MT-ND2	ENSG00000198763
2078.61	177.455	16455.1	106.614	375.673	56.614	5.11745	0.000879624	HLA-DRA	ENSG00000204287
228.352	191.211	235.492	94.1623	62.6121	52.1737	1.64574	0.000883975	AC093673.1	ENSG00000232533
259.954	330.149	620.487	164.979	119.457	94.3566	1.67504	0.000887371	SLC12A2	ENSG00000064651
261.993	334.276	379.132	635.79	899.638	973.539	-1.36278	0.000888297	PDE4D	ENSG00000113448
55.0491	5.50249	57.6516	4.66921	0	0	4.60031	0.000892492	DPP6	ENSG00000130226
1071.42	1298.59	562.836	411.668	286.698	345.234	1.49017	0.000895017	SMARCD3	ENSG00000082014
2949.21	1613.6	5215.02	1364.96	1072.64	708.23	1.63596	0.000895422	CRYAB	ENSG00000109846
83.5931	55.0249	89.8973	195.328	253.744	248.658	-1.60622	0.000898182	AL513534.1	ENSG00000260400
654.473	526.863	1521.41	265.367	321.299	52.1737	2.07944	0.000898711	SLA	ENSG00000155926
3815.72	3396.41	5601	1859.12	1934.39	1389.82	1.30561	0.000902821	CAPN2	ENSG00000162909
91.7485	37.1418	43.9715	222.565	157.354	237.557	-1.83212	0.000913126	RHBDL3	ENSG00000141314
826.756	674.055	408.447	242.02	83.2082	248.658	1.73496	0.000913294	HSF4	ENSG00000102878
20.3886	8.25373	148.526	7.78201	0	0	4.46644	0.000915246	CDHR4	ENSG00000187492
89.7097	46.7711	126.052	12.4512	22.2438	18.8713	2.29839	0.000922421	RIPK3	ENSG00000129465
0	27.5124	135.823	3.891	1.64769	0	4.83744	0.000929007	P2RY12	ENSG00000169313
179.419	488.346	128.983	80.9329	60.1406	9.9907	2.39104	0.000932485	FCGR1B	ENSG00000198019
134.565	335.652	128.983	461.473	710.977	728.211	-1.66851	0.000933036	TET1	ENSG00000138336
128.448	298.51	195.429	37.3536	66.7314	71.045	1.83054	0.000934833	DENND6B	ENSG00000205593
329.275	207.719	938.059	156.418	122.753	117.668	1.89455	0.00094615	CAPN5	ENSG00000149260
295.634	31.6393	2258.18	33.4626	22.2438	1.11008	5.50425	0.000946543	ALDH1A1	ENSG00000165092
6152.25	3832.48	2553.28	485.597	467.12	2215.72	1.98506	0.000954659	RPS28P7	ENSG00000227097
412.868	370.042	411.378	125.29	140.877	185.383	1.40522	0.000956024	KCNK1	ENSG00000135750
3543.53	3229.96	370.338	689.486	500.897	511.746	2.06912	0.000960401	SPEG	ENSG00000072195
525.005	528.239	956.625	266.923	222.438	253.098	1.43725	0.000961331	INPP5D	ENSG00000168918
131.506	46.7711	385.972	30.3498	52.726	8.88063	2.61235	0.000965615	AC091563.1	ENSG00000254343
237.527	152.694	120.189	66.9253	40.3684	25.5318	1.93633	0.000972777	EEPD1	ENSG00000122547
348.644	149.943	796.373	125.29	124.4	86.5861	1.9452	0.000973464	ACVR1B	ENSG00000135503
539.277	510.356	23.4515	28.0152	103.804	12.2109	2.89341	0.00097629	PKP1	ENSG00000081277
40.7771	34.3905	74.263	4.66921	8.23844	8.88063	2.78982	0.000995319	TPRG1	ENSG00000188001
530.103	295.759	432.875	113.617	179.598	32.1923	1.94864	0.000997355	C2	ENSG00000166278
1599.48	2227.13	1713.91	3971.94	3390.94	7413.1	-1.4152	0.00100291	MTMR4	ENSG00000108389
349.664	313.642	480.755	165.757	129.344	54.3938	1.70773	0.00100439	IRF5	ENSG00000128604
268.11	244.861	244.286	108.948	86.5036	63.2745	1.54646	0.00100868	IQCG	ENSG00000114473
1327.3	291.632	294.121	182.877	182.07	41.0729	2.23437	0.00102189	C14orf132	ENSG00000227051
1012.29	844.632	490.527	329.179	287.522	254.208	1.4298	0.00102686	PCDH12	ENSG00000113555
32.6217	101.796	64.4916	199.998	372.377	170.952	-1.90808	0.00103307	CHRPL5	ENSG00000184984
113.157	112.801	470.007	56.8087	60.9645	43.2931	2.11126	0.00103985	TRPS1	ENSG00000104447
41.7966	30.2637	90.8745	10.1166	3.29538	8.88063	2.87687	0.00104455	ZNF563	ENSG00000188868
1536.28	980.818	2081.32	698.824	588.225	358.555	1.48216	0.00104515	VCAM1	ENSG00000162692
777.824	469.087	438.738	196.107	182.07	244.217	1.43859	0.00105196	PPP1R26	ENSG00000196422
509.714	667.177	638.076	298.829	140.877	219.795	1.46005	0.00106127	IRAK3	ENSG00000090376
42.816	52.2736	120.189	12.4512	4.94306	17.7613	2.62816	0.00106228	MAP3K21	ENSG00000143674
177.38	327.398	527.658	103.501	102.157	13.3209	2.2325	0.00106246	RNASE6	ENSG00000169413
876.708	1454.03	1168.67	2011.65	4414.16	2947.26	-1.42168	0.00106994	PRSS8	ENSG00000052344
78.496	20.6343	17.5886	4.66921	3.29538	0	3.82814	0.00107084	ADRA1B	ENSG00000170214
128.448	166.45	96.7374	266.145	474.534	391.858	-1.53425	0.00107336	ORC1	ENSG00000085840
43.8354	8.25373	48.8573	1.5564	4.11922	0	4.10987	0.00107893	ASTN1	ENSG00000152092
1177.44	925.794	626.35	1824.1	2286.99	2882.87	-1.35738	0.00108935	UBE2C	ENSG00000175063
220.196	298.51	166.115	610.888	701.091	501.755	-1.40734	0.00109491	HMMR	ENSG00000072571
901.174	1536.57	2050.05	2929.15	4475.12	4619.04	-1.42169	0.00110189	SLC16A1	ENSG00000155380
15817.4	52180.1	12383.4	8364.88	2954.3	9867.49	1.9237	0.00111026	MEG3	ENSG00000214548
38.7383	27.5124	107.486	13.2294	1.64769	4.44031	3.15824	0.00111299	AC092111.1	ENSG00000275367
8.15543	90.791	224.743	17.8986	4.94306	15.5411	3.07916	0.00112724	B3GALT5	ENSG00000183778
109.079	66.0298	35.1772	196.885	318.004	220.906	-1.80715	0.00112918	C15orf48	ENSG00000166920
426.121	332.9	220.835	129.96	116.986	88.8063	1.54326	0.00113112	BTK	ENSG00000010671
338.45	442.95	537.43	1118.27	1534	808.137	-1.3919	0.00113358	MSH2	ENSG00000095002
942.971	850.134	543.293	1715.15	2602.52	1651.8	-1.35362	0.00114867	MYORG	ENSG00000164976
241.604	151.318	1921.07	244.355	85.6798	63.2745	2.5556	0.00115346	RGS5	ENSG00000143248
2579.15	2436.23	2732.1	1185.98	725.807	1284.36	1.27765	0.00115673	CLMP	ENSG00000166250
129.467	86.6642	210.086	44.3575	42.016	19.9814	1.99827	0.00115733	TBXA2R	ENSG00000006638
101.943	85.2886	61.5601	196.885	388.031	205.364	-1.66856	0.00116138	FABP7	ENSG00000164434
2768.77	4851.82	3784.48	9613.12	6902.99	12226.4	-1.33358	0.00116386	SDC1	ENSG00000115884
18.3497	0	40.0629	0	0	0	6.89378	0.00116644	FAM78B	ENSG00000188859
86.6514	59.1517	466.098	27.237	60.1406	9.9907	2.64764	0.00117874	IL15RA	ENSG00000134470
203.886	524.112	1624.99	262.254	140.877	157.631	2.06882	0.00118788	PRICKLE2	ENSG00000163637
163.109	528.239	328.321	740.847	1314.85	1069.01	-1.61713	0.0011889	ZNF175	ENSG00000105497
44.8548	28.8881	74.263	10.8948	4.94306	4.44031	2.85668	0.00118924	RNF165	ENSG00000141622
2080.65	3338.63	3634.98	6962.56	5913.55	9885.25	-1.32991	0.00119116	SLC38A1	ENSG00000111371
5.09714	0	116.28	0	1.64769	1.11008	5.48529	0.00120205	FCRL6	ENSG00000181036
113.157	24.7612	165.138	9.33841	26.363	15.5411	2.56715	0.00120238	PTGER4	ENSG00000171522
74.4183	24.7612	31.2686	0	7.4146	0	4.10628	0.0012057	RNF212	ENSG00000178222
484.228	70.1567	166.115	54.4741	69.2029	16.6512	2.35645	0.0012071	ZNF579	ENSG00000218891
196.75	39.893	168.069	18.6768	43.6637	6.66047	2.54572	0.00120905	UPK1B	ENSG00000114638
2855.42	1517.31	339.069	434.236	509.136	198.704	2.04397	0.00122357	RARRES2	ENSG00000106538
581.074	251.739	99.6688	73.9291	39.5445	104.347	2.10079	0.00122429	MTND1P23	ENSG00000225972
163.109	77.0348	25.4058	13.2294	18.9484	13.3209	2.54338	0.00122766	SCRG1	ENSG00000164106
1273.27	206.343	89.8973	84.8239	145.82	51.0636	2.47693	0.00123207	FZD2	ENSG00000180340
5281.66	3273.98	3419.03	1620.99	1692.18	429.6	1.67744	0.00123518	FCGRT	ENSG00000104870
1128.51	1123.88	537.43	350.19	324.595	372.986	1.41269	0.00123929	DLG4	ENSG00000132535
634.084	704.318	176.863	147.858	154.883	148.75	1.746	0.00124087	PLEKHG4	ENSG00000196155
77.4765	90.791	115.303	31.128	12.3577	22.2016	2.10935	0.00124169	CABP4	ENSG00000175544
158.011	60.5274	31.2686	20.2332	13.1815	6.66047	2.6293	0.00124201	ATRNL1	ENSG00000107518
843.067	473.214	1725.64	375.093	362.491	168.732	1.74636	0.00124459	RFTN1	ENSG00000131378
3381.44	724.953	1517.51	621.004	682.143	314.152	1.79772	0.00124733	ZCCHC24	ENSG00000165424
188.594	115.552	80.1259	23.346	26.363	46.6233	2.00366	0.00124894	AZIN2	ENSG00000142920
531.122	254.49	703.544	194.55	162.297	140.98	1.58101	0.00125256	BTN3A3	ENSG00000111801
61.1657	5.50249	693.773	5.44741	4.94306	0	6.17853	0.00125599	HCP5	ENSG00000206337
394.519	345.281	288.258	706.606	683.79	1404.25	-1.44227	0.00126047	FMN1	ENSG00000248905
60.1463	38.5174	33.2229	189.103	318.828	61.0543	-2.1096	0.00127116	CCK	ENSG00000187094
275.246	359.037	311.709	667.696	887.28	724.881	-1.26976	0.00128237	KIFC1	ENSG00000237649
8.15543	53.6493	206.178	12.4512	13.1815	4.44031	3.14625	0.00128296	CD226	ENSG00000150637
5.09714	6.87811	11.7257	21.7896	67.5552	78.8156	-2.81779	0.001294	RIPPLY3	ENSG00000183145
571.899	398.93	380.109	971.973	1595.79	919.145	-1.36788	0.00129609	RACGAP1	ENSG00000161800
433.257	652.045	724.064	263.032	86.5036	232.006	1.63796	0.00129754	MAP3K12	ENSG00000139625
7743.58	3644.02	4056.13	2020.99	1865.18	358.555	1.86298	0.0013044	MAF	ENSG00000178573
178.4	374.169	255.035	120.621	71.6744	46.6233	1.75202	0.00130994	GAB3	ENSG00000160219
750.299	215.973	1293.74	157.975	304.822	72.1551	2.07799	0.00131047	METRN	ENSG00000103260
720.736	349.408	667.39	203.11	165.593	17.7613	2.16594	0.00131444	DOCK2	ENSG00000134516
321.12	53.6493	11.7257	19.455	18.1246	1.11008	3.30822	0.00131496	HSD3B2	ENSG00000203859
4.07771	0	58.6287	0	0	0	6.99584	0.00132216	CCDC198	ENSG00000100557
51.9908	116.928	1182.35	75.4855	67.5552	74.3752	2.63659	0.00132233	PROM1	ENSG00000007062
598.404	921.667	606.807	1736.17	1828.93	1500.83	-1.25287	0.00132408	SH3BGRL2	ENSG00000198478
136.603	63.2786	561.858	67.7035	51.9022	11.1008	2.53865	0.00132703	CD22	ENSG00000012124
19719.8	9017.2	32397.2	7693.29	6878.27	6687.11	1.52395	0.0013436	CXCL14	ENSG00000145824
92.768	63.2786	51.7887	155.64	207.609	303.051	-1.67873	0.00134918	CDC25C	ENSG00000158402
164.128	239.358	107.486	431.123	463.824	515.076	-1.46713	0.00135616	ZNF750	ENSG00000141579
6.11657	8.25373	29.3144	0	0	0	6.47357	0.00137322	KIAA1755	ENSG00000149633
1195.79	310.891	1066.07	263.032	308.941	56.614	2.03185	0.0013762	PDPN	ENSG00000162493
14.272	49.5224	30.2915	123.734	158.178	99.907	-2.03205	0.00137687	GPR146	ENSG00000164849
2376.29	1295.84	3485.48	964.191	916.114	783.715	1.42598	0.00137897	ZFP36L2	ENSG00000152518
887.922	691.938	791.487	341.63	375.673	178.723	1.40289	0.00138154	TSPAN5	ENSG00000168785
24.4663	127.933	3.90858	0	6.59075	2.22016	4.14173	0.00138328	ESRRAP2	ENSG00000235438
861.417	544.746	717.224	319.062	306.47	203.144	1.35682	0.00138592	VASH1	ENSG00000071246
10.1943	38.5174	36.1544	185.99	69.2029	133.209	-2.19992	0.00138977	ACTC1	ENSG00000159251
338.45	368.667	296.075	132.294	138.406	119.888	1.35977	0.00139745	TRIM3	ENSG00000110171
363.936	343.905	242.332	764.193	847.735	694.909	-1.28033	0.00140045	DTL	ENSG00000143476
353.742	456.706	230.606	803.103	877.394	963.548	-1.34593	0.00141935	KIF2C	ENSG00000142945
159.031	144.44	532.544	18.6768	106.276	53.2838	2.23083	0.00141967	CADPS2	ENSG00000081803
138.642	49.5224	739.699	91.8277	33.7776	32.1923	2.55424	0.0014234	LRIG1	ENSG00000144749
129.467	57.7761	95.7602	23.346	28.0107	13.3209	2.12441	0.00142495	NAALADL1	ENSG00000168060
264.032	57.7761	5.86287	15.564	11.5338	11.1008	3.09904	0.0014388	SSTR1	ENSG00000139874
187.575	149.943	197.383	35.019	71.6744	59.9442	1.68505	0.00143897	HSPA6	ENSG00000173110
10.1943	23.3856	72.3087	4.66921	0	0	4.44061	0.001439	TLR10	ENSG00000174123
252.818	383.799	271.646	697.268	863.388	670.487	-1.29805	0.00144341	ACVR2B	ENSG00000114739
729.911	119.679	34.2001	42.801	70.0267	6.66047	2.8825	0.00144367	ARHGDIG	ENSG00000242173
193.691	94.9179	270.669	79.3765	28.8345	29.9721	2.01408	0.0014461	TNRC6C	ENSG00000078687
382.286	334.276	207.155	130.738	102.157	91.0264	1.5099	0.00144723	ALDH1L2	ENSG00000136010
1013.31	641.04	625.373	1683.25	3330.8	1345.41	-1.47999	0.00145316	CKS2	ENSG00000123975
1996.04	2753.99	1199.93	4368.82	4687.67	6226.43	-1.3612	0.00145544	DUSP5	ENSG00000138166
73.3988	42.6443	29.3144	172.761	133.463	199.814	-1.79793	0.00145751	LINor00540	ENSG00000276476
124.37	231.104	390.858	76.2637	70.8506	77.7055	1.73179	0.00145752	NPR2	ENSG00000159899
2441.53	1447.15	2222.03	895.709	824.668	872.521	1.23701	0.00146561	ZBTB4	ENSG00000174282
887.922	328.774	533.521	222.565	230.676	105.457	1.64628	0.00146674	ZBTB47	ENSG00000114853
1309.97	1421.02	1373.87	761.859	501.721	437.371	1.27035	0.00147169	ALCAM	ENSG00000170017
768.649	214.597	414.309	140.076	177.95	42.183	1.95391	0.00147255	KCNAB2	ENSG00000069424
194.711	345.281	362.521	108.17	36.2491	117.668	1.78568	0.00147502	BTBD19	ENSG00000222009
225.294	215.973	579.447	81.7111	118.634	114.338	1.6995	0.00148525	PFKFB2	ENSG00000123836
773.746	317.769	834.482	221.787	220.79	35.5225	2.00823	0.00148551	HAVCR2	ENSG00000135077
34.6606	48.1468	138.755	16.3422	11.5338	11.1008	2.50539	0.00148816	AC006033.2	ENSG00000272908
349.664	846.007	308.778	1515.94	1331.33	1409.8	-1.50218	0.00149664	ESRRG	ENSG00000196482
455.684	1077.11	786.602	221.009	157.354	389.637	1.59569	0.00149985	STARD9	ENSG00000159433
43.8354	17.8831	287.281	24.1242	14.8292	4.44031	2.99894	0.00150083	TRAF3IP3	ENSG00000009790
222.235	63.2786	171	46.6921	30.4822	39.9628	1.96485	0.00151397	CCDC151	ENSG00000198003
47.9131	57.7761	297.052	14.0076	31.3061	27.752	2.46734	0.00151398	SULT1C2	ENSG00000198203
627.968	665.801	181.749	202.332	134.287	66.6047	1.8686	0.00151401	BIRC7	ENSG00000101197
123.351	323.271	148.526	515.169	446.523	871.411	-1.6254	0.00151691	ETV4	ENSG00000175832
2202.98	1568.21	1674.83	761.08	941.654	518.407	1.29353	0.00151853	KIAA0930	ENSG00000100364
1040.84	797.861	3347.7	453.691	724.159	198.704	1.91327	0.00151886	CERK	ENSG00000100422
34.6606	19.2587	229.629	11.673	12.3577	15.5411	2.84753	0.00152342	C4B	ENSG00000224389
14.272	8.25373	55.6973	2.3346	0	0	4.98054	0.00152691	ELN-AS1	ENSG00000232415
4715.87	2407.34	3246.08	1133.84	1380.76	159.851	1.95457	0.00152922	TYROBP	ENSG00000011600
85.632	184.333	416.264	78.5983	20.5961	54.3938	2.16009	0.00153012	CORO2B	ENSG00000103647
4.07771	221.475	57.6516	10.8948	14.0053	4.44031	3.25771	0.00153112	CA10	ENSG00000154975
43.8354	1.37562	256.012	13.2294	6.59075	0	3.90749	0.00153518	MYH14	ENSG00000105357
742.144	575.01	2674.45	371.98	378.144	415.169	1.77678	0.00153801	ACSL1	ENSG00000151726
672.823	1375.62	1376.8	2601.53	3024.33	2931.72	-1.3212	0.00154037	ADGRG6	ENSG00000112414
643.259	508.98	908.745	327.623	256.215	212.025	1.37239	0.00154555	MYO5A	ENSG00000197535
17.3303	12.3806	98.6916	3.1128	5.76691	0	3.82101	0.00154674	AP000424.1	ENSG00000253666
1495.5	1132.14	865.75	488.71	333.657	559.479	1.3385	0.00154827	IFT122	ENSG00000163913
140.681	167.826	1166.71	108.17	133.463	66.6047	2.2583	0.00155356	BDKRB2	ENSG00000168398
273.207	200.841	328.321	121.399	87.3275	57.7241	1.58798	0.00155733	FAM129A	ENSG00000135842
3648.53	3293.24	3841.16	6398.37	8360.37	9225.86	-1.15328	0.00155855	TFRC	ENSG00000072274
48.9326	90.791	172.955	24.9024	8.23844	28.862	2.34097	0.00157681	ATP10A	ENSG00000206190
73.3988	8.25373	33.2229	4.66921	3.29538	0	3.80909	0.00158307	STK32A	ENSG00000169302
3289.69	2152.85	920.471	859.912	777.709	470.673	1.59321	0.00160373	LMCD1	ENSG00000071282
189.614	469.087	386.949	861.468	1018.27	911.374	-1.41756	0.00162101	KIF11	ENSG00000138160
63.2045	138.938	423.104	62.2561	44.4876	31.0822	2.17947	0.00162167	CHIC1	ENSG00000204116
1615.79	1220.18	2215.19	815.555	703.563	374.096	1.41532	0.0016238	SDC2	ENSG00000169439
1139.72	2009.78	664.459	541.628	441.58	349.675	1.51577	0.00163581	SVEP1	ENSG00000165124
393.499	55.0249	12.7029	10.8948	3.29538	36.6326	3.19576	0.0016359	AC016727.3	ENSG00000285857
16.3109	6.87811	20.52	21.0114	74.146	187.603	-2.67834	0.00163721	C5orf17	ENSG00000248874
0	1.37562	64.4916	0	0	0	7.06615	0.00164	PTPN5	ENSG00000110786
135.584	152.694	131.915	59.9215	25.5392	9.9907	2.12748	0.00164664	CNTN4	ENSG00000144619
2143.86	2936.95	1921.07	3490.23	6346.07	8277.85	-1.37138	0.00165214	SERPINB9	ENSG00000170542
715.639	1093.62	783.67	1761.07	2689.03	1788.34	-1.26713	0.00165215	SLC38A9	ENSG00000177058
22.4274	2.75124	106.509	2.3346	4.94306	0	4.14461	0.00165872	NME5	ENSG00000112981
1423.12	984.945	802.236	540.85	292.465	406.289	1.37273	0.0016659	NSMF	ENSG00000165802
135.584	149.943	287.281	55.2523	63.436	61.0543	1.67369	0.00167043	AC073111.5	ENSG00000284691
15.2914	41.2687	213.018	12.4512	17.3007	4.44031	2.97028	0.0016733	C1orf116	ENSG00000182795
2310.02	3306.99	1688.51	1061.47	1124.55	758.183	1.31062	0.00167488	LAMC3	ENSG00000050555
433.257	599.771	17.5886	51.3613	92.2705	15.5411	2.7185	0.00167517	MXRA5	ENSG00000101825
241.604	189.836	354.704	125.29	60.9645	31.0822	1.85061	0.00168126	VEGFC	ENSG00000150630
1082.63	1203.67	964.442	445.131	572.572	343.014	1.2556	0.00168166	LIMS2	ENSG00000072163
60.1463	19.2587	42.0172	8.56021	2.47153	2.22016	3.17559	0.00168293	VMO1	ENSG00000182853
253.838	268.246	203.246	51.3613	39.5445	124.329	1.75881	0.00168316	ADAMTS13	ENSG00000160323
437.335	795.109	249.172	1298.82	1272.84	1620.71	-1.50189	0.00169856	HS3ST3B1	ENSG00000125430
51.9908	313.642	413.332	75.4855	38.7207	63.2745	2.13379	0.00170165	PLXDC1	ENSG00000161381
654.473	429.194	875.522	257.584	281.755	216.465	1.37434	0.0017065	FGD5	ENSG00000154783
1254.92	2913.57	2705.71	5347.8	5167.97	7163.33	-1.36288	0.0017109	MAN1A2	ENSG00000198162
128.448	83.9129	156.343	18.6768	48.6068	27.752	1.95688	0.00171653	BEST1	ENSG00000167995
255.876	403.057	180.772	847.461	607.173	769.284	-1.40714	0.00172117	LINor01119	ENSG00000239332
1232.49	1205.04	1472.56	2871.56	5065.82	2100.27	-1.36017	0.00172545	PRDX2	ENSG00000167815
90506.9	98410.6	52787.3	191935	135928	306168	-1.39131	0.00172588	KISS1	ENSG00000170498
1497.54	1452.66	1302.53	2350.17	4120.87	3400.17	-1.21484	0.00173708	STS	ENSG00000101846
322876	117548	26122	34766.1	44869.8	37037.8	1.99954	0.00174834	COL1A1	ENSG00000108821
96.8457	232.48	1877.1	168.87	153.235	77.7055	2.46372	0.00175486	ADGRL4	ENSG00000162618
148.837	149.943	55.6973	306.611	374.025	386.307	-1.59202	0.00175491	NUSAP1	ENSG00000137804
257.915	125.182	630.259	115.952	90.6228	23.3116	2.13719	0.00175855	TBXAS1	ENSG00000059377
43.8354	61.903	48.8573	7.78201	6.59075	13.3209	2.49314	0.00177052	AL662844.4	ENSG00000272501
317.042	206.343	863.796	173.539	136.758	74.3752	1.84943	0.0017713	SMOX	ENSG00000088826
34.6606	5.50249	3.90858	0	0	0	6.48594	0.00177921	AC009292.1	ENSG00000245719
747.241	338.403	709.407	166.535	301.527	92.1365	1.67893	0.00178953	IFITM1	ENSG00000185885
1547.49	840.505	1142.28	505.831	525.612	425.16	1.27721	0.0017902	STAT5A	ENSG00000126561
0	12.3806	26.3829	66.1471	69.2029	165.402	-2.95094	0.00179271	CASP14	ENSG00000105141
12.2331	0	42.0172	0	0	0	6.78728	0.00179942	L3MBTL4-AS1	ENSG00000264707
2900.27	3005.73	743.607	862.247	781.004	418.499	1.68883	0.00180887	SRPX	ENSG00000101955
667.725	536.493	317.572	1055.24	1042.16	2098.05	-1.46294	0.00181862	OBSCN	ENSG00000154358
400.635	486.97	336.138	192.994	124.4	157.631	1.36432	0.00182395	CCDC159	ENSG00000183401
1326.28	656.172	2288.47	467.699	636.831	266.419	1.63911	0.00182718	PRNP	ENSG00000171867
170.244	309.515	152.435	547.853	450.643	717.111	-1.44248	0.00183056	XRCC2	ENSG00000196584
12464.5	12735.5	4183.16	29960.7	17786.8	38495.3	-1.55344	0.0018362	PSG1	ENSG00000231924
142.72	214.597	570.653	99.6097	74.146	92.1365	1.8043	0.00184461	FAM149A	ENSG00000109794
67.2823	108.674	66.4459	148.636	334.481	266.419	-1.63203	0.00184603	GPR1	ENSG00000183671
1142.78	343.905	146.572	165.757	155.707	59.9442	2.09673	0.00185465	DPYSL3	ENSG00000113657
3758.63	10831.6	26727.8	4088.67	3944.56	4024.03	1.77689	0.00186197	VCAN	ENSG00000038427
9083.1	5857.4	1952.34	19465.9	30986.4	8503.2	-1.80325	0.0018691	PAGE4	ENSG00000101951
904.233	414.062	198.36	108.948	183.717	13.3209	2.30649	0.00187098	DHRS2	ENSG00000100867
40.7771	177.455	1031.87	76.2637	100.509	35.5225	2.55652	0.00187173	ITM2A	ENSG00000078596
289.518	451.204	432.875	801.547	995.204	989.08	-1.24758	0.00188068	ASF1A	ENSG00000111875
40.7771	11.005	275.555	25.6806	5.76691	5.55039	3.13729	0.00188222	S100A1	ENSG00000160678
957.243	781.353	1331.85	382.097	248.801	537.278	1.39543	0.00189466	FMNL1	ENSG00000184922
1131.57	1511.81	532.544	455.248	391.326	140.98	1.68363	0.00189929	FCGR1A	ENSG00000150337
87.6708	136.187	50.8115	24.9024	23.0676	16.6512	2.07966	0.00190106	IL11	ENSG00000095752
3264.21	1642.49	1364.09	750.186	1007.56	540.608	1.4478	0.00191353	PTK7	ENSG00000112655
4497.72	2656.33	2948.05	1623.33	1468.09	1243.29	1.2206	0.00191711	TNS1	ENSG00000079308
69.3211	52.2736	5.86287	7.00381	1.64769	0	3.83517	0.00191864	AC084064.1	ENSG00000261472
11.2137	55.0249	6.84002	0	0	2.22016	5.20135	0.00192482	AC093218.1	ENSG00000285804
34.6606	23.3856	106.509	8.56021	10.71	2.22016	2.92122	0.00193046	CD48	ENSG00000117091
3386.54	2485.75	1656.26	1041.23	1211.05	788.156	1.30784	0.00193699	FMOD	ENSG00000122176
159.031	104.547	66.4459	467.699	151.587	508.416	-1.77224	0.00194093	HIST1H2BG	ENSG00000273802
421.024	730.455	445.578	1221	1781.15	1029.04	-1.33689	0.00194511	MSMO1	ENSG00000052802
25.4857	19.2587	86.9659	7.78201	4.94306	1.11008	3.2262	0.00194604	RNF39	ENSG00000204618
39.7577	60.5274	13.68	4.66921	4.94306	0	3.52318	0.00195036	PIANP	ENSG00000139200
1454.72	1863.97	1451.06	823.337	651.661	648.286	1.16722	0.00195435	FGFR2	ENSG00000066468
641.22	535.117	394.767	1151.74	1572.72	1045.69	-1.26312	0.00195749	TPX2	ENSG00000088325
118.254	22.0099	33.2229	8.56021	9.06228	0	3.27412	0.00196553	PTPRH	ENSG00000080031
2.03886	2.75124	4.88573	40.4664	18.1246	38.8527	-3.32018	0.00196787	TRAPPC12-AS1	ENSG00000225234
383.305	539.244	324.412	1111.27	584.929	1927.1	-1.53924	0.0019679	AC005176.1	ENSG00000268153
59.1268	24.7612	847.185	63.0343	46.1353	8.88063	2.97597	0.00198268	EPDR1	ENSG00000086289
703.405	870.769	359.589	1623.33	1487.04	1821.64	-1.35147	0.00198672	SLC27A2	ENSG00000140284
0	0	6.84002	31.9062	33.7776	43.2931	-3.93157	0.00198704	AL161772.1	ENSG00000278291
2.03886	0	1.95429	40.4664	6.59075	34.4124	-4.28178	0.00199275	AC073264.3	ENSG00000283537
307.867	396.179	400.629	812.442	1315.68	656.056	-1.33416	0.00199473	CCNYL1	ENSG00000163249
212.041	121.055	89.8973	420.228	622.002	255.318	-1.61716	0.00199798	CDC25A	ENSG00000164045
867.533	354.91	755.333	218.674	285.05	227.566	1.43599	0.00201046	KIAA0513	ENSG00000135709
47.9131	52.2736	11.7257	45.9139	94.7421	509.526	-2.54092	0.00202499	MS4A15	ENSG00000166961
934.816	122.43	25.4058	62.2561	57.6691	54.3938	2.63493	0.0020263	C1QL1	ENSG00000131094
979.67	1632.86	1225.34	2695.69	5465.38	2142.45	-1.42509	0.00203191	GJA5	ENSG00000265107
107.04	28.8881	148.526	24.1242	21.4199	6.66047	2.43796	0.00203315	C5	ENSG00000106804
125.39	192.587	131.915	370.424	458.881	327.473	-1.3652	0.00203707	WDR76	ENSG00000092470
270.148	13.7562	1692.42	28.7934	37.073	26.6419	4.4169	0.00204534	SORL1	ENSG00000137642
413.888	204.968	506.161	48.2485	140.053	2.22016	2.5584	0.00205314	CD37	ENSG00000104894
748.26	506.229	357.635	246.69	206.785	133.209	1.45679	0.00205885	VAV1	ENSG00000141968
0	26.1368	26.3829	0	0	0	6.73433	0.00206062	AC010980.1	ENSG00000237732
527.044	597.02	146.572	145.524	139.23	32.1923	1.99939	0.00206174	C7	ENSG00000112936
181.458	92.1667	538.407	88.7149	71.6744	36.6326	2.04153	0.00208848	SPIRE1	ENSG00000134278
200.827	279.251	348.841	108.17	115.338	48.8434	1.6021	0.002094	ANKRD33B	ENSG00000164236
311.945	620.405	291.189	1122.94	1132.79	892.503	-1.36526	0.00209549	GGCT	ENSG00000006625
315.003	1740.16	1326.96	3291.79	1996.17	7027.91	-1.86472	0.0021037	PLEKHH1	ENSG00000054690
65.2434	88.0398	483.687	53.6959	43.6637	37.7427	2.23725	0.00210708	BAIAP2L2	ENSG00000128298
265.051	151.318	244.286	83.2675	87.3275	53.2838	1.55963	0.0021101	MX2	ENSG00000183486
2330.41	4228.66	3463.98	5199.16	13387.5	7949.27	-1.40472	0.00211321	EFNA1	ENSG00000169242
852.242	965.687	438.738	262.254	320.475	293.061	1.36507	0.00211531	SCARF2	ENSG00000244486
11.2137	31.6393	18.5658	0	1.64769	0	5.154	0.00211553	AC239798.2	ENSG00000234571
40.7771	31.6393	112.372	171.982	249.625	233.116	-1.81857	0.00214275	STIL	ENSG00000123473
8.15543	22.0099	0	52.9177	197.723	25.5318	-3.22261	0.00214408	HBQ1	ENSG00000086506
242.624	169.201	902.882	80.1547	182.893	48.8434	2.07455	0.0021559	CD300A	ENSG00000167851
1990.94	2095.07	1694.37	3755.6	4350.72	4222.74	-1.09291	0.00216167	TOP1	ENSG00000198900
44.8548	11.005	41.0401	4.66921	0	2.22016	3.80837	0.00216962	HCG23	ENSG00000225914
421.024	345.281	228.652	768.862	835.378	793.706	-1.26942	0.00217436	IRX2	ENSG00000170561
1139.72	425.067	1586.88	294.16	496.778	145.42	1.75046	0.00217507	RNF130	ENSG00000113269
0	0	0	14.7858	15.653	11.1008	-6.08373	0.00217752	AC005993.1	ENSG00000266869
49.952	233.856	505.184	95.7187	29.6584	37.7427	2.27177	0.00217957	AL136164.4	ENSG00000279312
42.816	0	289.235	7.00381	6.59075	14.431	3.57692	0.00218073	NTRK2	ENSG00000148053
434.276	452.58	515.933	210.892	139.23	219.795	1.30036	0.00219262	PIAS2	ENSG00000078043
85.632	33.0149	45.9258	147.858	187.836	203.144	-1.70554	0.00219669	SAPCD2	ENSG00000186193
973.554	887.276	1040.66	1726.05	2721.98	2071.41	-1.16781	0.00220197	TNFSF10	ENSG00000121858
688.114	412.687	3908.58	228.791	159.002	674.928	2.23808	0.00220868	CTSK	ENSG00000143387
162.089	86.6642	249.172	65.3689	42.8399	29.9721	1.84695	0.00222575	ZBED3	ENSG00000132846
195.73	247.612	275.555	576.647	609.645	507.306	-1.23654	0.00223903	LINor02035	ENSG00000273033
676.9	396.179	171	162.644	126.048	96.5768	1.6897	0.00224062	ARHGEF25	ENSG00000240771
1637.2	916.164	167.092	322.953	170.536	203.144	1.96494	0.00224072	MYRF	ENSG00000124920
46.8937	16.5075	29.3144	0	4.94306	0	4.19252	0.00224478	PCDHGA2	ENSG00000081853
92.768	140.313	969.328	36.5754	11.5338	143.2	2.65775	0.00224692	PNPLA7	ENSG00000130653
69.3211	8.25373	11.7257	3.1128	1.64769	0	4.1758	0.00224761	ADAMDEC1	ENSG00000134028
2336.53	928.545	6269.36	1259.13	838.673	607.213	1.81745	0.00224885	CHST2	ENSG00000175040
61.1657	52.2736	165.138	21.0114	26.363	5.55039	2.38652	0.00225676	AOAH	ENSG00000136250
383.305	254.49	691.819	964.191	1232.47	1362.07	-1.41901	0.00227355	MUC15	ENSG00000169550
3192.85	1906.61	1997.28	4859.86	9854	4042.9	-1.40215	0.00228051	HMGA1	ENSG00000137309
851.222	2134.97	548.178	3606.96	2587.69	4377.04	-1.58129	0.0022883	LGALS13	ENSG00000105198
218.158	27.5124	150.48	16.3422	38.7207	25.5318	2.30009	0.00229459	AC007906.2	ENSG00000277639
76.4571	45.3955	88.9202	14.0076	21.4199	4.44031	2.39022	0.00229797	CR1	ENSG00000203710
128.448	33.0149	41.0401	15.564	4.11922	13.3209	2.62262	0.00230395	SLC47A1	ENSG00000142494
428.16	1315.09	801.259	1803.09	2578.63	2488.8	-1.43369	0.00231386	EGLN3	ENSG00000129521
62.1851	101.796	168.069	23.346	41.1922	14.431	2.06627	0.00231709	JAML	ENSG00000160593
537.239	575.01	422.127	213.227	238.915	79.9256	1.52524	0.00232511	LY96	ENSG00000154589
852.242	1222.93	1123.72	2161.84	2101.63	2940.6	-1.17132	0.00233478	SCARB1	ENSG00000073060
0	2.75124	54.7201	0	0	0	6.86957	0.00233502	ZBED2	ENSG00000177494
1793.17	649.294	6027.03	750.964	969.664	489.544	1.93809	0.0023509	EMILIN2	ENSG00000132205
905.252	693.313	1489.17	390.657	339.424	490.655	1.33976	0.00235272	TRIM22	ENSG00000132274
184.516	381.047	281.418	683.26	603.878	850.32	-1.33672	0.00236893	TAF4B	ENSG00000141384
71.36	11.005	59.6058	1.5564	10.71	3.33023	3.18322	0.00239614	ADAMTS9-AS2	ENSG00000241684
30.5828	72.908	33.2229	7.00381	1.64769	9.9907	2.88849	0.00239782	AC015818.2	ENSG00000260907
543.355	449.828	271.646	1090.26	948.244	1015.72	-1.27223	0.00240414	MFSD4B	ENSG00000173214
387.383	323.271	97.7145	74.7073	105.452	47.7334	1.82346	0.00240702	MYOCD	ENSG00000141052
452.626	199.465	589.218	189.881	124.4	87.6962	1.6258	0.00241289	MSANTD4	ENSG00000170903
599.424	473.214	527.658	213.227	277.635	122.109	1.38287	0.00241727	SNX30	ENSG00000148158
30.5828	16.5075	25.4058	3.1128	0	0	4.46273	0.00241993	AC093627.4	ENSG00000240859
700.347	357.662	318.549	203.11	159.002	140.98	1.45164	0.00242613	SNHG18	ENSG00000250786
45.8743	37.1418	151.457	23.346	10.71	6.66047	2.51683	0.00244029	PRRT3	ENSG00000163704
261.993	302.637	253.081	510.5	848.559	597.222	-1.25913	0.00244069	FAM104A	ENSG00000133193
47.9131	5.50249	11.7257	1.5564	0	0	5.28843	0.00244172	CSMD2	ENSG00000121904
831.853	755.216	793.442	1659.9	1376.64	2424.41	-1.19756	0.00244331	CXorf40B	ENSG00000197021
4.07771	2.75124	76.2173	0	0	2.22016	5.38146	0.00244775	TEX26-AS1	ENSG00000224743
101.943	8.25373	1.95429	3.1128	0.823844	2.22016	4.1893	0.00245235	GIP	ENSG00000159224
160.05	122.43	94.7831	421.785	163.121	609.433	-1.66175	0.00246782	PRKCZ-AS1	ENSG00000182873
136.603	148.567	128.983	299.607	335.304	375.206	-1.28664	0.0024686	BRCA2	ENSG00000139618
136.603	71.5323	318.549	44.3575	58.4929	9.9907	2.21747	0.00247938	WDFY4	ENSG00000128815
427.14	280.627	58.6287	73.9291	42.016	74.3752	2.01022	0.00248554	PRAM1	ENSG00000133246
886.902	342.53	1351.39	218.674	390.502	58.8341	1.94883	0.00249413	CD4	ENSG00000010610
247.721	360.413	342.978	592.211	949.068	733.762	-1.25874	0.00251259	RFC3	ENSG00000133119
18.3497	6.87811	101.623	2.3346	6.59075	2.22016	3.50213	0.00251371	LRRC37A4P	ENSG00000214425
1240.64	1115.63	1301.56	454.469	456.41	43.2931	1.93736	0.00253721	CYTH4	ENSG00000100055
1026.56	297.134	1070.95	375.871	219.966	152.081	1.67835	0.00254332	TWIST2	ENSG00000233608
6593.66	15613.3	11952.4	21141.4	25789.6	41087.3	-1.36555	0.00254375	TFPI	ENSG00000003436
4.07771	145.816	21.4972	339.296	589.872	126.549	-2.63211	0.00256045	SPTB	ENSG00000070182
0	1.37562	0	10.1166	8.23844	36.6326	-5.51986	0.00256139	PCARE	ENSG00000179270
349.664	272.373	1114.92	164.2	236.443	113.228	1.75678	0.00256485	SPHK1	ENSG00000176170
19.3691	22.0099	14.6572	0.778201	0.823844	1.11008	4.38544	0.00257081	SAP30L-AS1	ENSG00000245275
1000.06	1039.97	2450.68	617.892	654.956	336.354	1.48026	0.00257192	FAM198B	ENSG00000164125
143.739	107.299	94.7831	238.908	347.662	315.262	-1.38213	0.002573	TRPV4	ENSG00000111199
404.713	68.7811	3610.55	115.952	63.436	66.6047	4.05308	0.00258567	PAX8	ENSG00000125618
986.806	502.102	2155.58	412.446	509.959	218.685	1.67502	0.00258717	FBLN5	ENSG00000140092
90.7291	8.25373	421.15	9.33841	0	2.22016	5.4831	0.00259138	KLK11	ENSG00000167757
2019.49	231.104	736.767	284.822	343.543	150.971	1.93821	0.00259741	CDIP1	ENSG00000089486
326.217	155.445	93.8059	45.9139	74.9698	13.3209	2.09461	0.00259806	PRSS36	ENSG00000178226
0	0	0	11.673	5.76691	24.4217	-6.0899	0.00259967	RPS3AP24	ENSG00000217684
126.409	41.2687	58.6287	21.7896	4.94306	15.5411	2.42284	0.00260955	NPTXR	ENSG00000221890
235.488	34.3905	19.5429	10.8948	4.94306	24.4217	2.86016	0.00261672	ZFHX4	ENSG00000091656
53.0103	39.893	69.3773	10.8948	0	8.88063	3.04417	0.00261949	EPHA4	ENSG00000116106
409.81	642.415	358.612	1173.53	831.259	1488.61	-1.30888	0.00262307	OLAH	ENSG00000152463
59.1268	6.87811	187.612	3.1128	18.9484	0	3.50956	0.00262929	CCL21	ENSG00000137077
5080.83	5248	1814.56	9532.96	13892.5	9026.05	-1.41822	0.00264575	MBNL3	ENSG00000076770
881.805	832.251	699.636	435.793	330.361	274.189	1.21325	0.00265603	CPED1	ENSG00000106034
44.8548	71.5323	66.4459	7.00381	15.653	15.5411	2.26501	0.00265752	DNAAF1	ENSG00000154099
736.027	533.741	334.184	229.569	220.79	167.622	1.37501	0.00266767	GBGT1	ENSG00000148288
144.759	72.908	83.0573	277.818	290.817	255.318	-1.45187	0.00266836	TYMS	ENSG00000176890
205.924	422.316	1785.24	187.546	281.755	134.319	1.99913	0.00267715	AFAP1L2	ENSG00000169129
531.122	8.25373	44.9487	4.66921	0	0	6.94037	0.00267945	RGS4	ENSG00000117152
106.021	338.403	230.606	96.4969	26.363	58.8341	1.89111	0.00268014	GPR173	ENSG00000184194
295.634	280.627	890.179	169.648	187.836	107.678	1.65607	0.00268239	FGF2	ENSG00000138685
7.136	151.318	189.566	28.7934	14.0053	4.44031	2.86989	0.00268617	ANKRD36	ENSG00000135976
20.3886	5.50249	322.458	14.0076	18.1246	4.44031	3.24545	0.00268772	ZFYVE28	ENSG00000159733
11.2137	13.7562	38.1087	0	0	2.22016	5.00066	0.00268857	B3GALT5-AS1	ENSG00000184809
28373.7	17718	6541.01	5153.25	6655.84	6638.27	1.51255	0.00269617	COL5A1	ENSG00000130635
1404.77	729.08	1657.24	636.568	481.125	244.217	1.47643	0.00270587	S100A16	ENSG00000188643
217.138	145.816	105.532	43.5793	19.7723	66.6047	1.85609	0.00270931	AC022098.1	ENSG00000267169
230.391	291.632	451.441	691.042	915.291	774.835	-1.2899	0.00271459	ECT2	ENSG00000114346
193.691	185.709	784.647	109.726	143.349	34.4124	2.01558	0.0027227	BICC1	ENSG00000122870
754.377	195.338	10237.5	256.028	81.5606	8.88063	5.01232	0.00273121	ADA2	ENSG00000093072
1288.56	1220.18	979.099	508.165	624.474	409.619	1.17671	0.0027452	UBA7	ENSG00000182179
115.195	63.2786	12.7029	15.564	6.59075	5.55039	2.775	0.00275172	AL049838.1	ENSG00000259969
303.79	90.791	283.372	66.9253	88.9751	27.752	1.88159	0.00275409	CARD6	ENSG00000132357
431.218	515.858	547.201	238.908	215.023	190.933	1.21162	0.00276296	ZSWIM6	ENSG00000130449
11.2137	12.3806	17.5886	21.7896	81.5606	117.668	-2.41779	0.00276312	AC096582.3	ENSG00000283247
3719.89	2704.47	1956.24	5283.98	11396.2	5093.04	-1.37746	0.00276415	PHLDA2	ENSG00000181649
542.336	690.562	706.476	308.168	311.413	183.163	1.27113	0.00276669	TSPAN15	ENSG00000099282
551.511	75.6592	56.6744	56.0305	52.726	8.88063	2.53462	0.00278657	LINor01133	ENSG00000224259
2445.61	1148.64	12341.3	1180.53	1795.98	1009.06	1.99941	0.00279022	SERPING1	ENSG00000149131
1711.62	1650.75	953.694	2990.63	3676.82	3180.37	-1.19029	0.0027991	HSPE1	ENSG00000115541
299.712	346.657	156.343	668.475	833.73	557.259	-1.36103	0.00280127	KNL1	ENSG00000137812
26.5051	0	277.509	3.1128	4.94306	15.5411	3.70565	0.00280236	SMIM10L2A	ENSG00000178947
118.254	111.425	253.081	40.4664	59.3168	6.66047	2.17413	0.00280795	PLA2G4A	ENSG00000116711
413.888	320.52	397.698	154.862	187.836	97.6869	1.36054	0.00281565	AKAP5	ENSG00000179841
10.1943	63.2786	25.4058	106.614	126.872	179.833	-2.07613	0.00281661	AC078881.1	ENSG00000250131
0	20.6343	7.81716	63.8125	32.1299	130.989	-3.02122	0.00281691	MRLN	ENSG00000227877
318.062	469.087	436.784	778.201	930.944	1092.32	-1.19491	0.00282952	GPSM2	ENSG00000121957
516.85	2283.53	939.036	2854.44	3792.15	4474.73	-1.57299	0.00283364	LIPG	ENSG00000101670
1143.8	625.908	456.327	256.806	324.595	270.859	1.38518	0.00283743	EML1	ENSG00000066629
5166.46	6476.43	6720.8	2596.08	3391.77	2613.12	1.09423	0.00284122	PLXNB2	ENSG00000196576
1189.67	407.184	574.561	317.506	273.516	159.851	1.53135	0.00284678	MSX1	ENSG00000163132
36.6994	35.7662	7.81716	106.614	149.116	83.2559	-2.08627	0.00285235	BEX1	ENSG00000133169
2791.19	425.067	736.767	429.567	453.938	180.943	1.89243	0.00285749	NDN	ENSG00000182636
1819.68	2199.62	1026	3390.62	5717.48	3413.49	-1.3117	0.00285896	KRT23	ENSG00000108244
0	0	0	4.66921	16.4769	19.9814	-6.06543	0.0028611	HIST1H3A	ENSG00000275714
0	0	0	17.1204	4.94306	18.8713	-6.05975	0.00286479	GHET1	ENSG00000281189
184.516	97.6692	162.206	42.801	52.726	6.66047	2.11273	0.00287772	NFAM1	ENSG00000235568
308.887	163.699	182.726	88.7149	55.1975	82.1458	1.53701	0.00287947	SPATA18	ENSG00000163071
583.113	756.592	537.43	245.911	65.0837	294.171	1.63416	0.00288313	MTMR9LP	ENSG00000220785
193.691	0	88.9202	1.5564	0.823844	0	6.84913	0.002885	GALNT9	ENSG00000182870
16.3109	24.7612	31.2686	73.9291	112.867	84.3659	-1.90625	0.00288685	TRIM9	ENSG00000100505
1005.16	621.781	469.03	273.927	239.739	28.862	1.94764	0.00289564	HCK	ENSG00000101336
74.4183	44.0199	1.95429	252.915	190.308	183.163	-2.38144	0.00291102	LIX1	ENSG00000145721
640.201	598.396	300.961	291.825	98.0374	75.4853	1.72346	0.00292569	PKD1L2	ENSG00000166473
976.612	1562.71	2886.49	831.119	633.536	589.452	1.40123	0.00292908	IFI16	ENSG00000163565
1030.64	598.396	332.229	266.923	262.806	93.2466	1.65281	0.00293721	MEIS3	ENSG00000105419
8.15543	24.7612	4.88573	0	0	0	6.25534	0.00294622	SLC35G5	ENSG00000177710
276.265	16.5075	451.441	66.1471	48.6068	13.3209	2.53545	0.00296225	MATK	ENSG00000007264
750.299	145.816	391.835	165.757	135.11	52.1737	1.86556	0.0029628	HK3	ENSG00000160883
203.886	159.572	107.486	399.217	524.789	307.492	-1.38769	0.00297908	SPC25	ENSG00000152253
248.74	415.438	1308.4	242.799	140.053	199.814	1.75981	0.00298999	CRPLP1	ENSG00000072832
265.051	136.187	111.395	62.2561	49.4306	8.88063	2.08047	0.00299677	ADAP1	ENSG00000105963
592.288	990.448	550.133	329.957	199.37	319.703	1.32855	0.00299682	ADARB1	ENSG00000197381
0	0	0	6.22561	7.4146	27.752	-6.07214	0.00301083	CTSLP8	ENSG00000234575
18.3497	2.75124	172.955	3.891	9.88613	0	3.79689	0.00301099	TNFSF14	ENSG00000125735
1859.44	2024.92	1411	2827.2	3875.36	5686.93	-1.22634	0.00301557	NECTIN4	ENSG00000143217
293.595	504.853	804.19	191.437	126.048	248.658	1.50264	0.00301557	SNHG14	ENSG00000224078
8.15543	22.0099	27.3601	1.5564	0	0	5.10256	0.0030163	TMEM92-AS1	ENSG00000251179
294.615	792.358	491.504	1153.29	1244	1667.34	-1.36551	0.00302334	HELLS	ENSG00000119969
58.1074	86.6642	46.903	172.761	51.9022	647.176	-2.18641	0.00304031	C10orf90	ENSG00000154493
91.7485	5.50249	112.372	9.33841	11.5338	0	3.30998	0.00304318	MAP6	ENSG00000171533
28.544	138.938	117.257	335.405	364.963	248.658	-1.7403	0.00304553	LIN9	ENSG00000183814
406.752	337.027	308.778	101.166	42.016	188.713	1.66902	0.00305295	RHPN1	ENSG00000158106
1764.63	1143.14	924.379	2406.98	3095.18	3397.95	-1.21552	0.00305306	CPM	ENSG00000135678
106.021	343.905	359.589	105.057	88.9751	45.5132	1.75295	0.00305781	SEMA3A	ENSG00000075213
91.7485	85.2886	148.526	290.269	384.735	215.355	-1.4499	0.00305917	PSAT1	ENSG00000135069
1706.52	1044.1	1351.39	632.677	696.148	438.481	1.21451	0.00306127	PLEKHO2	ENSG00000241839
628.987	671.303	502.253	325.288	238.091	194.264	1.24897	0.0030619	PLPPR2	ENSG00000105520
541.316	191.211	1598.61	200.776	297.408	98.797	1.9648	0.00306608	TOB1	ENSG00000141232
145.778	425.067	243.309	771.197	1013.33	502.865	-1.49264	0.00306922	SLC1A2	ENSG00000110436
269.129	354.91	229.629	105.057	130.167	35.5225	1.65179	0.00307331	ARHGAP25	ENSG00000163219
191.652	66.0298	260.898	45.9139	62.6121	11.1008	2.11113	0.00309174	CD83	ENSG00000112149
388.402	304.012	287.281	149.415	135.11	49.9535	1.54684	0.00310015	NRROS	ENSG00000174004
274.226	299.886	336.138	125.29	79.9129	147.64	1.36914	0.00310809	CRACR2B	ENSG00000177685
69.3211	71.5323	1.95429	6.22561	4.94306	2.22016	3.3962	0.00311182	AC027348.1	ENSG00000275155
0	11.005	38.1087	0	0	0	6.6412	0.00311823	COL6A4P1	ENSG00000230524
56.0685	55.0249	302.915	17.8986	46.9591	4.44031	2.57246	0.00311979	TMEM92	ENSG00000167105
258.935	132.06	106.509	52.9177	62.6121	37.7427	1.69639	0.00312363	C17orf51	ENSG00000212719
214.08	16.5075	29.3144	6.22561	19.7723	0	3.30769	0.00312582	SMIM25	ENSG00000224397
12.2331	19.2587	2.93144	56.8087	54.3737	74.3752	-2.45075	0.00312649	ZBTB8B	ENSG00000273274
182.478	68.7811	114.326	277.818	497.602	288.62	-1.53858	0.00313586	FJX1	ENSG00000179431
667.725	1284.83	546.224	428.789	123.577	275.299	1.59331	0.00313863	AGAP9	ENSG00000204172
671.803	427.818	314.641	194.55	189.484	44.4031	1.72007	0.0031577	SLC9A9	ENSG00000181804
198.788	434.697	1048.48	231.126	139.23	134.319	1.73627	0.00315845	DOCK4	ENSG00000128512
411.849	631.41	331.252	48.2485	102.98	255.318	1.7607	0.00315877	SLC17A9	ENSG00000101194
882.825	500.726	918.516	368.089	266.102	323.033	1.26659	0.00316167	PTPRJ	ENSG00000149177
146.798	156.821	92.8288	326.844	285.874	394.078	-1.34595	0.00316231	APELA	ENSG00000248329
181.458	199.465	749.47	140.854	107.924	25.5318	2.04026	0.0031695	SAMSN1	ENSG00000155307
227.332	199.465	216.926	504.274	439.933	512.856	-1.17794	0.00317806	FANorD2	ENSG00000144554
172.283	221.475	43.9715	494.936	652.484	306.382	-1.73494	0.00318223	NNAT	ENSG00000053438
59.1268	8.25373	1.95429	1.5564	0	0	5.38298	0.00318353	OR8B5P	ENSG00000255030
1098.94	1440.28	1579.07	659.136	698.62	492.875	1.15356	0.00318441	THY1	ENSG00000154096
270.148	176.08	328.321	114.396	100.509	52.1737	1.53374	0.00318649	LFNG	ENSG00000106003
7256.29	3928.78	1473.53	1305.82	1731.72	1269.93	1.55515	0.00318802	MRC2	ENSG00000011028
343.547	565.381	521.795	929.172	1117.13	1212.21	-1.18785	0.00319327	TEX30	ENSG00000151287
62.1851	129.308	119.212	20.2332	24.7153	39.9628	1.87748	0.00320692	TNFRSF4	ENSG00000186827
16.3109	121.055	109.44	24.9024	9.88613	5.55039	2.5991	0.00320717	SLITRK4	ENSG00000179542
14.272	13.7562	2.93144	101.166	37.073	43.2931	-2.56523	0.003228	PPBP	ENSG00000163736
154.953	71.5323	70.3544	16.3422	33.7776	26.6419	1.95422	0.00324089	NR3C2	ENSG00000151623
5138.94	8762.71	2799.52	13420.1	11399.5	19153.3	-1.39677	0.00324682	CRYBG1	ENSG00000112297
22.4274	19.2587	19.5429	2.3346	0	0	4.62301	0.00325022	IGFLR1	ENSG00000126246
44.8548	22.0099	41.0401	7.00381	4.11922	4.44031	2.78958	0.00325088	CD1D	ENSG00000158473
31.6023	24.7612	210.086	19.455	4.94306	16.6512	2.70365	0.00325512	PITPNM3	ENSG00000091622
216.119	211.846	192.498	461.473	459.705	476.224	-1.1715	0.00325614	FBXO5	ENSG00000112029
270.148	193.963	271.646	104.279	84.8559	98.797	1.35467	0.00325846	HOXA10	ENSG00000253293
380.247	653.42	235.492	126.069	54.3737	207.585	1.71127	0.00326891	AL354836.1	ENSG00000226332
43.8354	130.684	913.631	48.2485	117.81	18.8713	2.55488	0.00327151	ACKR1	ENSG00000213088
415.927	302.637	181.749	659.914	926.001	676.038	-1.32939	0.00327557	SPC24	ENSG00000161888
305.828	189.836	294.121	94.9405	121.105	85.476	1.38923	0.00327813	RELB	ENSG00000104856
1551.57	1586.09	5535.53	1049.01	929.296	1012.39	1.53625	0.0033037	AKAP13	ENSG00000170776
753.357	126.557	356.658	94.1623	166.416	94.3566	1.80104	0.00330878	FAM171A2	ENSG00000161682
232.43	258.617	358.612	129.181	117.81	66.6047	1.4354	0.00331307	SGMS2	ENSG00000164023
153.934	495.224	193.475	764.971	862.565	725.991	-1.48455	0.00332024	TTK	ENSG00000112742
49.952	2.75124	0	0	0	0	6.74354	0.00332372	LINor01266	ENSG00000224957
0	8.25373	76.2173	1.5564	0	0	5.67489	0.00333038	IHH	ENSG00000163501
406.752	602.522	667.39	967.304	1246.48	1769.46	-1.24818	0.00333652	ACKR2	ENSG00000144648
16.3109	26.1368	13.68	63.0343	76.6175	82.1458	-1.99259	0.00334012	LINor02055	ENSG00000254101
433.257	309.515	254.058	110.505	172.183	91.0264	1.41391	0.00336591	SCAMP5	ENSG00000198794
40.7771	22.0099	13.68	3.1128	0	2.22016	3.84805	0.00336902	PNMA6A	ENSG00000235961
18.3497	12.3806	40.0629	3.1128	0	0	4.43285	0.00336936	SLC5A9	ENSG00000117834
48.9326	192.587	272.623	42.0228	42.016	52.1737	1.91767	0.00337473	MCF2L	ENSG00000126217
3.05828	64.6542	2.93144	178.208	1538.94	118.778	-4.70705	0.00338638	HBG1	ENSG00000213934
102.962	35.7662	780.739	66.1471	72.4983	28.862	2.45531	0.0033956	PAIP2B	ENSG00000124374
28.544	75.6592	169.046	26.4588	8.23844	18.8713	2.35154	0.00339589	MIRLET7BHG	ENSG00000197182
872.63	1499.43	681.07	564.974	242.21	328.583	1.42567	0.00340623	TNS4	ENSG00000131746
459.762	243.485	833.505	185.99	215.847	125.439	1.54312	0.00341277	EDNRA	ENSG00000151617
3381.44	6415.9	3533.36	6859.84	12224.2	13625.1	-1.29504	0.00341645	ERVH48-1	ENSG00000233056
145.778	122.43	367.407	62.2561	87.3275	29.9721	1.82117	0.00342063	APBA1	ENSG00000107282
313.984	412.687	373.269	191.437	130.167	129.879	1.28308	0.00342518	XRRA1	ENSG00000166435
2095.94	1042.72	1401.23	604.662	758.76	196.484	1.54051	0.00342559	ARRB2	ENSG00000141480
167.186	181.582	255.035	99.6097	59.3168	31.0822	1.66305	0.00342746	KIF21B	ENSG00000116852
471.995	104.547	706.476	131.516	156.53	59.9442	1.88156	0.00343458	MINDY1	ENSG00000143409
44.8548	27.5124	39.0858	119.065	210.904	67.7148	-1.8329	0.00343654	GRHL3	ENSG00000158055
47.9131	2.75124	66.4459	1.5564	4.94306	4.44031	3.43579	0.00344267	AL139125.2	ENSG00000278982
220.196	810.241	206.178	117.508	68.379	169.842	1.79779	0.00344545	TMEM178A	ENSG00000152154
642.24	215.973	763.15	154.862	182.07	8.88063	2.22688	0.00344711	SASH3	ENSG00000122122
775.785	993.199	938.059	1312.05	2595.93	2356.7	-1.21057	0.00344914	HK2	ENSG00000159399
45.8743	111.425	312.686	45.1357	2.47153	32.1923	2.55986	0.00345376	OXTR	ENSG00000180914
1461.86	844.632	1144.24	462.251	479.477	66.6047	1.77375	0.00346224	NorKAP1L	ENSG00000123338
1315.06	1083.99	1217.52	688.708	521.493	323.033	1.23728	0.00348126	CUTALP	ENSG00000226752
2.03886	0	66.4459	0.778201	0	0	6.16127	0.00348695	SVIL2P	ENSG00000234814
28.544	8.25373	1.95429	0	0	0	6.29888	0.00348856	AC092431.1	ENSG00000231024
319.081	195.338	338.092	112.061	131.815	69.9349	1.44047	0.00350137	ZNF618	ENSG00000157657
2463.96	6648.38	1486.24	1671.58	1071	557.259	1.68291	0.00350662	OGN	ENSG00000106809
154.953	200.841	189.566	355.638	651.661	358.555	-1.32551	0.00352641	POC1A	ENSG00000164087
175.342	122.43	1355.3	127.625	84.0321	159.851	2.15524	0.00353341	ULK4	ENSG00000168038
79.5154	20.6343	175.886	21.7896	21.4199	8.88063	2.40117	0.00355469	GPR65	ENSG00000140030
117.234	112.801	10.7486	20.2332	6.59075	12.2109	2.62033	0.00356139	BRSK2	ENSG00000174672
38.7383	74.2836	85.9888	91.0495	508.312	160.961	-1.93489	0.00356201	RNF223	ENSG00000237330
217.138	376.92	277.509	150.193	95.5659	63.2745	1.49171	0.0035808	HDAC9	ENSG00000048052
357.819	635.537	3771.78	436.571	332.833	438.481	1.98036	0.00358304	ID4	ENSG00000172201
1062.24	887.276	703.544	311.28	149.94	509.526	1.45184	0.00358553	THBS3	ENSG00000169231
73.3988	88.0398	150.48	29.5716	33.7776	27.752	1.77562	0.00358825	PRSS30P	ENSG00000172460
62.1851	0	15.6343	0	1.64769	0	5.51145	0.00359074	TEX15	ENSG00000133863
840.009	365.915	471.961	272.37	211.728	146.53	1.41103	0.00359191	VWA5A	ENSG00000110002
0	0	64.4916	0	0	0	7.03532	0.00359745	AP003481.1	ENSG00000273409
0	0	64.4916	0	0	0	7.03532	0.00359745	DTHD1	ENSG00000197057
237.527	209.095	654.687	143.967	130.991	83.2559	1.61972	0.00360364	MARCH1	ENSG00000145416
59.1268	107.299	56.6744	190.659	399.564	127.659	-1.69145	0.00360389	CENPA	ENSG00000115163
376.169	293.007	156.343	603.884	683.79	779.275	-1.32441	0.00361263	PROM2	ENSG00000155066
17.3303	30.2637	13.68	2.3346	0	0	4.62177	0.00361368	AC007220.1	ENSG00000263033
0	1.37562	0	0.778201	31.3061	26.6419	-5.61823	0.00361729	AC004923.1	ENSG00000254610
2676	1407.26	1846.8	1087.92	802.424	587.231	1.25888	0.00363256	LINor00963	ENSG00000204054
69.3211	11.005	328.321	20.2332	33.7776	6.66047	2.74715	0.003634	SCGB2A1	ENSG00000124939
29.5634	154.07	152.435	281.709	421.808	415.169	-1.7367	0.00363676	PDK3	ENSG00000067992
456.704	236.607	223.766	155.64	90.6228	51.0636	1.62198	0.00363849	MMP16	ENSG00000156103
4.07771	0	44.9487	0	0	0	6.64124	0.0036405	CLIC6	ENSG00000159212
9139.17	5523.12	3274.41	2499.58	2756.58	1970.39	1.31147	0.00364706	COL14A1	ENSG00000187955
8.15543	24.7612	10.7486	41.2446	50.2545	125.439	-2.32658	0.00365096	AL023803.2	ENSG00000274825
2533.28	1330.23	2078.39	926.059	1001.79	496.205	1.29321	0.00366219	SAMHD1	ENSG00000101347
705.444	145.816	114.326	76.2637	101.333	75.4853	1.93214	0.00369079	LPL	ENSG00000175445
0	16.5075	4.88573	45.9139	82.3844	39.9628	-3.01523	0.003691	FRPLD6-AS2	ENSG00000258537
0	11.005	123.12	1.5564	0	4.44031	4.53011	0.0037012	TRAC	ENSG00000277734
26.5051	42.6443	86.9659	130.738	194.427	190.933	-1.7213	0.00370811	SLC16A9	ENSG00000165449
500.539	701.567	394.767	944.736	1178.1	1655.13	-1.24291	0.00371424	LYPD3	ENSG00000124466
795.154	1389.38	1276.15	2203.09	2813.43	2660.86	-1.14978	0.00371438	PSPC1	ENSG00000121390
0	0	0	19.455	6.59075	12.2109	-5.9645	0.00373775	AC100771.2	ENSG00000254862
0	50.898	226.698	11.673	1.64769	9.9907	3.57805	0.003756	KCND3	ENSG00000171385
313.984	288.881	250.149	693.377	296.584	1682.88	-1.64719	0.00377841	ANKRD33	ENSG00000167612
114.176	33.0149	31.2686	14.0076	11.5338	6.66047	2.46297	0.00378155	RSPO1	ENSG00000169218
345.586	232.48	676.184	185.212	154.883	89.9163	1.54348	0.00378545	TMSB4XP8	ENSG00000187653
0	0	63.5144	0	0	0	7.01331	0.00380728	KLRC4	ENSG00000183542
22.4274	23.3856	64.4916	1.5564	3.29538	8.88063	3.04481	0.00382057	PCAT1	ENSG00000253438
555.588	220.099	152.435	113.617	115.338	42.183	1.77259	0.0038331	PARD3B	ENSG00000116117
447.529	258.617	515.933	123.734	219.966	109.898	1.42956	0.00383459	RAB23	ENSG00000112210
224.274	309.515	249.172	112.061	96.3897	19.9814	1.7714	0.00384476	MILR1	ENSG00000271605
373.111	437.448	389.881	749.407	1085.83	799.256	-1.13442	0.00385303	PPAT	ENSG00000128059
115.195	104.547	550.133	80.9329	67.5552	54.3938	1.9241	0.00387024	LRFN4	ENSG00000173621
2161.19	2082.69	2180.01	3743.15	3985.76	5999.97	-1.09557	0.00387283	FAM120AOS	ENSG00000188938
58.1074	74.2836	10.7486	10.1166	6.59075	3.33023	2.81723	0.00388083	COL13A1	ENSG00000197467
1133.6	1390.75	1745.18	528.398	654.956	78.8156	1.75715	0.00388139	CD163	ENSG00000177575
113.157	33.0149	312.686	42.0228	26.363	35.5225	2.14525	0.00388886	BIRC3	ENSG00000023445
1372.15	1749.79	1331.85	3090.24	4405.09	2414.42	-1.1541	0.00389354	KPNA2	ENSG00000182481
255.876	806.114	1125.67	1960.29	2923	1493.06	-1.54348	0.00389468	NRIP1	ENSG00000180530
226.313	237.983	225.72	94.1623	90.6228	96.5768	1.2943	0.00389521	FRY	ENSG00000073910
4523.2	3136.42	4468.48	2116.71	1673.23	1949.3	1.07952	0.00390134	STAT6	ENSG00000166888
320.1	147.192	58.6287	15.564	77.4413	22.2016	2.18808	0.00390684	LYNX1	ENSG00000180155
2005.22	3726.56	2637.31	4940.8	4826.9	11809	-1.36638	0.00390942	SLC7A5	ENSG00000103257
2621.97	1342.61	1055.32	708.941	672.257	118.778	1.74191	0.00391104	SPI1	ENSG00000066336
292.576	97.6692	412.355	60.6997	122.753	49.9535	1.78145	0.00391138	TNFSF12	ENSG00000239697
1302.83	558.502	486.618	387.544	273.516	130.989	1.56658	0.00391606	NFATC2	ENSG00000101096
53.0103	12.3806	3.90858	2.3346	0	0	4.81061	0.00393003	LINor00941	ENSG00000285517
814.523	1338.48	759.242	432.68	251.272	498.425	1.30054	0.00393901	JAG2	ENSG00000184916
24.4663	20.6343	98.6916	8.56021	4.11922	8.88063	2.74704	0.00394739	GSN-AS1	ENSG00000235865
79.5154	33.0149	29.3144	6.22561	6.59075	12.2109	2.51848	0.0039687	L1CAM	ENSG00000198910
0	19.2587	8.79431	80.9329	111.219	22.2016	-2.95972	0.00401587	SLC17A8	ENSG00000179520
141.701	41.2687	285.326	29.5716	54.3737	4.44031	2.39978	0.00402011	SNX20	ENSG00000167208
1124.43	1839.21	482.71	408.555	369.906	483.994	1.44856	0.00403566	FREM1	ENSG00000164946
515.831	535.117	419.195	996.875	1815.75	767.064	-1.28441	0.00404625	MYCBP	ENSG00000214114
11094.4	5195.72	11731.6	4175.05	4732.98	2323.39	1.31897	0.00404681	GJA1	ENSG00000152661
1065.3	972.565	1226.32	611.666	446.523	454.022	1.1099	0.00404908	ACOT9	ENSG00000123130
46936.5	31353.2	14053.3	10954	13495.4	12034.4	1.33975	0.0040539	COL6A2	ENSG00000142173
624.909	269.622	485.641	189.103	144.173	15.5411	1.98147	0.00405995	SLC37A2	ENSG00000134955
534.18	544.746	445.578	275.483	155.707	217.575	1.23217	0.00406244	CCDC149	ENSG00000181982
173.303	127.933	65.4687	18.6768	51.0783	29.9721	1.87774	0.00407659	ADAMTSL2	ENSG00000197859
63.2045	0	54.7201	3.1128	3.29538	2.22016	3.76869	0.00408491	DDO	ENSG00000203797
210.002	189.836	126.052	75.4855	60.1406	53.2838	1.47438	0.00408871	SLC43A1	ENSG00000149150
202.866	316.393	287.281	632.677	519.022	686.028	-1.18875	0.00409016	ZNF738	ENSG00000172687
755.396	530.99	1473.53	314.393	457.233	276.409	1.39704	0.00409471	SYNE1	ENSG00000131018
0	0	0	10.8948	14.8292	11.1008	-5.90922	0.00409538	FRRS1L	ENSG00000260230
369.033	34.3905	5031.32	101.944	35.4253	2.22016	5.28158	0.00410688	IRX3	ENSG00000177508
19.3691	64.6542	22.4743	228.791	97.2136	87.6962	-1.97102	0.00414671	AC011487.2	ENSG00000268864
494.423	327.398	346.886	689.486	1024.86	928.025	-1.17628	0.00416873	PLK1	ENSG00000166851
1332.39	1282.08	3722.92	880.923	827.139	692.689	1.40048	0.00418233	RHOQ	ENSG00000119729
124.37	8.25373	10.7486	1.5564	9.06228	0	3.73252	0.00421241	AC146944.2	ENSG00000250687
15.2914	2.75124	227.675	15.564	2.47153	0	3.74881	0.00422145	RNF180	ENSG00000164197
539.277	664.425	1446.17	389.1	338.6	303.051	1.36227	0.00422639	MEF2A	ENSG00000068305
0	0	0	4.66921	3.29538	33.3023	-6.06638	0.00422788	SLC6A3	ENSG00000142319
6.11657	8.25373	2.93144	19.455	51.0783	45.5132	-2.76323	0.00423923	CHRNA5	ENSG00000169684
61.1657	185.709	39.0858	28.7934	19.7723	15.5411	2.14764	0.00425041	LINor00671	ENSG00000213373
385.344	122.43	178.818	59.1433	98.8613	13.3209	1.99851	0.00425285	TSPAN7	ENSG00000156298
93.7874	57.7761	50.8115	7.78201	26.363	4.44031	2.3799	0.00425435	NRIP3	ENSG00000175352
527.044	415.438	1962.11	239.686	425.927	237.557	1.68543	0.00427484	CTSO	ENSG00000256043
169.225	4.12687	25.4058	6.22561	11.5338	5.55039	3.0899	0.00428382	MTX1P1	ENSG00000236675
102.962	81.1617	282.395	63.8125	37.073	15.5411	1.99752	0.00428536	TNFSF13B	ENSG00000102524
1197.83	779.978	350.795	1751.73	2536.62	1809.43	-1.38895	0.00429076	SP6	ENSG00000189120
1952.2	4466.64	2017.8	9553.19	9953.68	3556.69	-1.45113	0.00430317	HPGD	ENSG00000164120
62.1851	321.896	781.716	101.944	124.4	63.2745	2.00805	0.00431317	SCUBE2	ENSG00000175356
581.074	701.567	774.876	1346.29	1215.99	1941.53	-1.13001	0.00433453	WDR43	ENSG00000163811
1556.67	778.602	406.492	401.552	350.134	194.264	1.53445	0.00434609	NYNRIN	ENSG00000205978
244.663	132.06	290.212	84.8239	80.7367	79.9256	1.44351	0.00435108	LINor00847	ENSG00000245060
547.433	264.119	1478.42	257.584	241.386	239.777	1.63282	0.00436937	RPS6KA2	ENSG00000071242
235.488	60.5274	86.9659	31.128	46.1353	22.2016	1.9432	0.00439717	GPER1	ENSG00000164850
5.09714	96.2935	4.88573	242.02	237.267	130.989	-2.53727	0.00440846	GYPA	ENSG00000170180
61.1657	0	0	0	0	0	6.9581	0.00441506	IRX1	ENSG00000170549
100.923	71.5323	123.12	13.2294	37.8968	29.9721	1.87055	0.0044213	PANX2	ENSG00000073150
0	0	0	3.1128	19.7723	15.5411	-5.96859	0.00442251	ATP5MC1P4	ENSG00000227440
1439.43	617.654	959.556	523.729	366.611	120.999	1.57563	0.00442594	GLIPR2	ENSG00000122694
556.608	198.09	97.7145	90.2713	88.1513	69.9349	1.77863	0.00444162	TTYH2	ENSG00000141540
2119.39	679.557	1049.45	571.199	533.027	351.895	1.40198	0.00445531	KLF4	ENSG00000136826
38.7383	9.62935	250.149	22.5678	14.0053	2.22016	2.93404	0.00446297	HOXB6	ENSG00000108511
79.5154	111.425	67.423	35.7972	15.653	16.6512	1.91531	0.0044694	KATNAL2	ENSG00000167216
69.3211	0	20.52	0	1.64769	2.22016	4.58465	0.00448374	LRRN4	ENSG00000125872
11.2137	16.5075	5.86287	0	0	0	6.08752	0.00449032	AC024230.1	ENSG00000248515
35.68	9.62935	0	0	0	0	6.52395	0.00449949	AL669970.1	ENSG00000223795
2907.41	2888.81	2634.38	5568.81	10154.7	4060.67	-1.23071	0.00450319	MGST3	ENSG00000143198
0	63.2786	23.4515	0	2.47153	0	5.08524	0.00450341	FGF17	ENSG00000158815
423.063	486.97	640.03	189.103	142.525	297.501	1.30295	0.00451059	SYNGAP1	ENSG00000197283
4209.22	4554.68	3161.06	6744.67	10538.6	8115.78	-1.09086	0.00451338	ARID3A	ENSG00000116017
10.1943	8.25373	14.6572	0	0	0	6.07216	0.00451522	AGRP	ENSG00000159723
303.79	291.632	367.407	154.862	144.173	104.347	1.25377	0.00452027	CLEC7A	ENSG00000172243
0	0	60.583	0	0	0	6.94521	0.00452737	IGHV3-74	ENSG00000224650
0	0	60.583	0	0	0	6.94521	0.00452737	MMP27	ENSG00000137675
69.3211	55.0249	51.7887	254.472	68.379	259.758	-1.72455	0.00453764	AL080317.2	ENSG00000271789
17.3303	237.983	32.2458	8.56021	9.88613	26.6419	2.68007	0.00455875	SHOX2	ENSG00000168779
452.626	669.928	4609.19	501.94	642.598	308.602	1.97971	0.00456	RGS2	ENSG00000116741
0	19.2587	5.86287	61.4779	11.5338	147.64	-3.16133	0.00456911	AP005212.2	ENSG00000274214
1482.25	760.719	2113.56	653.689	647.541	445.141	1.31883	0.00456965	STON1	ENSG00000243244
441.412	343.905	161.229	129.181	103.804	115.448	1.4412	0.00457352	ADGRL1	ENSG00000072071
73.3988	330.149	131.915	532.289	1122.9	236.447	-1.82403	0.00458812	EGFR-AS1	ENSG00000224057
201.847	38.5174	12.7029	5.44741	24.7153	2.22016	2.9566	0.00460023	CACNG4	ENSG00000075461
2.03886	15.1318	152.435	6.22561	6.59075	3.33023	3.38665	0.00460269	DLEC1	ENSG00000008226
668.745	305.388	529.613	255.25	154.059	187.603	1.33338	0.00460793	KLHL29	ENSG00000119771
197.769	251.739	437.761	94.1623	131.815	109.898	1.40218	0.00463896	LTC4S	ENSG00000213316
1965.46	315.017	169.046	223.344	266.925	73.2652	2.11904	0.00464226	GLIS2	ENSG00000126603
1786.04	1526.94	1244.88	758.746	762.88	652.726	1.06754	0.00464712	SMAD3	ENSG00000166949
486.267	243.485	2194.67	364.976	253.744	167.622	1.89472	0.0046696	FAM84B	ENSG00000168672
40.7771	31.6393	0	0	1.64769	0	5.40322	0.00468752	D21S2088E	ENSG00000228592
0	0	1.95429	17.8986	9.06228	32.1923	-4.81772	0.00468796	ZIM2	ENSG00000269699
179.419	169.201	157.32	362.642	547.032	299.721	-1.25791	0.00471255	ECHDC3	ENSG00000134463
1763.61	2082.69	1132.51	2840.43	4517.96	3765.39	-1.16001	0.00472819	TENM3	ENSG00000218336
30.5828	67.4055	6.84002	6.22561	3.29538	1.11008	3.26796	0.00472992	AC119751.4	ENSG00000250753
49.952	0	124.097	5.44741	6.59075	4.44031	3.4001	0.00474295	SIGLEC10	ENSG00000142512
460.782	667.177	475.87	1050.57	827.963	2103.6	-1.31214	0.00475549	INHA	ENSG00000123999
168.206	294.383	2322.67	207.001	127.696	305.272	2.12281	0.00475608	PAPLN	ENSG00000100767
393.499	222.851	200.315	117.508	100.509	97.6869	1.37105	0.00477318	PER3	ENSG00000049246
2979.79	4450.14	1390.48	1242.79	1225.88	1077.89	1.31414	0.00477674	LOX	ENSG00000113083
470.976	546.122	341.024	697.268	976.255	1631.81	-1.28333	0.0047789	FAR2	ENSG00000064763
0	30.2637	7.81716	54.4741	82.3844	118.778	-2.7724	0.00479163	FAM163A	ENSG00000143340
0	0	7.81716	29.5716	20.5961	55.5039	-3.70193	0.00480182	AL354696.1	ENSG00000277662
0	4.12687	77.1945	0	1.64769	0	5.57786	0.00480797	AC010457.1	ENSG00000251257
255.876	287.505	142.663	640.459	678.847	385.197	-1.31494	0.00481272	DIAPH3	ENSG00000139734
1474.09	1815.82	1846.8	3529.14	4380.38	2838.47	-1.06528	0.00481427	CSE1L	ENSG00000124207
4326.45	4461.14	4757.72	6982.8	13275.4	8921.7	-1.10718	0.00481911	PLIN2	ENSG00000147872
184.516	304.012	66.4459	75.4855	28.0107	49.9535	1.85162	0.00482714	IL17RE	ENSG00000163701
1374.19	541.995	986.916	491.045	402.036	216.465	1.38708	0.00486458	PLEK	ENSG00000115956
132.526	107.299	994.734	115.174	106.276	77.7055	2.04514	0.00486526	NIPAL2	ENSG00000104361
103.982	61.903	182.726	46.6921	30.4822	15.5411	1.90572	0.00486814	ZEB1-AS1	ENSG00000237036
10.1943	52.2736	75.2402	185.212	123.577	210.915	-1.91623	0.00488328	HIST1H2BH	ENSG00000275713
181.458	49.5224	45.9258	21.7896	25.5392	17.7613	2.08807	0.00488399	LINor01232	ENSG00000280734
3052.17	1082.61	732.859	673.922	650.013	311.932	1.57277	0.00489894	NLRP1	ENSG00000091592
3418.14	6161.41	4173.39	9090.16	7389.06	16102.8	-1.24439	0.00490526	HEXIM1	ENSG00000186834
93.7874	104.547	314.641	550.188	532.203	396.298	-1.52537	0.00491842	EPB41L4B	ENSG00000095203
541.316	646.542	594.104	1068.47	1663.34	1105.64	-1.10701	0.00493537	NDC1	ENSG00000058804
92.768	590.142	367.407	991.428	1136.9	1040.14	-1.5944	0.0049472	NorAPG	ENSG00000109805
298.692	625.908	375.224	235.795	75.7936	145.42	1.50656	0.00495206	ARPLCX4	ENSG00000196440
137.623	532.366	293.144	816.333	556.095	1464.19	-1.55959	0.00495679	MCM8	ENSG00000125885
0	0	0	14.0076	8.23844	13.3209	-5.85817	0.00496188	HMGB1P24	ENSG00000275029
1617.83	1821.32	2075.46	456.804	1225.88	275.299	1.49335	0.00496551	CCDC80	ENSG00000091986
13.2526	0	29.3144	0	0	0	6.43769	0.00496704	HP	ENSG00000257017
12.2331	33.0149	49.8344	4.66921	3.29538	4.44031	2.94035	0.00497156	Z97832.2	ENSG00000272374
731.949	379.672	213.995	154.862	124.4	194.264	1.4863	0.00498379	SOX5	ENSG00000134532
29.5634	2.75124	178.818	16.3422	1.64769	2.22016	3.37147	0.00498773	LTB	ENSG00000227507
120.293	115.552	102.6	52.1395	14.0053	29.9721	1.81358	0.00498844	MIATNB	ENSG00000244625
47.9131	26.1368	13.68	1.5564	0.823844	6.66047	3.33102	0.00501534	SLC22A20P	ENSG00000197847
80.5348	24.7612	116.28	7.78201	23.0676	15.5411	2.26124	0.00502567	LINor01139	ENSG00000215808
8.15543	22.0099	7.81716	47.4703	38.7207	97.6869	-2.29262	0.00504535	ZNF695	ENSG00000197472
0	22.0099	66.4459	1.5564	0	2.22016	4.58556	0.00505572	NOVA1	ENSG00000139910
0	0	11.7257	63.0343	85.6798	6.66047	-3.69289	0.00507357	LINor02527	ENSG00000227012
69.3211	37.1418	82.0802	14.0076	8.23844	21.0915	2.1342	0.005083	AL596325.2	ENSG00000272574
605.54	511.731	341.024	268.479	183.717	139.87	1.2987	0.00509269	PCBP4	ENSG00000090097
0	0	58.6287	0	0	0	6.89795	0.00509804	AC073218.1	ENSG00000232153
0	0	58.6287	0	0	0	6.89795	0.00509804	SHH	ENSG00000164690
20.3886	19.2587	21.4972	41.2446	98.8613	93.2466	-1.92931	0.00511692	KLRG2	ENSG00000188883
108.059	0	186.635	10.1166	8.23844	16.6512	3.08162	0.0051227	FAM83E	ENSG00000105523
443.451	386.55	334.184	811.664	987.789	702.68	-1.10412	0.00512993	CENPW	ENSG00000203760
1631.09	877.647	1548.77	617.892	668.961	538.388	1.15267	0.0051362	GTF3C1	ENSG00000077235
9.17485	8.25373	3.90858	9.33841	65.9075	68.8248	-2.75946	0.00514023	AL358613.2	ENSG00000279607
42.816	0	2.93144	0	0	0	6.54026	0.00514445	AC082651.1	ENSG00000240687
67.2823	129.308	239.401	56.0305	43.6637	14.431	1.92725	0.00515939	LRPLP	ENSG00000118308
65.2434	34.3905	384.995	35.019	41.1922	2.22016	2.62122	0.00516601	EVI2B	ENSG00000185862
128.448	137.562	141.686	45.1357	63.436	22.2016	1.63429	0.00517976	RARRES1	ENSG00000118849
371.072	599.771	440.692	862.247	1137.73	1073.45	-1.12337	0.00518134	RAD51C	ENSG00000108384
211.022	97.6692	273.601	70.8163	52.726	75.4853	1.55212	0.00518691	ABCA3	ENSG00000167972
334.372	261.368	176.863	606.219	414.394	904.714	-1.31695	0.00519325	AL080317.1	ENSG00000230177
166.167	158.197	822.756	122.956	137.582	41.0729	1.92573	0.00519971	APOBEC3G	ENSG00000239713
87.6708	319.144	228.652	79.3765	33.7776	79.9256	1.71869	0.00521844	MIR222HG	ENSG00000270069
108.059	162.323	55.6973	270.036	380.616	247.547	-1.46647	0.00522515	SKA1	ENSG00000154839
169.225	291.632	65.4687	66.9253	42.016	46.6233	1.75452	0.00523598	BMP6	ENSG00000153162
312.964	617.654	726.996	274.705	146.644	227.566	1.35289	0.00523657	HECTD2	ENSG00000165338
0	0	0	9.33841	19.7723	6.66047	-5.86902	0.00525728	CAMKV	ENSG00000164076
372.091	526.863	576.516	235.795	208.433	215.355	1.16125	0.00527667	CGN	ENSG00000143375
3047.07	905.159	857.933	676.257	647.541	323.033	1.54607	0.00527838	PALM	ENSG00000099864
0	5.50249	39.0858	0	0	0	6.50303	0.00530813	FAHD2P1	ENSG00000257302
6.11657	13.7562	9.77145	42.0228	63.436	38.8527	-2.29696	0.00532578	AC007182.2	ENSG00000242951
280.343	28.8881	23.4515	14.0076	26.363	0	3.03256	0.00534978	SRL	ENSG00000185739
31.6023	100.42	14.6572	263.81	112.043	186.493	-1.94998	0.0053543	HMGCS2	ENSG00000134240
0	0	0	10.1166	4.94306	21.0915	-5.87823	0.00536039	LINor02321	ENSG00000258884
42.816	24.7612	61.5601	10.8948	4.94306	7.77055	2.45297	0.00537971	ZMYND15	ENSG00000141497
13190.4	11677.7	9668.85	20400.5	29205.3	21288	-1.03753	0.00538041	NPM1	ENSG00000181163
1776.86	1570.96	1500.89	818.667	906.228	446.251	1.15855	0.00538952	SIPA1	ENSG00000213445
1187.63	418.189	17684.4	603.884	457.233	314.152	3.81	0.00544447	IGFBP2	ENSG00000115457
32.6217	55.0249	172.955	22.5678	22.2438	13.3209	2.16146	0.00545037	PIGZ	ENSG00000119227
30.5828	0	147.549	6.22561	4.94306	5.55039	3.41619	0.00545981	L3MBTL4	ENSG00000154655
685.056	460.833	62.5373	126.847	130.167	63.2745	1.91375	0.00549917	ZNF469	ENSG00000225614
362.916	865.266	2472.18	490.267	349.31	338.574	1.65112	0.00551536	ADGRL2	ENSG00000117114
106.021	53.6493	149.503	31.9062	35.4253	22.2016	1.78703	0.00552707	AC116351.1	ENSG00000215246
110.098	66.0298	92.8288	184.434	275.164	226.456	-1.34797	0.00553337	SPATA5	ENSG00000145375
131.506	210.47	242.332	72.3727	85.6798	19.9814	1.70866	0.00553881	CD33	ENSG00000105383
26.5051	33.0149	13.68	66.1471	126.872	73.2652	-1.8719	0.00554527	AGXT	ENSG00000172482
393.499	408.56	755.333	193.772	125.224	285.29	1.36796	0.00554757	ABCA2	ENSG00000107331
154.953	35.7662	40.0629	14.7858	14.8292	21.0915	2.19333	0.00555727	TFAP2E	ENSG00000116819
1353.8	735.958	699.636	487.154	406.979	220.906	1.32204	0.00556002	ARHGEF40	ENSG00000165801
627.968	1195.42	665.436	1569.63	2315.83	1748.37	-1.17941	0.00556699	PFKFB4	ENSG00000114268
1981.77	3052.5	1248.79	3307.35	6657.48	5225.14	-1.27384	0.00558904	TUSC3	ENSG00000104723
297.673	499.351	295.098	681.704	1210.23	694.909	-1.2455	0.00559237	ZNF813	ENSG00000198346
55.0491	59.1517	55.6973	124.512	198.546	137.65	-1.44022	0.0055947	MTFR2	ENSG00000146410
821.659	986.321	389.881	350.19	203.489	320.813	1.3292	0.00560303	ARAP3	ENSG00000120318
630.007	530.99	351.772	238.908	221.614	58.8341	1.53971	0.00560307	LST1	ENSG00000204482
5882.1	2267.02	1564.41	1374.3	1389.82	795.926	1.44795	0.00560812	OLFML3	ENSG00000116774
504.617	269.622	20.52	65.3689	66.7314	4.44031	2.53628	0.00560978	TIMD4	ENSG00000145850
8.15543	33.0149	9.77145	38.1318	96.3897	97.6869	-2.20786	0.00561528	LINor01612	ENSG00000250266
53.0103	0	20.52	0	0	2.22016	5.19203	0.00562003	IRF4	ENSG00000137265
372.091	359.037	154.389	131.516	104.628	97.6869	1.40555	0.00562208	MRVI1	ENSG00000072952
9658.06	7699.36	5909.77	13164.8	22680.4	14764	-1.12112	0.00562932	IFI6	ENSG00000126709
1821.72	1478.79	3055.53	1042.79	994.38	797.036	1.16521	0.0056331	ZMIZ1	ENSG00000108175
0	24.7612	3.90858	41.2446	24.7153	170.952	-3.07627	0.00563543	SNHG27	ENSG00000251676
39.7577	0	200.315	7.78201	9.88613	7.77055	3.23995	0.0056454	HOXB8	ENSG00000120068
57.088	0	0	0	0	0	6.85864	0.00565816	AC090044.1	ENSG00000224239
709.522	760.719	586.287	1376.64	1818.22	1157.81	-1.08214	0.00565915	PPIL1	ENSG00000137168
346.606	213.221	326.366	159.531	86.5036	104.347	1.33856	0.00568077	SIMC1	ENSG00000170085
0	11.005	31.2686	0	0	0	6.42444	0.00570549	AC108463.3	ENSG00000271590
337.431	71.5323	76.2173	36.5754	62.6121	21.0915	2.00952	0.00570832	CTF1	ENSG00000150281
27.5246	23.3856	247.218	17.1204	25.5392	8.88063	2.52884	0.00572221	KRT86	ENSG00000170442
388.402	493.848	240.378	747.073	1142.67	737.092	-1.22775	0.00572806	PTTG1	ENSG00000164611
30.5828	46.7711	30.2915	9.33841	4.94306	2.22016	2.68026	0.0057333	FOXP2	ENSG00000128573
7.136	39.893	176.863	7.00381	11.5338	15.5411	2.72507	0.00575611	AC243562.2	ENSG00000259683
93.7874	253.114	249.172	328.401	696.972	587.231	-1.43669	0.00575816	LRRC8B	ENSG00000197147
72.3794	75.6592	46.903	172.761	131.815	225.346	-1.44415	0.00576409	TMEM191B	ENSG00000278558
257.915	288.881	409.424	646.685	673.081	765.954	-1.12438	0.00576715	PRSS16	ENSG00000112812
363.936	180.206	218.88	126.069	93.9182	57.7241	1.45592	0.00576943	DHRS4-AS1	ENSG00000215256
42.816	77.0348	59.6058	7.78201	18.9484	15.5411	2.0877	0.00577909	TMEM246	ENSG00000165152
561.705	793.734	687.91	1328.39	1414.54	1438.66	-1.03348	0.00578767	BRIX1	ENSG00000113460
1696.33	2239.51	1447.15	3083.23	3144.61	5933.37	-1.17587	0.00580758	GPT2	ENSG00000166123
107.04	66.0298	59.6058	32.6844	14.8292	8.88063	2.03407	0.00581437	TMEM150B	ENSG00000180061
5208.26	7358.2	4155.8	9211.56	22692.8	9262.49	-1.2998	0.0058274	ISM2	ENSG00000100593
2909.45	2337.18	2172.19	4970.37	7098.24	3831.99	-1.09986	0.00582761	SNRPG	ENSG00000143977
316.023	35.7662	179.795	31.128	51.0783	0	2.68687	0.00585957	LRRC25	ENSG00000175489
947.049	2610.93	1758.86	3012.42	6116.22	4038.46	-1.30858	0.00587731	ASCL2	ENSG00000183734
68.3017	2.75124	0	0.778201	0.823844	0	5.40501	0.00588567	HSD3BP2	ENSG00000203858
172.283	251.739	158.297	385.988	556.095	401.848	-1.20875	0.0059022	AL049555.1	ENSG00000261116
2.03886	9.62935	21.4972	42.0228	79.089	59.9442	-2.44239	0.00590227	RLN2	ENSG00000107014
408.791	308.139	1838.99	266.145	329.538	179.833	1.72059	0.00590445	ALDH1A3	ENSG00000184254
3738.24	5631.8	2537.65	7385.13	11079.1	8323.37	-1.16983	0.00590787	BZW2	ENSG00000136261
589.229	266.871	373.269	155.64	72.4983	215.355	1.47362	0.00591307	KLHL3	ENSG00000146021
1223.31	1445.78	951.739	2528.37	1720.19	4175	-1.21816	0.00591459	MAN1C1	ENSG00000117643
21.408	5.50249	63.5144	5.44741	1.64769	1.11008	3.43903	0.00591705	MIR155HG	ENSG00000234883
128.448	19.2587	1300.58	28.0152	48.6068	19.9814	3.90536	0.005918	SPOCK2	ENSG00000107742
14.272	0	26.3829	0	0	0	6.37141	0.00592076	CEACAMP10	ENSG00000241104
148.837	198.09	97.7145	270.036	368.258	468.453	-1.31749	0.00593321	CHAF1B	ENSG00000159259
124.37	382.423	183.703	506.609	394.621	1088.99	-1.52886	0.00593421	TICRR	ENSG00000140534
604.521	463.585	641.984	254.472	313.885	116.558	1.31861	0.00595476	ARID5A	ENSG00000196843
17189.6	14994.3	5050.86	6086.31	4189.25	4534.67	1.33001	0.00599127	COL5A2	ENSG00000204262
53.0103	11.005	1168.67	28.7934	20.5961	11.1008	4.34728	0.00599178	HNF1B	ENSG00000275410
226.313	392.052	361.544	65.3689	199.37	75.4853	1.52428	0.00600141	LARGE1	ENSG00000133424
55.0491	181.582	116.28	291.047	350.958	313.042	-1.4402	0.00601807	CDCA2	ENSG00000184661
116.215	78.4104	47.8801	106.614	1015.8	51.0636	-2.27532	0.0060243	FP236383.3	ENSG00000281181
409.81	569.507	103.577	1221	1362.64	653.836	-1.58151	0.00602963	AGTR1	ENSG00000144891
766.61	474.59	1021.12	382.875	343.543	149.861	1.36746	0.00604201	SH2B3	ENSG00000111252
351.703	577.761	812.008	294.938	205.137	223.126	1.26753	0.00605066	TRIB2	ENSG00000071575
327.236	156.821	135.823	438.905	687.91	451.802	-1.34784	0.00605418	MIS18A	ENSG00000159055
33.6411	15.1318	200.315	19.455	10.71	13.3209	2.51946	0.00605986	SAMD11	ENSG00000187634
231.41	392.052	630.259	207.001	159.002	101.017	1.4231	0.0060796	MASP1	ENSG00000127241
284.42	617.654	289.235	566.53	1297.55	1193.33	-1.361	0.0060883	HEY1	ENSG00000164683
0	0	0.977145	10.1166	13.1815	19.9814	-5.17745	0.00609049	AL031847.1	ENSG00000226944
387.383	9.62935	359.589	5.44741	19.7723	0	4.90071	0.00609409	LILRB4	ENSG00000186818
110.098	19.2587	401.607	39.6882	47.7829	4.44031	2.52554	0.00609436	SYT11	ENSG00000132718
453.646	338.403	487.595	213.227	197.723	162.071	1.15884	0.00615031	SLC38A6	ENSG00000139974
5782.2	3093.77	10844.4	2320.6	3271.48	2245.69	1.33122	0.00615399	CST3	ENSG00000101439
1580.11	1210.55	1059.23	842.792	370.73	406.289	1.24845	0.00615724	PLCG2	ENSG00000197943
384.324	171.953	495.413	137.742	156.53	99.907	1.41589	0.00616012	ABHD15	ENSG00000168792
198.788	203.592	768.036	154.084	137.582	82.1458	1.64606	0.00616467	CPEB2	ENSG00000137449
1801.33	1741.54	1366.05	971.973	752.993	607.213	1.07323	0.00617323	MAP1B	ENSG00000131711
24.4663	16.5075	0	0	0	0	6.37649	0.00620216	AL133485.2	ENSG00000285747
0	33.0149	8.79431	0	0	0	6.40117	0.00622082	AC063977.6	ENSG00000269072
573.938	1550.33	2407.69	802.325	458.881	350.785	1.4908	0.00624087	LPAR6	ENSG00000139679
892	1643.87	2397.91	821.78	538.794	707.12	1.2547	0.0062416	MEIS1	ENSG00000143995
29.5634	15.1318	5.86287	1.5564	0	0	4.9231	0.00624586	SLC22A31	ENSG00000259803
428.16	535.117	241.355	887.927	694.5	1309.89	-1.26434	0.00624679	CXorf57	ENSG00000147231
0	5.50249	37.1315	0	0	0	6.43835	0.00628373	AC023906.5	ENSG00000259712
319.081	192.587	443.624	115.952	107.924	154.301	1.33973	0.00630112	CLBA1	ENSG00000140104
2260.07	1128.01	584.333	557.192	579.162	353.005	1.41494	0.0063458	KIRREL1	ENSG00000183853
0	0	1.95429	0.778201	23.8915	42.183	-5.00295	0.00636421	DPPA3P2	ENSG00000188831
37.7188	30.2637	29.3144	67.7035	97.2136	145.42	-1.66998	0.00637898	AC008753.1	ENSG00000238150
397.577	779.978	388.904	979.755	970.488	1867.15	-1.28581	0.00641052	SPAG5	ENSG00000076382
288.498	74.2836	6.84002	22.5678	29.6584	6.66047	2.64384	0.00642011	C14orf180	ENSG00000184601
0	0	0	17.1204	11.5338	5.55039	-5.8054	0.00643021	AC020658.4	ENSG00000273786
60.1463	108.674	41.0401	21.7896	19.7723	8.88063	2.04311	0.0064327	MCOLN3	ENSG00000055732
279.323	370.042	543.293	171.982	187.836	46.6233	1.55027	0.00644414	SNTB1	ENSG00000172164
39.7577	60.5274	111.395	18.6768	23.0676	6.66047	2.11872	0.0064442	LINor01504	ENSG00000225434
362.916	375.545	711.362	252.915	107.1	200.924	1.37057	0.00645262	LRIG3	ENSG00000139263
57.088	90.791	92.8288	31.128	19.7723	4.44031	2.10619	0.0064715	CADM3-AS1	ENSG00000225670
107.04	71.5323	495.413	60.6997	65.9075	55.5039	1.88918	0.0064839	ABI3	ENSG00000108798
91.7485	33.0149	99.6688	21.0114	20.5961	16.6512	1.94676	0.00648681	REM1	ENSG00000088320
0	12.3806	28.3372	0	0	0	6.36976	0.00648719	CST11	ENSG00000125831
461.801	229.729	1267.36	214.005	251.272	192.044	1.57588	0.00650037	PRPS2	ENSG00000101911
0	2.75124	0	17.1204	18.1246	21.0915	-4.52224	0.00651907	AC241377.2	ENSG00000275585
494.423	132.06	39.0858	67.7035	53.5499	39.9628	2.04434	0.00652541	MN1	ENSG00000169184
515.831	1207.8	914.608	1912.04	1422.78	3034.95	-1.27194	0.00653108	TPM3P9	ENSG00000241015
8.15543	26.1368	0	91.0495	119.457	25.5318	-2.81096	0.006578	MYT1	ENSG00000196132
359.858	276.5	510.07	155.64	192.779	139.87	1.23155	0.00658779	SLC43A3	ENSG00000134802
1107.1	1144.52	518.864	347.078	504.193	316.372	1.24578	0.00658803	FST	ENSG00000134363
3185.71	6367.75	1591.77	13332.9	4159.59	15389	-1.56098	0.0065913	CGB3	ENSG00000104827
1854.34	1507.68	1499.92	2856	4605.29	2750.77	-1.07067	0.00660817	FDFT1	ENSG00000079459
126.409	68.7811	630.259	63.0343	94.7421	54.3938	1.96038	0.00660876	CHST7	ENSG00000147119
668.745	378.296	287.281	787.539	1624.62	898.053	-1.31068	0.00660927	CDCA4	ENSG00000170779
58.1074	35.7662	137.777	17.1204	26.363	11.1008	2.08244	0.00662288	CFAP221	ENSG00000163075
193.691	367.291	562.836	170.426	83.2082	157.631	1.45098	0.00662743	NRBP2	ENSG00000185189
728.891	559.878	651.756	1586.75	891.399	1802.77	-1.14101	0.00667013	CBR1	ENSG00000159228
110.098	17.8831	132.892	22.5678	9.06228	24.4217	2.22605	0.00668587	CCDC74B	ENSG00000152076
274.226	181.582	107.486	83.2675	29.6584	69.9349	1.62382	0.00669249	KCNAB3	ENSG00000170049
3445.67	3763.7	1791.11	6215.49	5069.11	9266.93	-1.19124	0.00669807	INHBA	ENSG00000122641
20.3886	5.50249	27.3601	0	0	2.22016	4.74519	0.00671565	FLG-AS1	ENSG00000237975
0	5.50249	0	29.5716	38.7207	11.1008	-3.96851	0.00672151	TRBV20OR9-2	ENSG00000205274
25.4857	41.2687	12.7029	1.5564	0	5.55039	3.53831	0.00674502	C22orf15	ENSG00000169314
57.088	2.75124	6.84002	0	2.47153	0	4.71161	0.00674821	LINor00908	ENSG00000263812
202.866	143.065	59.6058	52.9177	6.59075	37.7427	2.06026	0.00678072	AC012409.5	ENSG00000280048
857.339	367.291	312.686	136.185	96.3897	296.391	1.54188	0.00679516	NPNT	ENSG00000168743
13834.7	22120	123598	15262.9	22023.8	7569.62	1.83064	0.00680892	TIMP3	ENSG00000100234
3755.57	11626.8	6382.71	13242.6	30890	13116.7	-1.39533	0.00681414	NOTUM	ENSG00000185269
450.587	514.483	733.836	1051.35	1591.67	1054.57	-1.12178	0.00682252	NUP155	ENSG00000113569
1633.12	898.281	1971.88	646.685	789.243	570.58	1.16645	0.00682746	FAM102A	ENSG00000167106
102.962	568.132	267.738	157.975	47.7829	63.2745	1.79967	0.0068345	FGL1	ENSG00000104760
10665.3	25849.3	18510.1	26992.7	70682.5	38694	-1.30939	0.00684554	FSTL3	ENSG00000070404
6.11657	15.1318	117.257	3.891	0	8.88063	3.46971	0.00684602	CCDC180	ENSG00000197816
0	55.0249	0	0	0	0	6.79771	0.0068475	AC009021.2	ENSG00000260973
0	5.50249	36.1544	0	0	0	6.40489	0.00684829	AOX3P	ENSG00000244301
299.712	203.592	217.903	109.726	111.219	74.3752	1.28655	0.00685917	LMF1	ENSG00000103227
110.098	35.7662	432.875	39.6882	44.4876	56.614	2.04308	0.00687793	RASAL1	ENSG00000111344
1397.64	448.453	456.327	293.382	359.196	88.8063	1.63376	0.00689314	GPR153	ENSG00000158292
1407.83	2491.25	4978.55	982.09	888.104	1579.64	1.36398	0.00690641	VEGFA	ENSG00000112715
71.36	248.988	52.7658	42.801	27.1869	28.862	1.91017	0.00695112	KCNE4	ENSG00000152049
34.6606	0	5.86287	0	0	0	6.36577	0.00698417	RIMBP3B	ENSG00000274600
12.2331	5.50249	12.7029	0	0	0	5.95227	0.00699293	AC138207.7	ENSG00000266340
72.3794	81.1617	58.6287	169.648	186.189	170.952	-1.31439	0.00701762	NEIL3	ENSG00000109674
240.585	144.44	278.486	98.8315	69.2029	8.88063	1.90181	0.00702419	LPAR5	ENSG00000184574
80.5348	464.96	1241.95	207.78	163.121	104.347	1.91049	0.00702757	KIF12	ENSG00000136883
4143.98	1870.85	2888.44	1387.53	1606.5	585.011	1.31452	0.00703345	PLPP3	ENSG00000162407
324.178	236.607	282.395	619.448	717.568	480.664	-1.1078	0.00704854	CHEK1	ENSG00000149554
2247.84	1236.68	1399.27	3281.67	3809.45	3187.03	-1.07333	0.00704919	EPHB4	ENSG00000196411
445.49	579.137	57.6516	127.625	46.9591	116.558	1.89392	0.00706455	ADAMTS14	ENSG00000138316
131.506	112.801	74.263	237.351	280.931	247.547	-1.26645	0.00707319	GDPD1	ENSG00000153982
349.664	302.637	290.212	161.866	141.701	114.338	1.17199	0.00707579	PYGO1	ENSG00000171016
0	4.12687	3.90858	40.4664	16.4769	24.4217	-3.36371	0.00708322	ATP6V1B1	ENSG00000116039
13.2526	15.1318	2.93144	0	0	0	5.98672	0.00709844	RN7SL180P	ENSG00000242860
718.697	123.806	46.903	80.1547	89.799	16.6512	2.25005	0.00711393	KCNH2	ENSG00000055118
358.839	763.47	353.726	854.465	2771.41	677.148	-1.54467	0.00714397	PLAC8	ENSG00000145287
315.003	737.333	418.218	1424.11	1084.18	913.594	-1.21985	0.00715064	KCNK5	ENSG00000164626
4.07771	8.25373	1.95429	44.3575	26.363	25.5318	-2.78697	0.00715743	KCNMB2-AS1	ENSG00000237978
553.549	431.945	350.795	193.772	237.267	68.8248	1.41613	0.00716571	PDGFC	ENSG00000145431
14.272	8.25373	9.77145	32.6844	96.3897	29.9721	-2.29595	0.00717096	AC099850.3	ENSG00000265415
372.091	277.876	1049.45	272.37	34.6014	168.732	1.83733	0.00720486	GBP3	ENSG00000117226
205.924	159.572	835.459	120.621	65.0837	172.062	1.74977	0.00722385	SDK1	ENSG00000146555
1802.35	1463.66	1400.25	837.344	598.111	849.21	1.0305	0.00723136	PACS2	ENSG00000179364
203.886	440.199	214.972	512.056	654.956	913.594	-1.2778	0.00725033	PSRC1	ENSG00000134222
4306.06	1107.38	2047.12	1218.66	981.198	631.635	1.39762	0.00725729	EHD2	ENSG00000024422
543.355	371.418	390.858	818.667	1117.96	825.898	-1.0809	0.00725885	CDC6	ENSG00000094804
18.3497	52.2736	633.19	35.019	28.0107	64.3845	2.46969	0.0072598	TMEM45B	ENSG00000151715
3.05828	22.0099	1.95429	8.56021	120.281	67.7148	-2.89549	0.00726006	HCAR3	ENSG00000255398
0	9.62935	40.0629	108.17	34.6014	189.823	-2.73371	0.00727804	AGAP12P	ENSG00000265018
139.662	469.087	160.252	80.9329	86.5036	96.5768	1.54059	0.00728719	XDH	ENSG00000158125
53.0103	6.87811	41.0401	1.5564	3.29538	7.77055	3.03509	0.00730411	AXDND1	ENSG00000162779
50.9714	268.246	123.12	452.135	509.959	334.134	-1.55539	0.00730551	REEP1	ENSG00000068615
44.8548	24.7612	58.6287	98.0533	119.457	170.952	-1.59035	0.00730721	FAM72B	ENSG00000188610
4.07771	8.25373	78.1716	3.1128	3.29538	0	3.78439	0.00731273	FUT3	ENSG00000171124
10.1943	22.0099	32.2458	1.5564	3.29538	0	3.68405	0.00732112	RNF175	ENSG00000145428
497.481	327.398	935.128	183.655	328.714	155.411	1.39805	0.00735879	CPQ	ENSG00000104324
215.099	82.5373	2042.23	186.768	233.972	88.8063	2.19881	0.00736108	CXCR4	ENSG00000121966
789.037	342.53	720.156	216.34	298.232	31.0822	1.76116	0.00738018	TREM2	ENSG00000095970
0	0	52.7658	0	0	0	6.7461	0.00738868	AL139280.1	ENSG00000227338
0	0	52.7658	0	0	0	6.7461	0.00738868	AADACL4	ENSG00000204518
37.7188	15.1318	56.6744	9.33841	4.94306	2.22016	2.71392	0.00742207	ZBTB20	ENSG00000181722
8.15543	5.50249	16.6115	0	0	0	5.94448	0.00743467	AC079015.1	ENSG00000253988
81.5543	86.6642	243.309	32.6844	48.6068	46.6233	1.68928	0.00744825	CAMK1D	ENSG00000183049
26.5051	0	35.1772	1.5564	0	0	5.22387	0.00745214	AC011899.2	ENSG00000233038
336.411	244.861	159.275	481.706	582.458	627.194	-1.19145	0.00747465	CCNF	ENSG00000162063
0	34.3905	20.52	81.7111	79.089	145.42	-2.4908	0.00747618	NIM1K	ENSG00000177453
208.983	246.236	282.395	60.6997	103.804	2.22016	2.14031	0.00748862	PLD4	ENSG00000166428
38.7383	68.7811	60.583	7.78201	14.0053	18.8713	2.05643	0.00749045	AC016722.1	ENSG00000226548
1422.1	1394.88	1825.31	809.329	699.444	820.348	0.995272	0.00750511	RNF145	ENSG00000145860
540.297	279.251	70.3544	50.5831	139.23	11.1008	2.14357	0.00752467	CD28	ENSG00000178562
0	44.0199	20.52	0	1.64769	0	5.23625	0.00752619	CYP4Z2P	ENSG00000154198
748.26	246.236	317.572	192.994	182.07	115.448	1.41894	0.00753401	TSPYL5	ENSG00000180543
4.07771	8.25373	61.5601	26.4588	243.858	153.191	-2.50973	0.00753604	AK5	ENSG00000154027
2.03886	0	40.0629	0	0	0	6.42168	0.00753763	BEX5	ENSG00000184515
0	22.0099	75.2402	3.891	0	0	4.5915	0.0075498	HDX	ENSG00000165259
22.4274	118.303	42.0172	191.437	156.53	246.437	-1.71011	0.00755823	AL137009.1	ENSG00000253194
1303.85	442.95	140.709	199.219	223.262	147.64	1.72677	0.00756516	SMTNL2	ENSG00000188176
244.663	452.58	392.812	629.565	1266.25	673.817	-1.23805	0.00756932	ZNF486	ENSG00000256229
6.11657	0	60.583	1.5564	0	0	5.33908	0.00757013	ERICH3	ENSG00000178965
535.2	558.502	416.264	959.522	1539.76	802.587	-1.12935	0.0075868	FEN1	ENSG00000168496
751.319	462.209	1217.52	242.799	417.689	344.124	1.27575	0.00760845	ENDOD1	ENSG00000149218
156.992	288.881	149.503	352.525	528.084	523.957	-1.2406	0.00761383	CDCA3	ENSG00000111665
10.1943	6.87811	8.79431	82.4893	5.76691	74.3752	-2.64615	0.00761568	AL451050.2	ENSG00000272205
19.3691	22.0099	53.743	3.891	7.4146	2.22016	2.80092	0.0076251	IGSF22	ENSG00000179057
726.852	433.321	668.367	284.822	244.682	313.042	1.11896	0.00762717	TK2	ENSG00000166548
33.6411	0	14.6572	0.778201	0	0	5.65795	0.00763006	AP000941.1	ENSG00000255176
1004.14	1814.45	1081.7	2693.35	3502.16	2230.15	-1.11173	0.00764504	ID3	ENSG00000117318
86.6514	108.674	456.327	53.6959	87.3275	44.4031	1.81306	0.00764634	GOLGA8N	ENSG00000232653
32.6217	248.988	248.195	1003.1	534.675	293.061	-1.79048	0.00765239	U2AF1	ENSG00000160201
2017.45	1764.92	649.801	435.793	160.65	868.081	1.59833	0.00768189	AC010300.1	ENSG00000267934
469.956	661.674	333.206	965.747	787.595	1702.86	-1.23894	0.00768925	CD274	ENSG00000120217
1043.89	727.704	970.305	1527.61	2184.83	1881.58	-1.02832	0.00769617	SGPP1	ENSG00000126821
0	19.2587	108.463	3.1128	4.94306	0	3.9603	0.00770493	VWA7	ENSG00000204396
145.778	39.893	231.583	31.128	25.5392	57.7241	1.87509	0.007737	PLA2G4C	ENSG00000105499
0	2.75124	39.0858	0	0	0	6.41182	0.0077414	AC007728.2	ENSG00000261644
342.528	81.1617	438.738	82.4893	116.162	82.1458	1.62007	0.00774434	HIC1	ENSG00000177374
523.986	837.754	318.549	1031.12	1840.47	1153.37	-1.26136	0.00774573	FANorE	ENSG00000112039
14.272	60.5274	195.429	15.564	11.5338	26.6419	2.33853	0.00774805	PRKAA2	ENSG00000162409
115.195	74.2836	173.932	52.1395	31.3061	36.6326	1.59835	0.00777518	SMIM10	ENSG00000184785
67.2823	13.7562	12.7029	6.22561	0	2.22016	3.46039	0.00777923	NIPAL4	ENSG00000172548
383.305	214.597	408.447	165.757	134.287	126.549	1.23863	0.00779371	HOXA11	ENSG00000005073
106.021	86.6642	89.8973	232.682	294.936	162.071	-1.28758	0.00780387	AP1S3	ENSG00000152056
825.737	1294.46	1351.39	2355.61	2238.38	2472.14	-1.02544	0.00780615	SUZ12	ENSG00000178691
59.1268	71.5323	30.2915	164.979	116.986	170.952	-1.49735	0.00780882	CYP26B1	ENSG00000003137
96.8457	90.791	177.84	287.934	618.707	157.631	-1.5411	0.00780993	SH3BP5	ENSG00000131370
1165.21	1099.12	1467.67	644.35	373.201	710.45	1.1114	0.00783289	NBEAL2	ENSG00000160796
10.1943	53.6493	22.4743	77.8201	81.5606	167.622	-1.93294	0.00786894	KRT15	ENSG00000171346
0	0	51.7887	0	0	0	6.71916	0.00787829	AC022092.1	ENSG00000249639
398.596	594.269	1448.13	364.198	293.288	42.183	1.80134	0.00789059	GPR34	ENSG00000171659
3759.65	1874.97	2412.57	1378.19	1420.31	640.515	1.22624	0.00789241	RRAS	ENSG00000126458
836.951	364.54	890.179	277.818	345.191	266.419	1.23424	0.00793803	BOK	ENSG00000176720
64.224	115.552	106.509	41.2446	19.7723	27.752	1.68613	0.00794643	WDR66	ENSG00000158023
32.6217	8.25373	85.0116	7.78201	4.94306	6.66047	2.70438	0.0079486	TRPM3	ENSG00000083067
743.163	544.746	1392.43	290.269	318.004	499.535	1.2761	0.00795014	BTN3A1	ENSG00000026950
24.4663	149.943	238.423	855.243	209.256	437.371	-1.86333	0.00796502	ASB2	ENSG00000100628
393.499	749.714	522.773	214.005	219.966	304.161	1.17465	0.00796532	COL5A3	ENSG00000080573
1010.25	2223	761.196	3150.94	2828.26	3424.59	-1.23581	0.00799881	NRK	ENSG00000123572
75.4377	134.811	134.846	154.862	363.315	396.298	-1.40618	0.0080012	AL139005.1	ENSG00000279393
0	1.37562	54.7201	0	0.823844	0	5.87338	0.00800258	CLEC12A-AS1	ENSG00000231560
94.8068	104.547	289.235	69.2599	28.8345	53.2838	1.69206	0.0080101	FAM167B	ENSG00000183615
1128.51	1592.97	941.968	2306.59	2313.35	2910.63	-1.03989	0.00801988	TFAP2C	ENSG00000087510
0	0	0	10.1166	5.76691	16.6512	-5.72723	0.00802297	AC007292.2	ENSG00000269318
208.983	2.75124	1146.19	30.3498	26.363	6.66047	4.41917	0.00802438	NAPSB	ENSG00000131401
0	0	0	7.78201	13.1815	11.1008	-5.70866	0.00803045	AL162632.3	ENSG00000260046
18571.9	13611.8	7482	5119.01	7174.86	5595.9	1.14874	0.00803386	COL6A1	ENSG00000142156
0	0	0	15.564	3.29538	14.431	-5.76205	0.00803482	AC006557.1	ENSG00000267150
0	30.2637	8.79431	0	0	0	6.30303	0.00803496	COL5A1-AS1	ENSG00000204011
98.8845	13.7562	0	2.3346	4.11922	0	4.0951	0.00808725	ASB4	ENSG00000005981
232.43	349.408	270.669	144.745	118.634	107.678	1.19794	0.00809372	RASGRP3	ENSG00000152689
382.286	198.09	7.81716	57.5869	36.2491	21.0915	2.35209	0.00811827	INSYN1	ENSG00000205363
304.809	553	467.075	1119.83	604.701	1349.86	-1.21479	0.00811995	LRP8	ENSG00000157193
374.13	204.968	643.939	140.854	109.571	210.915	1.4094	0.00812597	ATP9A	ENSG00000054793
239.566	262.744	872.59	179.764	194.427	99.907	1.53551	0.00813893	TRIM2	ENSG00000109654
454.665	995.95	329.298	1489.48	1173.98	1642.92	-1.27584	0.00813952	L1TD1	ENSG00000240563
3595.52	3179.06	1689.48	5558.69	9225.4	4567.97	-1.19318	0.00814831	XAGE2	ENSG00000155622
309.906	389.301	416.264	143.967	129.344	218.685	1.18286	0.0081496	CD27-AS1	ENSG00000215039
376.169	573.634	1601.54	399.217	326.242	134.319	1.56844	0.00815293	PROS1	ENSG00000184500
14.272	56.4005	569.676	38.91	28.0107	52.1737	2.42977	0.00816431	MAMLD1	ENSG00000013619
1440.45	1150.02	977.145	2172.74	3148.73	2032.55	-1.04363	0.00817665	MCM4	ENSG00000104738
319.081	331.525	427.012	631.121	1236.59	590.562	-1.18976	0.00817801	NUDT15	ENSG00000136159
231.41	236.607	238.423	115.952	108.747	81.0357	1.20627	0.00819002	CHST1	ENSG00000175264
1549.53	3122.66	1834.1	3458.32	5684.52	5108.58	-1.13145	0.00819082	CDK7	ENSG00000134058
0	0	0	6.22561	14.8292	11.1008	-5.71265	0.00821102	AC104794.3	ENSG00000260476
391.46	1279.33	260.898	321.397	29.6584	152.081	1.9396	0.00821754	CSMD1	ENSG00000183117
2635.22	3975.55	1426.63	7358.67	3376.94	9567.76	-1.33706	0.00822593	PSG8	ENSG00000124467
152.914	96.2935	199.338	76.2637	44.4876	31.0822	1.55969	0.00823292	ZNF667-AS1	ENSG00000166770
49.952	26.1368	65.4687	11.673	12.3577	6.66047	2.20015	0.00824681	PAQR5	ENSG00000137819
161564	237434	76868.1	48229.8	45481.1	97486	1.3155	0.00824973	MTATP6P1	ENSG00000248527
126.409	77.0348	197.383	57.5869	37.073	41.0729	1.5631	0.00825222	KHDRBS3	ENSG00000131773
2839.11	1156.9	575.538	551.744	710.153	391.858	1.46669	0.00825773	TMEM98	ENSG00000006042
0	0	0	12.4512	8.23844	11.1008	-5.69662	0.00827602	EEF1A1P25	ENSG00000241429
0	0	0	10.8948	1.64769	22.2016	-5.82056	0.00829195	OR7E99P	ENSG00000250710
350.683	353.535	228.652	161.866	133.463	46.6233	1.44383	0.00831193	AC104083.1	ENSG00000260244
3461.98	1605.35	799.305	943.958	797.481	391.858	1.45905	0.00832197	COPZ2	ENSG00000005243
41.7966	0	75.2402	6.22561	1.64769	0	3.86158	0.00835265	SCGB1D2	ENSG00000124935
0	0	0	37.3536	0	6.66047	-6.16858	0.00836273	HIST1H1E	ENSG00000168298
7.136	34.3905	225.72	21.0114	4.94306	15.5411	2.68973	0.00837415	IKZF3	ENSG00000161405
305.828	537.868	431.898	891.04	846.088	933.576	-1.06688	0.00838316	GABPB1	ENSG00000104064
572.919	277.876	1015.25	249.802	303.998	137.65	1.43194	0.00839972	DIXDC1	ENSG00000150764
0	0	50.8115	0	0	0	6.69171	0.0084062	AC015911.3	ENSG00000267074
57.088	90.791	21.4972	9.33841	14.0053	14.431	2.16422	0.00840701	AC080038.1	ENSG00000274565
66.2628	23.3856	0.977145	4.66921	0	0	4.22749	0.00840926	COX6B2	ENSG00000160471
93.7874	237.983	3141.52	108.948	133.463	29.9721	3.67193	0.00841133	PTPRC	ENSG00000081237
496.462	387.925	693.773	185.212	233.148	287.51	1.16253	0.00841293	CBX7	ENSG00000100307
0	2.75124	38.1087	0	0	0	6.37774	0.00841342	HYDIN	ENSG00000157423
1733.03	894.154	890.179	687.151	247.153	488.434	1.30592	0.00841687	NOL3	ENSG00000140939
28.544	4.12687	0.977145	0	0	0	6.09642	0.00842284	AC007272.1	ENSG00000232719
337.431	105.923	310.732	90.2713	109.571	74.3752	1.46006	0.00845517	UST	ENSG00000111962
110.098	63.2786	106.509	171.204	262.806	259.758	-1.30566	0.00846482	XYLB	ENSG00000093217
10.1943	5.50249	32.2458	1.5564	0	0	4.85413	0.00847122	AP001605.1	ENSG00000231236
1375.21	167.826	65.4687	162.644	146.644	48.8434	2.16602	0.00852571	ZNF423	ENSG00000102935
132.526	75.6592	515.933	72.3727	50.2545	86.5861	1.79436	0.00853724	CARD11	ENSG00000198286
0	0	0	4.66921	0	39.9628	-6.18067	0.00854949	BAGE2	ENSG00000187172
249.76	44.0199	178.818	32.6844	71.6744	26.6419	1.85032	0.0085543	FLRT3	ENSG00000125848
177.38	35.7662	45.9258	30.3498	9.88613	18.8713	2.13238	0.00860035	LMO3	ENSG00000048540
360.878	583.264	933.173	270.814	299.879	229.786	1.2295	0.00862607	FMNL3	ENSG00000161791
16.3109	19.2587	97.7145	11.673	3.29538	5.55039	2.69593	0.00863713	ZFPM2-AS1	ENSG00000251003
283.401	480.092	185.658	822.558	471.239	1057.9	-1.31036	0.00868927	GRIP1	ENSG00000155974
7.136	19.2587	74.263	6.22561	0	3.33023	3.39587	0.00869524	TRPM6	ENSG00000119121
1294.67	932.672	716.247	2456.78	2361.14	1493.06	-1.10043	0.00869929	SLIRP	ENSG00000119705
233.449	96.2935	489.55	92.6059	80.7367	103.237	1.56918	0.00871319	CEMIP	ENSG00000103888
5081.85	2462.36	10293.2	2164.18	3141.32	1546.34	1.38035	0.00872283	CD81	ENSG00000110651
966.418	511.731	573.584	301.164	387.207	144.31	1.29997	0.00875149	SLC7A7	ENSG00000155465
1225.35	1154.15	875.522	1927.6	2483.07	2038.1	-0.986514	0.00876015	TRAF4	ENSG00000076604
0	0	0	14.7858	4.94306	12.2109	-5.70304	0.00876543	RF00019	ENSG00000200428
3527.22	2345.44	4412.79	5287.88	10383.7	6802.56	-1.12754	0.00876588	PERP	ENSG00000112378
7504.01	6019.72	1721.73	1817.88	1901.43	2298.97	1.34097	0.00876626	MT-TP	ENSG00000210196
16.3109	6.87811	22.4743	1.5564	0	0	4.78182	0.00877634	IMPG2	ENSG00000081148
10083.2	6868.48	2318.77	1859.9	3713.06	1584.08	1.42885	0.00878141	PLTP	ENSG00000100979
559.666	608.025	167.092	215.562	158.178	115.448	1.44606	0.00878169	FILIP1	ENSG00000118407
591.268	398.93	789.533	224.9	346.014	79.9256	1.44995	0.00879016	PIK3IP1	ENSG00000100100
105.001	101.796	126.052	54.4741	27.1869	6.66047	1.90376	0.00882658	PEX11G	ENSG00000104883
3769.85	984.945	374.247	491.045	730.75	314.152	1.73934	0.00885218	HSD17B2	ENSG00000086696
1517.93	1170.65	903.859	2172.74	2416.33	2658.64	-1.01251	0.00889076	BTG3	ENSG00000154640
74.4183	49.5224	57.6516	19.455	18.1246	3.33023	2.13526	0.0088963	HCST	ENSG00000126264
102.962	152.694	155.366	56.8087	25.5392	61.0543	1.52146	0.00890232	CLTCL1	ENSG00000070371
0	5.50249	33.2229	0	0	0	6.29957	0.00892718	AC097504.2	ENSG00000272632
132.526	166.45	358.612	76.2637	35.4253	108.788	1.58082	0.00892892	AC008105.3	ENSG00000267121
28.544	2.75124	55.6973	1.5564	0	5.55039	3.67034	0.00893686	SLC6A20	ENSG00000163817
1804.39	379.672	1872.21	399.995	708.506	317.482	1.50823	0.00897163	TACSTD2	ENSG00000184292
457.723	313.642	1376.8	233.46	293.288	259.758	1.45031	0.00897346	SLC39A14	ENSG00000104635
59.1268	55.0249	71.3316	13.2294	18.9484	0	2.50926	0.00897769	AC110995.1	ENSG00000236120
87.6708	207.719	410.401	74.7073	69.2029	94.3566	1.56854	0.00900337	TM4SF18	ENSG00000163762
12.2331	2.75124	14.6572	0	0	0	5.91566	0.0090115	NEURL3	ENSG00000163121
824.717	381.047	513.001	290.269	279.283	132.099	1.29153	0.00904172	ARPLCX1	ENSG00000126947
0	0	0	13.2294	9.06228	8.88063	-5.66942	0.00904784	AL121761.1	ENSG00000268628
2384.44	430.57	466.098	324.51	492.659	232.006	1.64478	0.00905916	NFIX	ENSG00000008441
8.15543	60.5274	26.3829	94.1623	78.2652	193.154	-1.95344	0.00906228	RASGEF1C	ENSG00000146090
725.833	510.356	1349.44	398.439	376.497	345.234	1.2072	0.00907105	PARP10	ENSG00000178685
2868.67	598.396	544.27	371.202	624.474	324.143	1.6037	0.00907303	APOC1	ENSG00000130208
0	44.0199	66.4459	3.1128	0	4.44031	3.89224	0.00908175	GRIA1	ENSG00000155511
761.513	416.813	1004.51	363.42	318.004	280.85	1.18201	0.00909176	C20orf194	ENSG00000088854
1047.97	1132.14	6542.96	877.811	880.689	1080.11	1.61989	0.00909782	IRS2	ENSG00000185950
2014.39	331.525	146.572	189.881	281.755	206.475	1.87817	0.00912398	KRT17	ENSG00000128422
85.632	101.796	11.7257	18.6768	3.29538	14.431	2.45074	0.0091242	AC145098.2	ENSG00000279821
1510.79	1514.56	1873.19	2585.96	3757.55	3275.84	-0.973473	0.00913041	MESD	ENSG00000117899
441.412	167.826	180.772	126.069	59.3168	99.907	1.47035	0.00913783	SNorG	ENSG00000173267
99.904	52.2736	1134.47	58.3651	26.363	170.952	2.33487	0.00914473	MPZL2	ENSG00000149573
117.234	397.555	229.629	74.7073	79.089	116.558	1.46151	0.00915492	MTCO3P12	ENSG00000198744
1627.01	1383.88	655.664	2287.91	3414.01	2515.44	-1.16445	0.00915724	PKP2	ENSG00000057294
53.0103	97.6692	136.8	242.799	298.232	196.484	-1.3595	0.00918101	DSCC1	ENSG00000136982
348.644	423.692	538.407	821.002	1164.09	769.284	-1.07134	0.00918259	MRPL19	ENSG00000115364
112.137	255.866	377.178	98.0533	102.98	73.2652	1.44053	0.00918283	PREX2	ENSG00000046889
988.845	348.032	683.024	278.596	348.486	208.695	1.2731	0.00919212	CLIP2	ENSG00000106665
294.615	60.5274	13.68	17.8986	36.2491	19.9814	2.31443	0.00920316	GJC2	ENSG00000198835
439.374	77.0348	19.5429	44.3575	47.7829	4.44031	2.46706	0.00924931	C1QTNF2	ENSG00000145861
373.111	555.751	420.172	817.111	948.244	969.098	-1.02005	0.00925243	PGAP1	ENSG00000197121
51.9908	13.7562	274.578	26.4588	15.653	26.6419	2.31164	0.00926301	CASZ1	ENSG00000130940
783.94	1107.38	3460.07	849.017	564.333	573.91	1.42918	0.00926788	DYNLT3	ENSG00000165169
59.1268	79.7861	72.3087	126.847	106.276	405.179	-1.59425	0.00929937	SOHLH2	ENSG00000120669
57.088	85.2886	89.8973	152.527	236.443	185.383	-1.30707	0.0093073	FAM83B	ENSG00000168143
0	8.25373	29.3144	0	0	0	6.25481	0.00930768	ACTL9	ENSG00000181786
420.004	598.396	56.6744	97.2751	141.701	73.2652	1.7815	0.00931287	RTL1	ENSG00000254656
20.3886	16.5075	0	0	0	0	6.22462	0.00931484	MPC1L	ENSG00000238205
433.257	140.313	295.098	87.9367	155.707	73.2652	1.45452	0.00931915	LAYN	ENSG00000204381
59.1268	94.9179	91.8516	198.441	191.956	198.704	-1.26212	0.00932096	PDSS1	ENSG00000148459
46.8937	27.5124	342.001	24.1242	28.0107	39.9628	2.18206	0.00932402	NLRC3	ENSG00000167984
150.875	466.336	238.423	631.899	481.125	1097.87	-1.37103	0.00933636	DBF4	ENSG00000006634
11.2137	56.4005	63.5144	171.204	118.634	145.42	-1.73374	0.00933783	C1QTNF1-AS1	ENSG00000265096
1116.27	386.55	243.309	208.558	194.427	230.896	1.46249	0.0093482	ANXA8	ENSG00000265190
38.7383	13.7562	1.95429	0	0	2.22016	4.76169	0.00935957	CCNA1	ENSG00000133101
2680.08	1477.42	2340.26	1094.93	1128.67	954.667	1.03181	0.00939341	CDC25B	ENSG00000101224
858.358	1126.63	1140.33	2027.99	3029.27	1523.03	-1.07439	0.00944329	PSMD14	ENSG00000115233
8.15543	0	91.8516	1.5564	3.29538	2.22016	3.82629	0.00944958	AC104695.2	ENSG00000270210
574.957	475.965	859.888	299.607	313.061	284.18	1.09169	0.00946067	TEX2	ENSG00000136478
174.322	275.124	199.338	545.519	470.415	386.307	-1.11403	0.00946076	ZNF702P	ENSG00000242779
28.544	9.62935	53.743	3.1128	5.76691	4.44031	2.7941	0.00950565	CFAP157	ENSG00000160401
174.322	63.2786	70.3544	46.6921	14.8292	24.4217	1.83971	0.00952309	OSGIN1	ENSG00000140961
165.147	137.562	51.7887	319.062	154.883	573.91	-1.56385	0.00953962	SRCIN1	ENSG00000277363
1121.37	815.744	684.979	1487.92	2147.76	1730.61	-1.03314	0.00956372	NorAPD2	ENSG00000010292
781.901	1095	968.351	1541.62	2608.29	1707.3	-1.04195	0.00956851	CLDN7	ENSG00000181885
331.314	257.241	392.812	539.293	812.31	717.111	-1.07476	0.00957385	MXD1	ENSG00000059728
0	0	48.8573	0	0	0	6.63518	0.00959111	DCAF12L1	ENSG00000198889
634.084	1407.26	153.412	214.783	96.3897	340.794	1.75155	0.00959726	MEG9	ENSG00000223403
6349	7299.05	3215.78	11789	9005.44	16691.1	-1.15245	0.00961221	CYP19A1	ENSG00000137869
1983.81	3251.97	2441.89	4510.45	5009.8	5688.04	-0.986259	0.009703	TNKS2	ENSG00000107854
341.508	664.425	178.818	881.702	1611.44	652.726	-1.41059	0.00972062	SLC6A4	ENSG00000108576
148.837	178.831	148.526	286.378	299.879	477.334	-1.15928	0.00973404	ARHGEF39	ENSG00000137135
0	5.50249	32.2458	0	0	0	6.26268	0.00977556	PPFIA2	ENSG00000139220
47.9131	13.7562	51.7887	7.78201	8.23844	4.44031	2.466	0.00977723	LINGO3	ENSG00000220008
183.497	30.2637	52.7658	26.4588	17.3007	22.2016	2.01701	0.00979152	ROM1	ENSG00000149489
3.05828	0	62.5373	0	1.64769	0	5.27086	0.00980613	AC136475.3	ENSG00000255026
1123.41	1531.07	1483.31	2024.1	2325.71	4895.44	-1.15974	0.00981364	RDH13	ENSG00000160439
747.241	581.888	1482.33	321.397	406.979	485.104	1.21318	0.00983733	ITGA3	ENSG00000005884
547.433	818.495	758.265	298.051	331.185	399.628	1.04619	0.00984533	DOCK6	ENSG00000130158
29.5634	78.4104	702.567	85.6021	60.9645	17.7613	2.30001	0.00986822	ECM2	ENSG00000106823
59.1268	78.4104	91.8516	207.78	297.408	107.678	-1.41928	0.00989194	CENPL	ENSG00000120334
99.904	35.7662	140.709	19.455	23.8915	35.5225	1.81825	0.00990888	F8	ENSG00000185010
236.507	492.473	569.676	870.807	1230	839.219	-1.17919	0.00991656	PARD6B	ENSG00000124171
760.493	713.948	292.166	273.927	239.739	241.997	1.2245	0.00998226	LINor00667	ENSG00000263753
61.1657	301.261	85.0116	350.19	140.877	1162.25	-1.888	0.00998821	KCNA7	ENSG00000104848
278.304	368.667	213.018	144.745	131.815	45.5132	1.41238	0.0100334	PDE9A	ENSG00000160191
4.07771	24.7612	1.95429	0	0	0	5.95711	0.0100363	AC009108.3	ENSG00000270020
991.904	383.799	3.90858	49.0267	15.653	25.5318	3.93412	0.0100431	CRABP1	ENSG00000166426
620.832	480.092	635.144	353.303	254.568	206.475	1.09141	0.0100843	CDR2L	ENSG00000109089
72.3794	85.2886	409.424	66.1471	56.0214	41.0729	1.7964	0.010095	SRGAP3	ENSG00000196220
1533.22	1471.92	730.904	635.79	201.018	636.075	1.34306	0.0100989	GFPT2	ENSG00000131459
57.088	22.0099	23.4515	9.33841	4.94306	2.22016	2.61693	0.010108	NTSR1	ENSG00000101188
207.963	86.6642	318.549	38.1318	78.2652	0	2.39259	0.0101364	TMEM86A	ENSG00000151117
10.1943	5.50249	0	14.7858	63.436	42.183	-2.94425	0.01014	LINor01918	ENSG00000226508
313.984	486.97	191.52	693.377	645.894	928.025	-1.19331	0.0101436	TRIM6	ENSG00000121236
663.648	625.908	721.133	1352.51	971.312	1802.77	-1.03683	0.0101525	ZNF91	ENSG00000167232
32.6217	204.968	147.549	342.408	356.724	417.389	-1.53832	0.0101904	AMZ1	ENSG00000174945
189.614	86.6642	209.109	77.8201	28.8345	58.8341	1.55442	0.0101959	IL3RA	ENSG00000185291
11.2137	33.0149	19.5429	0	3.29538	2.22016	3.54506	0.0102236	LINor00896	ENSG00000236499
309.906	324.647	135.823	124.512	92.2705	89.9163	1.32655	0.0102361	LSP1P4	ENSG00000143429
230.391	226.978	323.435	141.633	108.747	39.9628	1.42351	0.0102466	TNFRSF11A	ENSG00000141655
194.711	211.846	168.069	104.279	70.8506	63.2745	1.26614	0.0102472	CD40	ENSG00000101017
274.226	79.7861	161.229	66.1471	32.9538	73.2652	1.58385	0.0102544	AC104794.2	ENSG00000260077
0	0	47.8801	0	0	0	6.60606	0.0102561	OXCT2P1	ENSG00000237624
0	0	47.8801	0	0	0	6.60606	0.0102561	P2RY10	ENSG00000078589
0	0	47.8801	0	0	0	6.60606	0.0102561	LINor00924	ENSG00000259134
0	0	47.8801	0	0	0	6.60606	0.0102561	FLG	ENSG00000143631
0	0	0	13.2294	13.1815	4.44031	-5.65666	0.0102666	AC091078.1	ENSG00000257060
3356.98	870.769	733.836	758.746	657.427	297.501	1.53337	0.0102842	GAS7	ENSG00000007237
47.9131	0	0	0	0	0	6.60605	0.0103111	AC090531.1	ENSG00000257228
47.9131	0	0	0	0	0	6.60605	0.0103111	CBLN4	ENSG00000054803
26.5051	46.7711	243.309	12.4512	33.7776	24.4217	2.16737	0.0103116	MFSD4A	ENSG00000174514
72.3794	41.2687	36.1544	110.505	140.053	157.631	-1.44331	0.0103153	FAM72D	ENSG00000215784
180.439	349.408	21.4972	58.3651	28.0107	51.0636	2.00246	0.0103513	GRIP2	ENSG00000144596
20.3886	20.6343	8.79431	2.3346	0	0	4.33191	0.0103819	AC027644.2	ENSG00000271064
1229.43	883.149	1015.25	456.804	637.655	456.242	1.01223	0.0103871	GADD45B	ENSG00000099860
1345.65	1568.21	1657.24	2657.56	4631.65	2267.89	-1.06414	0.0103906	HEBP2	ENSG00000051620
8.15543	5.50249	5.86287	53.6959	1.64769	91.0264	-2.90007	0.0104399	AL590822.2	ENSG00000271806
130.487	195.338	117.257	372.758	244.682	392.968	-1.19143	0.0104453	ECEL1P2	ENSG00000244280
479638	338934	41822.8	100482	95264.4	87987	1.60046	0.0104479	COL3A1	ENSG00000168542
6.11657	20.6343	27.3601	1.5564	0	2.22016	3.87922	0.0104856	IBA57-DT	ENSG00000203684
87.6708	16.5075	31.2686	3.1128	15.653	2.22016	2.67997	0.0104868	LINor00235	ENSG00000277142
2510.85	1206.42	1604.47	519.06	787.595	16.6512	2.00712	0.0105057	FOLR2	ENSG00000165457
357.819	363.164	347.864	207.78	150.763	142.09	1.09299	0.0105196	COL4A6	ENSG00000197565
210260	377764	123432	79024	94892	134104	1.20775	0.0105233	MT-ND6	ENSG00000198695
39.7577	88.0398	86.9659	29.5716	13.1815	16.6512	1.84857	0.0105278	KLF3-AS1	ENSG00000231160
2869.69	1837.83	1668.96	1142.4	1024.04	1002.4	1.00881	0.0105309	DDAH2	ENSG00000213722
0	0	0	2.3346	40.3684	0	-6.12508	0.0105937	FP236383.2	ENSG00000280614
0	1.37562	0	15.564	23.0676	2.22016	-5.10126	0.0106142	LINor01762	ENSG00000233154
191.652	143.065	131.915	296.495	514.079	266.419	-1.20679	0.0106488	NPM1P27	ENSG00000249353
34.6606	171.953	80.1259	223.344	243.858	357.445	-1.52897	0.0106898	KIF18A	ENSG00000121621
178.4	200.841	861.842	113.617	138.406	165.402	1.57377	0.0107006	CHST15	ENSG00000182022
0	5.50249	31.2686	0	0	0	6.22482	0.010718	AC092809.2	ENSG00000232628
153.934	264.119	161.229	64.5907	48.6068	108.788	1.38638	0.0107213	IQCN	ENSG00000130518
2166.28	510.356	85.0116	262.254	206.785	261.978	1.91779	0.0107465	VAT1L	ENSG00000171724
639.181	502.102	97.7145	129.96	186.189	93.2466	1.59606	0.0107762	TMEM119	ENSG00000183160
954.185	293.007	434.83	301.942	158.178	197.594	1.35485	0.0107869	MAGEH1	ENSG00000187601
1426.18	1016.58	1407.09	2124.49	3592.78	2171.31	-1.03478	0.0108067	C1QBP	ENSG00000108561
14.272	0	20.52	0	0	0	6.14687	0.0108069	CECR7	ENSG00000237438
1431.28	1353.61	987.894	2338.49	3077.88	2071.41	-0.989119	0.0108231	RPIA	ENSG00000153574
1398.66	1826.83	1347.48	2283.24	3544.18	3214.79	-0.983722	0.0108556	IGSF3	ENSG00000143061
168.206	105.923	451.441	77.0419	116.162	26.6419	1.72046	0.010926	DENND1C	ENSG00000205744
231.41	246.236	204.223	287.156	556.919	710.45	-1.1886	0.0109713	TRABD2A	ENSG00000186854
0	0	46.903	0	0	0	6.57635	0.0109755	AL391807.1	ENSG00000230910
176.361	137.562	48.8573	238.129	302.351	424.05	-1.41134	0.0109769	BEX2	ENSG00000133134
130.487	141.689	84.0345	247.468	248.801	310.822	-1.18151	0.011009	TRAIP	ENSG00000183763
220.196	16.5075	2697.9	108.948	31.3061	33.3023	4.07906	0.0110154	CXCL12	ENSG00000107562
5544.67	5223.24	1842.9	2213.2	1364.29	1847.17	1.21697	0.0110345	PDLIM7	ENSG00000196923
536.219	364.54	170.023	184.434	89.799	137.65	1.37792	0.0110399	FBXL7	ENSG00000183580
13572.7	10339.2	15514.1	8428.69	6397.97	3207.02	1.12839	0.0111005	GLUL	ENSG00000135821
86.6514	13.7562	687.91	17.1204	13.1815	0	4.69559	0.0111062	TMEM132C	ENSG00000181234
686864	1.23997e+06	389228	247770	208748	490233	1.29061	0.0111099	MT-ATP6	ENSG00000198899
8.15543	8.25373	9.77145	35.019	25.5392	62.1644	-2.223	0.0111141	LINor02434	ENSG00000248370
164.128	101.796	176.863	84.8239	30.4822	37.7427	1.53045	0.0111304	EVC2	ENSG00000173040
421.024	1031.72	645.893	1431.11	1492.81	1595.18	-1.1074	0.0111392	HMGCS1	ENSG00000112972
0	6.87811	4.88573	44.3575	4.11922	59.9442	-3.22612	0.0111393	HCG4P8	ENSG00000229142
207.963	44.0199	63.5144	14.0076	46.1353	21.0915	1.95792	0.0111495	FBP1	ENSG00000165140
38.7383	9.62935	2.93144	0	0	2.22016	4.67561	0.0111594	ROR1-AS1	ENSG00000223949
53.0103	107.299	111.395	251.359	257.039	165.402	-1.3127	0.0111677	AF127577.4	ENSG00000235609
207.963	138.938	312.686	94.1623	74.9698	5.55039	1.91196	0.0111755	PIK3R5	ENSG00000141506
24.4663	0	49.8344	1.5564	1.64769	2.22016	3.79158	0.0111812	CX3CL1	ENSG00000006210
7.136	2.75124	18.5658	0	0	0	5.85685	0.0111813	COX6A2	ENSG00000156885
[truncated: 1,603 more rows]
