# Supplementary material for: Reduced FBXO22 skews human trophoblast fate equilibrium toward syncytialization via polyubiquitinating the CoREST complex
Source: Nucleic Acids Res. 2026 Jun 4;54(10):gkag557. doi: 10.1093/nar/gkag557 (PMC13234505; doi:10.1093/nar/gkag557)
Supplement: gkag557_Supplemental_Files [file gkag557_supplemental_files.zip › Supplementary Dataset S3.xlsx]

## Sheet: Sheet1
Protein	Description	Gene	IP_FBX022	IP_igG
A0A024QYT5	Serpin peptidase inhibitor, clade E (Nexin, plasminogen activator inhibitor type 1), member 1, isoform CRA_b	SERPINE1	350303	-
A0A024R0E2	Cold shock domain containing E1, RNA-binding, isoform CRA_a	CSDE1	768757	-
A0A024R1X0	Protein CASC3	CASC3	355308	-
A0A024R2Q4	Ribosomal protein L15	RPL15	455456	-
A0A024R5Z9	Pyruvate kinase	PKM2	1.50682e+06	-
A0A024R7L8	UPF1 regulator of nonsense transcripts homolog (Yeast), isoform CRA_a	UPF1	7.53699e+06	-
A0A024R821	Eukaryotic translation initiation factor 3 subunit B	EIF3S9	1.00867e+06	-
A0A024R8A2	GTPase activating protein and VPS9 domains 1, isoform CRA_d	GAPVD1	5.99248e+06	-
A0A024R8A7	HCG31253, isoform CRA_a	hCG_31253	933487	-
A0A024R8N2	Integrin beta	ITGB4	775835	-
A0A024R9D3	60S ribosomal protein L30	RPL30	1.283e+06	-
A0A024RB14	40S ribosomal protein S26	RPS26	1.56432e+06	-
A0A024RBH2	Cytoskeleton-associated protein 4, isoform CRA_c	CKAP4	488904	-
A0A024RD80	Heat shock protein 90kDa alpha (Cytosolic), class B member 1, isoform CRA_a	HSP90AB1	1.54121e+06	-
A0A024RDE5	Ras-GTPase activating protein SH3 domain-binding protein 2, isoform CRA_a	G3BP2	1.73512e+07	-
A0A090N7V5	Gamma-glutamylcyclotransferase	C7orf24	581636	-
A0A0A0MRJ6	Protein-L-isoaspartate O-methyltransferase	PCMT1	10151161	-
A0A0A0MSS8	Aldo-keto reductase family 1 member C3	AKR1C3	354804	-
A0A0A6YYG9	Protein ARPC4-TTLL3	ARPC4-TTLL3	1.53874e+06	-
A0A0A6YYL6	60S ribosomal protein L17	RPL17-C18orf32	5.25041e+06	-
A0A0K0K1I0	Epididymis secretory protein Li 265	HEL-S-265	298553	-
A0A0S2Z428	HCG2039812, isoform CRA_b (Fragment)	KRT6A	6595079	-
A0A0S2Z4Z0	RNA binding motif protein 14 isoform 1 (Fragment)	RBM14	1.08593e+06	-
A0A0S2Z5J4	Adaptor-related protein complex 3 beta 1 subunit isoform 1 (Fragment)	AP3B1	1.9634e+06	-
A0A0U1RRM4	Polypyrimidine tract-binding protein 1	PTBP1	4.29029e+06	-
A0A0X1KG75	Cordon-bleu protein-like 1	COBLL1	3.22674e+07	-
A0A161I202	Lactotransferrin	LTF	2.59725e+06	-
A0A2R8YD14	40S ribosomal protein S24	RPS24	465481	-
A0A2R8YG42	Rho guanine nucleotide exchange factor 7	ARHGEF7	4.69039e+06	-
A0A2S0BDD1	Antithrombin-III	ATIII-R2	594629	-
A0A2X0U4J5	ARHGAP29 (Fragment)	ARHGAP29	4.5189e+06	-
A0A384ME17	Elongation factor Tu	TUFM	5.20971e+06	-
A0A384NPN7	Aldehyde dehydrogenase 2 family (Mitochondrial), isoform CRA_c	ALDH2	776274	-
A0A494C045	Serine/threonine-protein kinase TBK1	TBK1	258253	-
A0A5F9ZI21	Guanine nucleotide exchange factor H1	ARHGEF2	3417740	-
A0A6I8PTZ8	Protein argonaute-1	AGO1	401429	-
A0A7I2V4G0	Heterogeneous nuclear ribonucleoprotein A3	HNRNPA3	5.43553e+06	-
A0A7I2V535	Non-POU domain-containing octamer-binding protein	NONO	5.74537e+06	-
A0A7P0S5H5	40S ribosomal protein S20 (Fragment)	RPS20	5363578	-
A0AV96	RNA-binding protein 47	RBM47	935276	-
A1L390	Pleckstrin homology domain-containing family G member 3	PLEKHG3	349322	-
A1LU37	Heterogeneous nuclear ribonucleoprotein D (AU-rich element RNA binding protein 1, 37kDa), isoform CRA_d	HNRPD	1.07788e+06	-
A7XZE4	Beta tropomyosin isoform	TPM2	847433	-
A8K517	40S ribosomal protein S23	RPS23	5.69533e+06	-
B0QY89	Eukaryotic translation initiation factor 3 subunit L	EIF3L	654991	-
B1AKJ6	Oxysterol-binding protein	OSBPL9	897180	-
B2R6F3	Epididymis secretory sperm binding protein	SFRS3	870608	-
B2RDW1	40S ribosomal protein S27a	HEL112	2.0264e+07	-
B2RWP0	Signal-induced proliferation-associated 1 like 3	SIPA1L3	1.7711e+06	-
B3KSH1	Eukaryotic translation initiation factor 3 subunit F	EIF3F	381404	-
B5BU61	Histone deacetylase	HDAC1	427744	-
B7Z4C8	60S ribosomal protein L31	RPL31	7.73893e+06	-
B9A6K1	TBC1 domain family, member 5	TBC1D5	22611522	-
C9IZQ1	Signal sequence receptor subunit alpha	SSR1	384526	-
C9K0I9	Unconventional myosin-Ib (Fragment)	MYO1B	425506	-
D3DQR0	Protein kinase C and casein kinase substrate in neurons 3, isoform CRA_b	PACSIN3	2.13945e+06	-
D3DSQ0	Pericentriolar material 1, isoform CRA_a	PCM1	2996504	-
D6RBW1	Eukaryotic translation initiation factor 4E	EIF4E	606586	-
E5KSU5	Mitochondrial transcription factor A	TFAM	327789	-
E7EMB3	Calmodulin-2	CALM2	596726	-
E7EUU4	Eukaryotic translation initiation factor 4 gamma 1	EIF4G1	2.7406e+07	-
E7EWW9	Glutathione transferase	GSTM1	862867	-
E7EX29	14-3-3 protein zeta/delta (Fragment)	YWHAZ	497262	-
E9PR30	40S ribosomal protein S30	FAU	1.01447e+06	-
F8VXU5	Vacuolar protein sorting-associated protein 29	VPS29	393383	-
F8W930	Insulin-like growth factor 2 mRNA-binding protein 2	IGF2BP2	444528	-
H0Y4R1	Inosine-5-monophosphate dehydrogenase	IMPDH2	902237	-
H0YFD6	Enoyl-CoA hydratase	HADHA	449921	-
H7BY16	Nucleolin	NCL	2.57451e+06	-
I3L4N8	Actin, cytoplasmic 2	ACTG1	2.45149e+06	-
I6L9E8	Family with sequence similarity 98, member A	FAM98A	5.00569e+06	-
J3QQ67	60S ribosomal protein L18 (Fragment)	RPL18	811898	-
J9R021	Eukaryotic translation initiation factor 3 subunit A	eIF3a	261459	-
K7ELC2	40S ribosomal protein S15	RPS15	688525	-
O00291	Huntingtin-interacting protein 1	HIP1	196089	-
O00425	Insulin-like growth factor 2 mRNA-binding protein 3	IGF2BP3	1.96533e+07	-
O14617	AP-3 complex subunit delta-1	AP3D1	404508	-
O15027	Protein transport protein Sec16A	SEC16A	7.1245e+07	-
O15523	ATP-dependent RNA helicase DDX3Y	DDX3Y	257198	-
O60341	Lysine-specific histone demethylase 1A	KDM1A	4.38802e+06	-
O75494	Serine/arginine-rich splicing factor 10	SRSF10	1.58484e+06	-
O94973	AP-2 complex subunit alpha-2	AP2A2	1.31439e+06	-
O95714	E3 ubiquitin-protein ligase HERC2	HERC2	3364757	-
P00338	L-lactate dehydrogenase A chain	LDHA	1.2537e+06	-
P01024	Complement C3	C3	689390	-
P01031	Complement C5	C5	491837	-
P02768	Albumin	ALB	9.38388e+08	-
P04040	Catalase	CAT	581791	-
P04259	Keratin, type II cytoskeletal 6B	KRT6B	3.061e+06	-
P04746	Pancreatic alpha-amylase	AMY2A	2710593	-
P05109	Protein S100-A8	S100A8	8.71699e+07	-
P05387	60S acidic ribosomal protein P2	RPLP2	962618	-
P07451	Carbonic anhydrase 3	CA3	1.34484e+06	-
P09497	Clathrin light chain B	CLTB	649816	-
P0DN79	Cystathionine beta-synthase-like protein	CBSL	1201831	-
P12036	Neurofilament heavy polypeptide	NEFH	1.64975e+06	-
P12270	Nucleoprotein TPR	TPR	6.75722e+06	-
P12273	Prolactin-inducible protein	PIP	622045	-
P13010	X-ray repair cross-complementing protein 5	XRCC5	303246	-
P13639	Elongation factor 2	EEF2	274516	-
P13796	Plastin-2	LCP1	279254	-
P16989	Y-box-binding protein 3	YBX3	266158	-
P20930	Filaggrin	FLG	1.7396e+06	-
P22090	40S ribosomal protein S4, Y isoform 1	RPS4Y1	720856	-
P23258	Tubulin gamma-1 chain	TUBG1	5.19817e+06	-
P23284	Peptidyl-prolyl cis-trans isomerase B	PPIB	2.6219e+06	-
P26196	Probable ATP-dependent RNA helicase DDX6	DDX6	736504	-
P27348	14-3-3 protein theta	YWHAQ	401825	-
P29508	Serpin B3	SERPINB3	4.36785e+07	-
P38159	RNA-binding motif protein, X chromosome	RBMX	1.64194e+06	-
P38919	Eukaryotic initiation factor 4A-III	EIF4A3	528386	-
P41091	Eukaryotic translation initiation factor 2 subunit 3	EIF2S3	270219	-
P42677	40S ribosomal protein S27	RPS27	483342	-
P42766	60S ribosomal protein L35	RPL35	2.97319e+06	-
P46776	60S ribosomal protein L27a	RPL27A	4.97878e+06	-
P48740	Mannan-binding lectin serine protease 1	MASP1	431216	-
P49757	Protein numb homolog	NUMB	590858	-
P51116	Fragile X mental retardation syndrome-related protein 2	FXR2	2.54196e+06	-
P52597	Heterogeneous nuclear ribonucleoprotein F	HNRNPF	476510	-
P55735	Protein SEC13 homolog	SEC13	2.44454e+06	-
P59665	Neutrophil defensin 1	DEFA1	3.41485e+06	-
P60981	Destrin	DSTN	1.121e+06	-
P61254	60S ribosomal protein L26	RPL26	2.23729e+06	-
P62081	40S ribosomal protein S7	RPS7	3793722	-
P62249	40S ribosomal protein S16	RPS16	1.04905e+07	-
P62263	40S ribosomal protein S14	RPS14	5.30978e+06	-
P62277	40S ribosomal protein S13	RPS13	1.5015e+07	-
P62280	40S ribosomal protein S11	RPS11	2.03687e+07	-
P83111	Serine beta-lactamase-like protein LACTB, mitochondrial	LACTB	240382	-
P98160	Basement membrane-specific heparan sulfate proteoglycan core protein	HSPG2	220921	-
P98164	Low-density lipoprotein receptor-related protein 2	LRP2	616534	-
Q00325	Phosphate carrier protein, mitochondrial	SLC25A3	565641	-
Q00577	Transcriptional activator protein Pur-alpha	PURA	944334	-
Q02978	Mitochondrial 2-oxoglutarate/malate carrier protein	SLC25A11	216049	-
Q04695	Keratin, type I cytoskeletal 17	KRT17	652580	-
Q06787	Synaptic functional regulator FMR1	FMR1	2.46807e+06	-
Q06830	Peroxiredoxin-1	PRDX1	5320589	-
Q08211	ATP-dependent RNA helicase A	DHX9	2.55086e+06	-
Q08378	Golgin subfamily A member 3	GOLGA3	1.83468e+07	-
Q08379	Golgin subfamily A member 2	GOLGA2	5.73522e+06	-
Q13151	Heterogeneous nuclear ribonucleoprotein A0	HNRNPA0	332218	-
Q13410	Butyrophilin subfamily 1 member A1	BTN1A1	508866	-
Q13753	Laminin subunit gamma-2	LAMC2	1.61052e+06	-
Q14161	ARF GTPase-activating protein GIT2	GIT2	2.64555e+06	-
Q14444	Caprin-1	CAPRIN1	1.55626e+07	-
Q14687	Genetic suppressor element 1	GSE1	1.93277e+06	-
Q15717	ELAV-like protein 1	ELAVL1	2.29277e+06	-
Q2Q1W2	E3 ubiquitin-protein ligase TRIM71	TRIM71	241392	-
Q4KMR3	MYO1E variant protein	MYO1E	1.90928e+06	-
Q549M8	RNA transcription, translation and transport factor protein	C14orf166	1.52982e+07	-
Q58A45	PAN2-PAN3 deadenylation complex subunit PAN3	PAN3	278762	-
Q5D862	Filaggrin-2	FLG2	1.13517e+06	-
Q5JRA6	Transport and Golgi organization protein 1 homolog	MIA3	474507	-
Q5SW79	Centrosomal protein of 170 kDa	CEP170	1.79851e+06	-
Q5T1Z8	Pumilio homolog 1	PUM1	333946	-
Q5U0Q1	Ras-GTPase-activating protein SH3-domain-binding protein	G3BP	18425262	-
Q5VT25	Serine/threonine-protein kinase MRCK alpha	CDC42BPA	3.03895e+06	-
Q6IPH7	60S ribosomal protein L14	RPL14	3.68894e+06	-
Q6IQ30	Polyadenylate-binding protein	PABPC4	1.42011e+07	-
Q6NS36	Ferritin (Fragment)	FTH1	4702670	-
Q6P2E9	Enhancer of mRNA-decapping protein 4	EDC4	1.35133e+06	-
Q6PKG0	La-related protein 1	LARP1	7.73475e+06	-
Q70E73	Ras-associated and pleckstrin homology domains-containing protein 1	RAPH1	2.15471e+06	-
Q71RC2	La-related protein 4	LARP4	195876	-
Q7Z417	Nuclear fragile X mental retardation-interacting protein 2	NUFIP2	6.99932e+06	-
Q7Z6R9	Transcription factor AP-2-delta	TFAP2D	931486	-
Q8IW35	Centrosomal protein of 97 kDa	CEP97	584901	-
Q8IWR0	Zinc finger CCCH domain-containing protein 7A	ZC3H7A	547428	-
Q8N1N4	Keratin, type II cytoskeletal 78	KRT78	1.05479e+06	-
Q8NC56	LEM domain-containing protein 2	LEMD2	297214	-
Q8ND56	Protein LSM14 homolog A	LSM14A	333638	-
Q92769	Histone deacetylase 2	HDAC2	473173	-
Q96CW5	Gamma-tubulin complex component 3	TUBGCP3	1.35623e+06	-
Q96ED9	Protein Hook homolog 2	HOOK2	838650	-
Q96N67	Dedicator of cytokinesis protein 7	DOCK7	3.63736e+06	-
Q9BSJ2	Gamma-tubulin complex component 2	TUBGCP2	589545	-
Q9BY12	S phase cyclin A-associated protein in the endoplasmic reticulum	SCAPER	225889	-
Q9HCE1	Helicase MOV-10	MOV10	781524	-
Q9NZB2	Constitutive coactivator of PPAR-gamma-like protein 1	FAM120A	952438	-
Q9NZM1	Myoferlin	MYOF	1.36941e+08	-
Q9P206	Uncharacterized protein KIAA1522	KIAA1522	475819	-
Q9UGR2	Zinc finger CCCH domain-containing protein 7B	ZC3H7B	1.86366e+06	-
Q9UJV9	Probable ATP-dependent RNA helicase DDX41	DDX41	1.15461e+06	-
Q9UKL0	REST corepressor 1	RCOR1	7.31274e+06	-
Q9UNF0	Protein kinase C and casein kinase substrate in neurons protein 2	PACSIN2	3.46681e+07	-
Q9Y2L9	Leucine-rich repeat and calponin homology domain-containing protein 1	LRCH1	23954342	-
Q9Y2T2	AP-3 complex subunit mu-1	AP3M1	603558	-
Q9Y3I0	RNA-splicing ligase RtcB homolog	RTCB	7.22897e+06	-
Q9Y446	Plakophilin-3	PKP3	1.01484e+06	-
Q9Y520	Protein PRRC2C	PRRC2C	1330266	-
Q9Y6R4	Mitogen-activated protein kinase kinase kinase 4	MAP3K4	581266	-
U6FSN9	Tyrosine-protein kinase receptor	Mprip-Ntrk1	1.34163e+07	-
V5YQL4	Adenosylhomocysteinase	FGFR2-AHCYL1	4.13155e+06	-
