# Supplementary material for: Reduced FBXO22 skews human trophoblast fate equilibrium toward syncytialization via polyubiquitinating the CoREST complex
Source: Nucleic Acids Res. 2026 Jun 4;54(10):gkag557. doi: 10.1093/nar/gkag557 (PMC13234505; doi:10.1093/nar/gkag557)
Supplement: gkag557_Supplemental_Files [file gkag557_supplemental_files.zip › Supplementary Dataset S4.xlsx]

## Sheet: H3K27ac up
seqnames	Fold	p.value	annotation	ENSEMBL	SYMBOL	GENENAME
chr1	2.32347	2.78565e-05	Promoter	ENSG00000130695	CEP85	centrosomal protein 85
chr1	3.27553	0.000164038	Promoter	ENSG00000178104	PDE4DIP	phosphodiesterase 4D interacting protein
chr1	3.05203	0.000171347	Promoter	ENSG00000143119	CD53	CD53 molecule
chr1	2.93551	0.000410218	Promoter	ENSG00000116667	C1orf21	chromosome 1 open reading frame 21
chr1	2.04101	0.00103202	Promoter	ENSG00000143437	ARNT	aryl hydrocarbon receptor nuclear translocator
chr1	1.93267	0.00165687	Promoter	ENSG00000135821	GLUL	glutamate-ammonia ligase
chr1	1.88806	0.00287335	Promoter	ENSG00000168389	MFSD2A	MFSD2 lysolipid transporter A, lysophospholipid
chr1	2.79592	4.78446e-07	Promoter	ENSG00000134215	VAV3	vav guanine nucleotide exchange factor 3
chr1	2.06744	2.7487e-06	Promoter	ENSG00000054282	SDCCAG8	SHH signaling and ciliogenesis regulator SDCCAG8
chr1	3.5732	4.60057e-06	Promoter	ENSG00000188931	CFAP126	cilia and flagella associated protein 126
chr1	3.0207	8.47309e-06	Promoter	ENSG00000163346	PBXIP1	PBX homeobox interacting protein 1
chr1	3.42899	9.61356e-06	Promoter	ENSG00000116748	AMPD1	adenosine monophosphate deaminase 1
chr1	3.26448	1.395e-05	Promoter	ENSG00000159658	EFCAB14	EF-hand calcium binding domain 14
chr1	2.56991	2.16067e-05	Promoter	ENSG00000158006	PAFAH2	platelet activating factor acetylhydrolase 2
chr1	2.55311	4.15769e-05	Promoter	ENSG00000127129	EDN2	endothelin 2
chr1	3.07021	5.29677e-05	Promoter	ENSG00000198691	ABCA4	ATP binding cassette subfamily A member 4
chr1	3.22666	5.38497e-05	Promoter	ENSG00000054523	KIF1B	kinesin family member 1B
chr1	2.97407	8.89962e-05	Promoter	ENSG00000066135	KDM4A	lysine demethylase 4A
chr1	1.94988	0.000104372	Promoter	ENSG00000162889	MAPKAPK2	MAPK activated protein kinase 2
chr1	2.72843	0.000113047	Promoter	ENSG00000127124	HIVEP3	HIVEP zinc finger 3
chr1	3.2805	0.000127068	Promoter	ENSG00000162368	CMPK1	cytidine/uridine monophosphate kinase 1
chr1	2.81593	0.000138233	Promoter	ENSG00000036549	ZZZ3	zinc finger ZZ-type containing 3
chr1	1.90718	0.000144059	Promoter	ENSG00000117523	PRRC2C	proline rich coiled-coil 2C
chr1	1.96938	0.000144764	Promoter	ENSG00000117620	SLC35A3	solute carrier family 35 member A3
chr1	2.68724	0.000181198	Promoter	ENSG00000157181	ODR4	odr-4 GPCR localization factor homolog
chr1	2.68724	0.000181198	Promoter	ENSG00000135828	RNASEL	ribonuclease L
chr1	3.37674	0.000182786	Promoter	ENSG00000116641	DOCK7	dedicator of cytokinesis 7
chr1	1.63527	0.000184415	Promoter	ENSG00000284770	TBCE	tubulin folding cofactor E
chr1	3.21025	0.00019138	Promoter	ENSG00000117114	ADGRL2	adhesion G protein-coupled receptor L2
chr1	2.78402	0.000208145	Promoter	ENSG00000169914	OTUD3	OTU deubiquitinase 3
chr1	2.90878	0.000218086	Promoter	ENSG00000159339	PADI4	peptidyl arginine deiminase 4
chr1	3.1781	0.000234795	Promoter	ENSG00000004487	KDM1A	lysine demethylase 1A
chr1	2.95426	0.000271257	Promoter	ENSG00000132849	PATJ	PATJ crumbs cell polarity complex component
chr1	2.95426	0.000271257	Promoter	ENSG00000094975	SUCO	SUN domain containing ossification factor
chr1	2.55677	0.000282918	Promoter	ENSG00000116473	RAP1A	RAP1A, member of RAS oncogene family
chr1	2.86182	0.000290451	Promoter	ENSG00000136636	KCTD3	potassium channel tetramerization domain containing 3
chr1	2.69614	0.000316713	Promoter	ENSG00000230124	ACBD6	acyl-CoA binding domain containing 6
chr1	1.33408	0.000334928	Promoter	ENSG00000143322	ABL2	ABL proto-oncogene 2, non-receptor tyrosine kinase
chr1	2.35558	0.000349969	Promoter	ENSG00000173947	CIMAP3	ciliary microtubule associated protein 3
chr1	3.18511	0.00036483	Promoter	ENSG00000176444	CLK2	CDC like kinase 2
chr1	2.29956	0.000383459	Promoter	ENSG00000201448	SNORA63C	small nucleolar RNA, H/ACA box 63C
chr1	2.44221	0.00042978	Promoter	ENSG00000067334	DNTTIP2	deoxynucleotidyltransferase terminal interacting protein 2
chr1	2.71453	0.000431414	Promoter	ENSG00000117713	ARID1A	AT-rich interaction domain 1A
chr1	0.502628	0.000487334	Promoter	ENSG00000143258	USP21	ubiquitin specific peptidase 21
chr1	2.05138	0.000520121	Promoter	ENSG00000067606	PRKCZ	protein kinase C zeta
chr1	1.93955	0.00058891	Promoter	ENSG00000007923	DNAJC11	DnaJ heat shock protein family (Hsp40) member C11
chr1	2.253	0.000598855	Promoter	ENSG00000142949	PTPRF	protein tyrosine phosphatase receptor type F
chr1	2.2168	0.000604477	Promoter	ENSG00000132698	RAB25	RAB25, member RAS oncogene family
chr1	1.92869	0.000668539	Promoter	ENSG00000160710	ADAR	adenosine deaminase RNA specific
chr10	3.10378	7.00394e-05	Promoter	ENSG00000138162	TACC2	transforming acidic coiled-coil containing protein 2
chr10	1.82037	0.00165844	Promoter	ENSG00000107738	VSIR	V-set immunoregulatory receptor
chr10	3.49773	2.99255e-06	Promoter	ENSG00000154485	MMP21	matrix metallopeptidase 21
chr10	2.87764	1.11094e-05	Promoter	ENSG00000185009	AP3M1	adaptor related protein complex 3 subunit mu 1
chr10	3.57525	1.02924e-05	Promoter	ENSG00000095739	BAMBI	BMP and activin membrane bound inhibitor
chr10	2.87764	1.11094e-05	Promoter	ENSG00000185532	PRKG1	protein kinase cGMP-dependent 1
chr10	3.01543	3.1694e-05	Promoter	ENSG00000107937	GTPBP4	GTP binding protein 4
chr10	2.04222	8.19681e-05	Promoter	ENSG00000035403	VCL	vinculin
chr10	2.02185	0.000347399	Promoter	ENSG00000095485	CWF19L1	CWF19 like cell cycle control factor 1
chr10	2.34633	0.000355245	Promoter	ENSG00000108021	TASOR2	transcription activation suppressor family member 2
chr10	1.40949	0.000618818	Promoter	ENSG00000076685	NT5C2	5'-nucleotidase, cytosolic II
chr11	0.591201	0.0232537	Promoter	ENSG00000117984	CTSD	cathepsin D
chr11	2.99835	4.10372e-05	Promoter	ENSG00000131620	ANO1	anoctamin 1
chr11	3.15373	4.09069e-05	Promoter	ENSG00000204397	CARD16	caspase recruitment domain family member 16
chr11	1.70151	0.00248112	Promoter	ENSG00000196954	CASP4	caspase 4
chr11	1.86535	0.00263561	Promoter	ENSG00000110723	EXPH5	exophilin 5
chr11	2.80042	1.87502e-05	Promoter	ENSG00000170959	DCDC1	doublecortin domain containing 1
chr11	3.27026	7.72114e-05	Promoter	ENSG00000109920	FNBP4	formin binding protein 4
chr11	2.05467	7.84365e-05	Promoter	ENSG00000166387	PPFIBP2	PPFIA binding protein 2
chr11	2.73762	0.000118948	Promoter	ENSG00000110066	KMT5B	lysine methyltransferase 5B
chr11	2.2214	0.000122392	Promoter	ENSG00000158555	GDPD5	glycerophosphodiester phosphodiesterase domain containing 5
chr11	2.5203	0.00015657	Promoter	ENSG00000135365	PHF21A	PHD finger protein 21A
chr11	1.42131	0.000194867	Promoter	ENSG00000151502	VPS26B	VPS26 retromer complex component B
chr11	2.13272	0.000208099	Promoter	ENSG00000149218	ENDOD1	endonuclease domain containing 1
chr11	2.56007	0.00026198	Promoter	ENSG00000091664	SLC17A6	solute carrier family 17 member 6
chr11	2.12322	0.000385339	Promoter	ENSG00000197702	PARVA	parvin alpha
chr11	2.80908	0.000392796	Promoter	ENSG00000110344	UBE4A	ubiquitination factor E4A
chr12	2.69681	0.000327364	Promoter	ENSG00000127334	DYRK2	dual specificity tyrosine phosphorylation regulated kinase 2
chr12	3.34041	7.59804e-07	Promoter	ENSG00000123104	ITPR2	inositol 1,4,5-trisphosphate receptor type 2
chr12	3.50794	2.40176e-06	Promoter	ENSG00000180263	FGD6	FYVE, RhoGEF and PH domain containing 6
chr12	2.90878	9.68642e-06	Promoter	ENSG00000005175	RPAP3	RNA polymerase II associated protein 3
chr12	2.86182	1.34508e-05	Promoter	ENSG00000166866	MYO1A	myosin IA
chr12	2.83325	1.93171e-05	Promoter	ENSG00000111707	SUDS3	SDS3 homolog, SIN3A corepressor complex component
chr12	2.61757	7.66839e-05	Promoter	ENSG00000022840	RNF10	ring finger protein 10
chr12	2.83682	0.000150142	Promoter	ENSG00000059758	CDK17	cyclin dependent kinase 17
chr12	2.96583	0.000151502	Promoter	ENSG00000166225	FRS2	fibroblast growth factor receptor substrate 2
chr12	1.99859	0.000150772	Promoter	ENSG00000184445	KNTC1	kinetochore associated 1
chr12	2.68724	0.000181198	Promoter	ENSG00000185046	ANKS1B	ankyrin repeat and sterile alpha motif domain containing 1B
chr12	3.11415	0.000203834	Promoter	ENSG00000157837	SPPL3	signal peptide peptidase like 3
chr12	2.60927	0.000232406	Promoter	ENSG00000006831	ADIPOR2	adiponectin receptor 2
chr12	3.16953	0.00026097	Promoter	ENSG00000111731	C2CD5	C2 calcium dependent domain containing 5
chr12	2.19341	0.000351682	Promoter	ENSG00000123358	NR4A1	nuclear receptor subfamily 4 group A member 1
chr12	2.35934	0.000408985	Promoter	ENSG00000184047	DIABLO	diablo IAP-binding mitochondrial protein
chr12	2.98865	0.000458277	Promoter	ENSG00000111647	BLTP3B	bridge-like lipid transfer protein family member 3B
chr12	2.72297	0.000570249	Promoter	ENSG00000087470	DNM1L	dynamin 1 like
chr12	2.24562	0.000626848	Promoter	ENSG00000174437	ATP2A2	ATPase sarcoplasmic/endoplasmic reticulum Ca2+ transporting 2
chr12	1.61918	0.000640472	Promoter	ENSG00000177425	PAWR	pro-apoptotic WT1 regulator
chr13	2.32972	0.000165193	Promoter	ENSG00000136143	SUCLA2	succinate-CoA ligase ADP-forming subunit beta
chr13	2.43935	0.000169182	Promoter	ENSG00000122033	MTIF3	mitochondrial translational initiation factor 3
chr13	2.93926	0.000242922	Promoter	ENSG00000133114	GPALPP1	GPALPP motifs containing 1
chr13	2.89512	0.000300831	Promoter	ENSG00000133103	COG6	component of oligomeric golgi complex 6
chr13	2.33702	0.000383251	Promoter	ENSG00000102804	TSC22D1	TSC22 domain family member 1
chr13	2.33702	0.000383251	Promoter	ENSG00000132950	ZMYM5	zinc finger MYM-type containing 5
chr13	2.05944	0.000454419	Promoter	ENSG00000102471	NDFIP2	Nedd4 family interacting protein 2
chr14	2.85085	0.000782344	Promoter	ENSG00000100600	LGMN	legumain
chr14	2.30655	0.00218618	Promoter	ENSG00000100784	RPS6KA5	ribosomal protein S6 kinase A5
chr14	2.40404	3.29392e-05	Promoter	ENSG00000179454	KLHL28	kelch like family member 28
chr14	2.6527	7.69664e-05	Promoter	ENSG00000133961	NUMB	NUMB endocytic adaptor protein
chr14	2.83682	0.000150142	Promoter	ENSG00000151320	AKAP6	A-kinase anchoring protein 6
chr14	3.21025	0.00019138	Promoter	ENSG00000050130	JKAMP	JNK1/MAPK8 associated membrane protein
chr14	1.94392	0.000235117	Promoter	ENSG00000092199	HNRNPC	heterogeneous nuclear ribonucleoprotein C
chr14	3.19221	0.000264588	Promoter	ENSG00000100592	DAAM1	dishevelled associated activator of morphogenesis 1
chr14	2.4748	0.000283153	Promoter	ENSG00000185271	KLHL33	kelch like family member 33
chr14	2.45483	0.000350623	Promoter	ENSG00000129562	DAD1	defender against cell death 1
chr14	2.76682	0.000488313	Promoter	ENSG00000186469	GNG2	G protein subunit gamma 2
chr14	1.08658	0.000510527	Promoter	ENSG00000009830	POMT2	protein O-mannosyltransferase 2
chr14	2.05138	0.000520121	Promoter	ENSG00000100575	TIMM9	translocase of inner mitochondrial membrane 9
chr14	1.85619	0.0005689	Promoter	ENSG00000139973	SYT16	synaptotagmin 16
chr15	2.60976	5.85369e-06	Promoter	ENSG00000092439	TRPM7	transient receptor potential cation channel subfamily M member 7
chr15	3.23924	2.12689e-05	Promoter	ENSG00000140465	CYP1A1	cytochrome P450 family 1 subfamily A member 1
chr15	3.54156	2.17627e-05	Promoter	ENSG00000035664	DAPK2	death associated protein kinase 2
chr15	3.29922	4.04388e-05	Promoter	ENSG00000140382	HMG20A	high mobility group 20A
chr15	3.14068	4.72542e-05	Promoter	ENSG00000198690	FAN1	FANCD2 and FANCI associated nuclease 1
chr15	2.70572	7.05571e-05	Promoter	ENSG00000137812	KNL1	kinetochore scaffold 1
chr15	2.07233	0.000148594	Promoter	ENSG00000182054	IDH2	isocitrate dehydrogenase (NADP(+)) 2
chr15	2.80537	0.00014615	Promoter	ENSG00000067369	TP53BP1	tumor protein p53 binding protein 1
chr15	2.58978	0.000198816	Promoter	ENSG00000137842	TMEM62	transmembrane protein 62
chr15	2.8933	0.000225262	Promoter	ENSG00000213614	HEXA	hexosaminidase subunit alpha
chr15	3.17022	0.000261228	Promoter	ENSG00000137801	THBS1	thrombospondin 1
chr15	3.60618	0.00026787	Promoter	ENSG00000047346	ATOSA	atos homolog A
chr15	2.61773	0.000307746	Promoter	ENSG00000140464	PML	PML nuclear body scaffold
chr15	1.42449	0.000316987	Promoter	ENSG00000137843	PAK6	p21 (RAC1) activated kinase 6
chr15	2.67738	0.000382921	Promoter	ENSG00000137831	UACA	uveal autoantigen with coiled-coil domains and ankyrin repeats
chr15	2.80042	0.000408249	Promoter	ENSG00000196547	MAN2A2	mannosidase alpha class 2A member 2
chr15	2.83325	0.00041859	Promoter	ENSG00000137807	KIF23	kinesin family member 23
chr15	2.74973	0.000581488	Promoter	ENSG00000138613	APH1B	aph-1 homolog B, gamma-secretase subunit
chr15	2.07506	0.000696912	Promoter	ENSG00000104067	TJP1	tight junction protein 1
chr16	1.57913	0.00266763	Promoter	ENSG00000179776	CDH5	cadherin 5
chr16	2.71918	0.000114895	Promoter	ENSG00000153786	ZDHHC7	zinc finger DHHC-type palmitoyltransferase 7
chr16	3.03489	0.000121022	Promoter	ENSG00000172828	CES3	carboxylesterase 3
chr16	3.28742	0.000195532	Promoter	ENSG00000063854	HAGH	hydroxyacylglutathione hydrolase
chr16	2.82921	0.000290265	Promoter	ENSG00000217930	PAM16	presequence translocase associated motor 16
chr16	3.1275	0.000376168	Promoter	ENSG00000166783	MARF1	meiosis regulator and mRNA stability factor 1
chr16	2.34959	0.000532632	Promoter	ENSG00000103534	TMC5	transmembrane channel like 5
chr16	2.37914	0.000625453	Promoter	ENSG00000205629	LCMT1	leucine carboxyl methyltransferase 1
chr16	2.20706	0.000675179	Promoter	ENSG00000122390	NAA60	N-alpha-acetyltransferase 60, NatF catalytic subunit
chr17	2.78958	0.00017282	Promoter	ENSG00000108510	MED13	mediator complex subunit 13
chr17	0.69984	0.00208853	Promoter	ENSG00000141736	ERBB2	erb-b2 receptor tyrosine kinase 2
chr17	3.71278	8.09705e-07	Promoter	ENSG00000092931	MFSD11	major facilitator superfamily domain containing 11
chr17	3.35179	1.25493e-05	Promoter	ENSG00000275700	AATF	apoptosis antagonizing transcription factor
chr17	3.55143	1.49573e-05	Promoter	ENSG00000153944	MSI2	musashi RNA binding protein 2
chr17	2.80042	1.87502e-05	Promoter	ENSG00000011295	TTC19	tetratricopeptide repeat domain 19
chr17	3.45423	2.8024e-05	Promoter	ENSG00000181222	POLR2A	RNA polymerase II subunit A
chr17	1.10956	3.20974e-05	Promoter	ENSG00000175906	ARL4D	ARF like GTPase 4D
chr17	2.97097	6.61695e-05	Promoter	ENSG00000278540	ACACA	acetyl-CoA carboxylase alpha
chr17	2.23412	0.000121502	Promoter	ENSG00000141027	NCOR1	nuclear receptor corepressor 1
chr17	2.96583	0.000151502	Promoter	ENSG00000197170	PSMD12	proteasome 26S subunit, non-ATPase 12
chr17	3.09271	0.000154031	Promoter	ENSG00000198231	DDX42	DEAD-box helicase 42
chr17	2.5203	0.00015657	Promoter	ENSG00000225190	PLEKHM1	pleckstrin homology and RUN domain containing M1
chr17	3.06822	0.00017543	Promoter	ENSG00000033627	ATP6V0A1	ATPase H+ transporting V0 subunit a1
chr17	2.94324	0.000202148	Promoter	ENSG00000196712	NF1	neurofibromin 1
chr17	2.93926	0.000242922	Promoter	ENSG00000141480	ARRB2	arrestin beta 2
chr17	1.09812	0.000289854	Promoter	ENSG00000167695	TLCD3A	TLC domain containing 3A
chr17	2.05933	0.000296765	Promoter	ENSG00000121067	SPOP	speckle type BTB/POZ protein
chr17	1.63481	0.000313084	Promoter	ENSG00000176658	MYO1D	myosin ID
chr17	1.3173	0.00040303	Promoter	ENSG00000108599	AKAP10	A-kinase anchoring protein 10
chr17	1.20552	0.000475128	Promoter	ENSG00000136449	MYCBPAP	MYCBP associated protein
chr17	2.47512	0.000512385	Promoter	ENSG00000274211	SOCS7	suppressor of cytokine signaling 7
chr17	2.89021	0.000612527	Promoter	ENSG00000187595	ZNF385C	zinc finger protein 385C
chr17	1.98215	0.000635772	Promoter	ENSG00000072134	EPN2	epsin 2
chr18	3.90565	1.34798e-07	Promoter	ENSG00000067900	ROCK1	Rho associated coiled-coil containing protein kinase 1
chr18	3.04893	9.10332e-05	Promoter	ENSG00000154832	CXXC1	CXXC finger protein 1
chr18	2.91219	0.000101715	Promoter	ENSG00000141639	MAPK4	mitogen-activated protein kinase 4
chr19	1.44696	0.00397063	Promoter	ENSG00000196337	CGB7	chorionic gonadotropin subunit beta 7
chr19	1.66018	0.00126506	Promoter	ENSG00000090339	ICAM1	intercellular adhesion molecule 1
chr19	2.13813	0.00275907	Promoter	ENSG00000167772	ANGPTL4	angiopoietin like 4
chr19	1.72927	0.00330498	Promoter	ENSG00000006659	LGALS14	galectin 14
chr19	3.32069	3.39792e-05	Promoter	ENSG00000127526	SLC35E1	solute carrier family 35 member E1
chr19	1.8023	0.000119437	Promoter	ENSG00000181588	MEX3D	mex-3 RNA binding family member D
chr19	2.82641	0.000139409	Promoter	ENSG00000130816	DNMT1	DNA methyltransferase 1
chr19	2.31576	0.000333866	Promoter	ENSG00000196684	HSH2D	hematopoietic SH2 domain containing
chr19	2.79763	0.000371295	Promoter	ENSG00000086967	MYBPC2	myosin binding protein C2
chr19	2.77447	0.000390675	Promoter	ENSG00000166359	WDR88	WD repeat domain 88
chr19	3.07661	0.00044321	Promoter	ENSG00000189190	ZNF600	zinc finger protein 600
chr19	2.19473	0.000463008	Promoter	ENSG00000132016	BRME1	break repair meiotic recombinase recruitment factor 1
chr19	2.45423	0.000478384	Promoter	ENSG00000197961	ZNF121	zinc finger protein 121
chr19	1.50741	0.000603432	Promoter	ENSG00000167775	CD320	CD320 molecule
chr19	1.77082	0.000683264	Promoter	ENSG00000126583	PRKCG	protein kinase C gamma
chr2	0.779854	0.0183308	Distal Intergenic	ENSG00000115884	SDC1	syndecan 1
chr2	1.82293	0.000576036	Promoter	ENSG00000115648	MLPH	melanophilin
chr2	2.30181	0.000848519	Promoter	ENSG00000085978	ATG16L1	autophagy related 16 like 1
chr2	1.51413	0.00161668	Promoter	ENSG00000163806	SPDYA	speedy/RINGO cell cycle regulator family member A
chr2	1.45789	0.00257257	Promoter	ENSG00000115414	FN1	fibronectin 1
chr2	3.76254	4.45613e-06	Promoter	ENSG00000114993	RTKN	rhotekin
chr2	3.23255	3.09592e-05	Promoter	ENSG00000115963	RND3	Rho family GTPase 3
chr2	2.48793	4.49476e-05	Promoter	ENSG00000157884	CIB4	calcium and integrin binding family member 4
chr2	2.65087	8.97319e-05	Promoter	ENSG00000071677	PRLH	prolactin releasing hormone
chr2	2.2227	9.07531e-05	Promoter	ENSG00000068615	REEP1	receptor accessory protein 1
chr2	3.23924	0.000149207	Promoter	ENSG00000073734	ABCB11	ATP binding cassette subfamily B member 11
chr2	3.20684	0.000146714	Promoter	ENSG00000158417	EIF5B	eukaryotic translation initiation factor 5B
chr2	3.08052	0.000158804	Promoter	ENSG00000135999	EPC2	enhancer of polycomb homolog 2
chr2	2.38457	0.000161117	Promoter	ENSG00000138363	ATIC	5-aminoimidazole-4-carboxamide ribonucleotide formyltransferase/IMP cyclohydrolase
chr2	2.39397	0.000176096	Promoter	ENSG00000163092	XIRP2	xin actin binding repeat containing 2
chr2	2.74394	0.00021659	Promoter	ENSG00000065413	ANKRD44	ankyrin repeat domain 44
chr2	2.2805	0.000296515	Promoter	ENSG00000135913	USP37	ubiquitin specific peptidase 37
chr2	2.47432	0.000459905	Promoter	ENSG00000115041	KCNIP3	potassium voltage-gated channel interacting protein 3
chr2	1.96118	0.000534064	Promoter	ENSG00000128641	MYO1B	myosin IB
chr2	2.75093	0.000537449	Promoter	ENSG00000119041	GTF3C3	general transcription factor IIIC subunit 3
chr2	2.36439	0.00054675	Promoter	ENSG00000144366	GULP1	GULP PTB domain containing engulfment adaptor 1
chr20	2.46696	0.00013971	Promoter	ENSG00000101049	SGK2	serum/glucocorticoid regulated kinase 2
chr20	2.03919	0.00019815	Promoter	ENSG00000089048	ESF1	ESF1 nucleolar pre-rRNA processing protein homolog
chr20	1.93013	0.000230891	Promoter	ENSG00000101290	CDS2	CDP-diacylglycerol synthase 2
chr20	1.54513	0.000291427	Promoter	ENSG00000125965	GDF5	growth differentiation factor 5
chr20	1.97812	0.000499662	Promoter	ENSG00000088930	XRN2	5'-3' exoribonuclease 2
chr20	1.53651	0.000562217	Promoter	ENSG00000125970	RALY	RALY heterogeneous nuclear ribonucleoprotein
chr20	2.39584	0.00056026	Promoter	ENSG00000101347	SAMHD1	SAM and HD domain containing deoxynucleoside triphosphate triphosphohydrolase 1
chr20	2.08234	0.000640517	Promoter	ENSG00000100994	PYGB	glycogen phosphorylase B
chr20	1.97789	0.000663576	Promoter	ENSG00000124226	RNF114	ring finger protein 114
chr21	3.28479	1.85968e-05	Promoter	ENSG00000156304	SCAF4	SR-related CTD associated factor 4
chr21	3.15373	3.98137e-05	Promoter	ENSG00000160299	PCNT	pericentrin
chr22	2.98056	5.50839e-06	Promoter	ENSG00000100154	TTC28	tetratricopeptide repeat domain 28
chr22	2.07567	3.2689e-05	Promoter	ENSG00000099910	KLHL22	kelch like family member 22
chr22	3.15373	3.98137e-05	Promoter	ENSG00000197077	KIAA1671	KIAA1671
chr22	2.8398	4.30273e-05	Promoter	ENSG00000100241	SBF1	SET binding factor 1
chr22	2.28743	0.000130706	Promoter	ENSG00000075234	TTC38	tetratricopeptide repeat domain 38
chr22	2.49344	0.000380426	Promoter	ENSG00000167077	MEI1	meiotic double-stranded break formation protein 1
chr22	3.13645	0.000388153	Promoter	ENSG00000182944	EWSR1	EWS RNA binding protein 1
chr22	1.9545	0.000413911	Promoter	ENSG00000186716	BCR	BCR activator of RhoGEF and GTPase
chr22	2.02053	0.000639832	Promoter	ENSG00000100418	DESI1	desumoylating isopeptidase 1
chr3	2.40312	0.000228318	Promoter	ENSG00000132170	PPARG	peroxisome proliferator activated receptor gamma
chr3	3.07661	0.00044321	Promoter	ENSG00000163602	RYBP	RING1 and YY1 binding protein
chr3	2.07623	0.000746835	Promoter	ENSG00000177707	NECTIN3	nectin cell adhesion molecule 3
chr3	3.06284	3.10706e-06	Promoter	ENSG00000114853	ZBTB47	zinc finger and BTB domain containing 47
chr3	2.30358	8.64045e-06	Promoter	ENSG00000144645	OSBPL10	oxysterol binding protein like 10
chr3	2.07004	2.20624e-05	Promoter	ENSG00000172939	OXSR1	oxidative stress responsive kinase 1
chr3	3.22694	2.42679e-05	Promoter	ENSG00000145012	LPP	LIM domain containing preferred translocation partner in lipoma
chr3	3.27553	2.44494e-05	Promoter	ENSG00000196455	PIK3R4	phosphoinositide-3-kinase regulatory subunit 4
chr3	0.59452	2.54389e-05	Promoter	ENSG00000144455	SUMF1	sulfatase modifying factor 1
chr3	2.73335	3.03351e-05	Promoter	ENSG00000244405	ETV5	ETS variant transcription factor 5
chr3	2.95195	5.05882e-05	Promoter	ENSG00000163932	PRKCD	protein kinase C delta
chr3	3.41392	5.58883e-05	Promoter	ENSG00000053524	MCF2L2	MCF.2 cell line derived transforming sequence-like 2
chr3	2.30792	5.84747e-05	Promoter	ENSG00000090512	FETUB	fetuin B
chr3	3.19728	6.91836e-05	Promoter	ENSG00000114416	FXR1	FMR1 autosomal homolog 1
chr3	2.26547	7.74962e-05	Promoter	ENSG00000163528	CHCHD4	coiled-coil-helix-coiled-coil-helix domain containing 4
chr3	2.77438	9.90494e-05	Promoter	ENSG00000114554	PLXNA1	plexin A1
chr3	2.96387	0.000105712	Promoter	ENSG00000173889	PHC3	polyhomeotic homolog 3
chr3	1.81593	0.000121438	Promoter	ENSG00000163939	PBRM1	polybromo 1
chr3	3.26353	0.000149209	Promoter	ENSG00000163781	TOPBP1	DNA topoisomerase II binding protein 1
chr3	2.38731	0.000183915	Promoter	ENSG00000076242	MLH1	mutL homolog 1
chr3	2.54033	0.000187683	Promoter	ENSG00000163637	PRICKLE2	prickle planar cell polarity protein 2
chr3	3.21453	0.000195683	Promoter	ENSG00000051382	PIK3CB	phosphatidylinositol-4,5-bisphosphate 3-kinase catalytic subunit beta
chr3	2.0735	0.000207906	Promoter	ENSG00000031081	ARHGAP31	Rho GTPase activating protein 31
chr3	2.45665	0.000225996	Promoter	ENSG00000180376	CCDC66	coiled-coil domain containing 66
chr3	3.1795	0.000250942	Promoter	ENSG00000114126	TFDP2	transcription factor Dp-2
chr3	2.5479	0.000276304	Promoter	ENSG00000175193	PARL	presenilin associated rhomboid like
chr3	2.95426	0.000279862	Promoter	ENSG00000008324	SS18L2	SS18 like 2
chr3	1.69014	0.000384986	Promoter	ENSG00000163512	AZI2	5-azacytidine induced 2
chr3	1.66091	0.000415437	Promoter	ENSG00000017260	ATP2C1	ATPase secretory pathway Ca2+ transporting 1
chr3	2.07542	0.000422595	Promoter	ENSG00000073849	ST6GAL1	ST6 beta-galactoside alpha-2,6-sialyltransferase 1
chr3	2.76275	0.000438936	Promoter	ENSG00000118849	RARRES1	retinoic acid receptor responder 1
chr3	3.22539	0.000473077	Promoter	ENSG00000181789	COPG1	COPI coat complex subunit gamma 1
chr3	2.53813	0.000479593	Promoter	ENSG00000163527	STT3B	STT3 oligosaccharyltransferase complex catalytic subunit B
chr3	2.5634	0.000528524	Promoter	ENSG00000131374	TBC1D5	TBC1 domain family member 5
chr3	0.654388	0.000641328	Promoter	ENSG00000161217	PCYT1A	phosphate cytidylyltransferase 1A, choline
chr4	2.50676	1.31681e-06	Promoter	ENSG00000163682	RPL9	ribosomal protein L9
chr4	3.46311	5.50477e-06	Promoter	ENSG00000138709	LARP1B	La ribonucleoprotein 1B
chr4	3.3315	1.16235e-05	Promoter	ENSG00000132463	GRSF1	G-rich RNA sequence binding factor 1
chr4	1.7504	3.45234e-05	Promoter	ENSG00000173320	STOX2	storkhead box 2
chr4	3.02386	0.000126488	Promoter	ENSG00000198589	LRBA	LPS responsive beige-like anchor protein
chr4	2.37413	0.000131583	Promoter	ENSG00000164305	CASP3	caspase 3
chr4	2.33935	0.000174495	Promoter	ENSG00000083896	YTHDC1	YTH N6-methyladenosine RNA binding protein C1
chr4	2.8933	0.000230405	Promoter	ENSG00000164342	TLR3	toll like receptor 3
chr4	3.0659	0.000238876	Promoter	ENSG00000168310	IRF2	interferon regulatory factor 2
chr4	2.29798	0.000251622	Promoter	ENSG00000128040	SPINK2	serine peptidase inhibitor Kazal type 2
chr4	2.47214	0.000301006	Promoter	ENSG00000178950	GAK	cyclin G associated kinase
chr4	2.18407	0.000325938	Promoter	ENSG00000138640	FAM13A	family with sequence similarity 13 member A
chr4	1.72054	0.000383564	Promoter	ENSG00000109756	RAPGEF2	Rap guanine nucleotide exchange factor 2
chr4	2.22633	0.00039651	Promoter	ENSG00000157869	RAB28	RAB28, member RAS oncogene family
chr4	3.09949	0.000434957	Promoter	ENSG00000121211	MND1	meiotic nuclear divisions 1
chr4	2.22647	0.000577138	Promoter	ENSG00000014824	SLC30A9	solute carrier family 30 member 9
chr4	2.08315	0.000695784	Promoter	ENSG00000169288	MRPL1	mitochondrial ribosomal protein L1
chr5	2.29005	0.000921012	Promoter	ENSG00000037280	FLT4	fms related receptor tyrosine kinase 4
chr5	3.66513	7.99523e-06	Promoter	ENSG00000049860	HEXB	hexosaminidase subunit beta
chr5	2.49225	4.55921e-05	Promoter	ENSG00000186334	SLC36A3	solute carrier family 36 member 3
chr5	2.92293	6.02973e-05	Promoter	ENSG00000138829	FBN2	fibrillin 2
chr5	2.48128	6.65414e-05	Promoter	ENSG00000072803	FBXW11	F-box and WD repeat domain containing 11
chr5	2.71037	0.000109156	Promoter	ENSG00000164172	MOCS2	molybdenum cofactor synthesis 2
chr5	2.64454	0.000112307	Promoter	ENSG00000205765	RIMOC1	RAB7A interacting MON1-CCZ1 complex subunit 1
chr5	2.35156	0.000236285	Promoter	ENSG00000145491	ROPN1L	rhophilin associated tail protein 1 like
chr5	2.36912	0.000303476	Promoter	ENSG00000157107	FCHO2	FCH and mu domain containing endocytic adaptor 2
chr5	2.3617	0.000338262	Promoter	ENSG00000168916	ZNF608	zinc finger protein 608
chr5	2.34598	0.000366248	Promoter	ENSG00000204764	RANBP17	RAN binding protein 17
chr6	1.31566	0.0386244	Promoter	ENSG00000244476	ERVFRD-1	endogenous retrovirus group FRD member 1, envelope
chr6	1.35001	0.0329265	Intron	ENSG00000137270	GCM1	glial cells missing transcription factor 1
chr6	3.52452	4.48756e-06	Promoter	ENSG00000135597	REPS1	RALBP1 associated Eps domain containing 1
chr6	2.47588	1.48992e-05	Promoter	ENSG00000198087	CD2AP	CD2 associated protein
chr6	3.16667	3.73507e-05	Promoter	ENSG00000137177	KIF13A	kinesin family member 13A
chr6	2.17147	4.39757e-05	Promoter	ENSG00000137337	MDC1	mediator of DNA damage checkpoint 1
chr6	3.37427	5.54986e-05	Promoter	ENSG00000112414	ADGRG6	adhesion G protein-coupled receptor G6
chr6	1.39393	6.80203e-05	Promoter	ENSG00000111961	SASH1	SAM and SH3 domain containing 1
chr6	2.32494	0.00010688	Promoter	ENSG00000112210	RAB23	RAB23, member RAS oncogene family
chr6	2.64454	0.000112307	Promoter	ENSG00000124767	GLO1	glyoxalase I
chr6	2.56525	0.000123953	Promoter	ENSG00000146350	TBC1D32	TBC1 domain family member 32
chr6	1.4499	0.000136488	Promoter	ENSG00000137168	PPIL1	peptidylprolyl isomerase like 1
chr6	3.59237	0.00014348	Promoter	ENSG00000204618	RNF39	ring finger protein 39
chr6	3.26086	0.000285941	Promoter	ENSG00000145979	TBC1D7	TBC1 domain family member 7
chr6	1.99085	0.000305579	Promoter	ENSG00000096063	SRPK1	SRSF protein kinase 1
chr6	2.54156	0.000359561	Promoter	ENSG00000057663	ATG5	autophagy related 5
chr6	2.55292	0.000533441	Promoter	ENSG00000112183	RBM24	RNA binding motif protein 24
chr6	1.79702	0.000641769	Promoter	ENSG00000123505	AMD1	adenosylmethionine decarboxylase 1
chr7	3.64169	1.30438e-06	Promoter	ENSG00000136205	TNS3	tensin 3
chr7	3.37427	7.60736e-06	Promoter	ENSG00000091127	PUS7	pseudouridine synthase 7
chr7	2.91916	2.15369e-05	Promoter	ENSG00000186088	GSAP	gamma-secretase activating protein
chr7	3.15373	4.09069e-05	Promoter	ENSG00000185467	KPNA7	karyopherin subunit alpha 7
chr7	3.37427	5.54986e-05	Promoter	ENSG00000158525	CPA5	carboxypeptidase A5
chr7	3.01418	9.35516e-05	Promoter	ENSG00000196937	FAM3C	FAM3 metabolism regulating signaling molecule C
chr7	2.66186	9.76023e-05	Promoter	ENSG00000002822	MAD1L1	mitotic arrest deficient 1 like 1
chr7	1.72149	0.000154095	Promoter	ENSG00000197157	SND1	staphylococcal nuclease and tudor domain containing 1
chr7	2.32175	0.000166088	Promoter	ENSG00000106537	TSPAN13	tetraspanin 13
chr7	3.05203	0.000177759	Promoter	ENSG00000106066	CPVL	carboxypeptidase vitellogenic like
chr7	2.32479	0.000272801	Promoter	ENSG00000008311	AASS	aminoadipate-semialdehyde synthase
chr7	2.82921	0.000290265	Promoter	ENSG00000106460	TMEM106B	transmembrane protein 106B
chr7	2.28943	0.000368824	Promoter	ENSG00000157800	SLC37A3	solute carrier family 37 member 3
chr7	2.96878	0.00040934	Promoter	ENSG00000106263	EIF3B	eukaryotic translation initiation factor 3 subunit B
chr7	1.88145	0.000421795	Promoter	ENSG00000105887	MTPN	myotrophin
chr7	2.14019	0.000474415	Promoter	ENSG00000198742	SMURF1	SMAD specific E3 ubiquitin protein ligase 1
chr7	2.44367	0.000502315	Promoter	ENSG00000065883	CDK13	cyclin dependent kinase 13
chr7	2.16728	0.000611878	Promoter	ENSG00000122643	NT5C3A	5'-nucleotidase, cytosolic IIIA
chr7	2.71757	0.000613137	Promoter	ENSG00000198420	TCAF1	TRPM8 channel associated factor 1
chr8	2.20284	0.000297429	Promoter	ENSG00000121005	CRISPLD1	cysteine rich secretory protein LCCL domain containing 1
chr8	2.90403	3.67163e-06	Promoter	ENSG00000104213	PDGFRL	platelet derived growth factor receptor like
chr8	2.90346	0.0001594	Promoter	ENSG00000132294	EFR3A	EFR3 homolog A
chr8	2.69681	0.000327364	Promoter	ENSG00000156735	BAG4	BAG cochaperone 4
chr8	2.18362	0.000345051	Promoter	ENSG00000187954	ZFTRAF1	zinc finger TRAF-type containing 1
chr8	3.21301	0.000358266	Promoter	ENSG00000265817	FSBP	fibrinogen silencer binding protein
chr8	2.07542	0.000422595	Promoter	ENSG00000168615	ADAM9	ADAM metallopeptidase domain 9
chr8	1.93608	0.00046318	Promoter	ENSG00000104763	ASAH1	N-acylsphingosine amidohydrolase 1
chr8	2.18792	0.000470548	Promoter	ENSG00000169398	PTK2	protein tyrosine kinase 2
chr8	2.03966	0.000479146	Promoter	ENSG00000164808	SPIDR	scaffold protein involved in DNA repair
chr8	2.69307	0.000681025	Promoter	ENSG00000169139	UBE2V2	ubiquitin conjugating enzyme E2 V2
chr9	1.93652	0.000471253	Promoter	ENSG00000106991	ENG	endoglin
chr9	2.91981	0.00128689	Promoter	ENSG00000165238	WNK2	WNK lysine deficient protein kinase 2
chr9	3.15783	6.78669e-06	Promoter	ENSG00000148346	LCN2	lipocalin 2
chr9	3.05203	7.68881e-06	Promoter	ENSG00000167123	CERCAM	cerebral endothelial cell adhesion molecule
chr9	3.2433	1.29612e-05	Promoter	ENSG00000147854	UHRF2	ubiquitin like with PHD and ring finger domains 2
chr9	2.81693	1.85522e-05	Promoter	ENSG00000107249	GLIS3	GLIS family zinc finger 3
chr9	3.48291	5.00153e-05	Promoter	ENSG00000148019	CEP78	centrosomal protein 78
chr9	2.96887	5.44825e-05	Promoter	ENSG00000137055	PLAA	phospholipase A2 activating protein
chr9	2.63528	0.000114105	Promoter	ENSG00000188312	CENPP	centromere protein P
chr9	2.91531	0.000121192	Promoter	ENSG00000106771	TMEM245	transmembrane protein 245
chr9	1.59135	0.000127726	Promoter	ENSG00000185585	OLFML2A	olfactomedin like 2A
chr9	2.66286	0.000133557	Promoter	ENSG00000136810	TXN	thioredoxin
chr9	2.59265	0.000188909	Promoter	ENSG00000107104	KANK1	KN motif and ankyrin repeat domains 1
chr9	2.67662	0.000367426	Promoter	ENSG00000188986	NELFB	negative elongation factor complex member B
chr9	1.84638	0.000653828	Promoter	ENSG00000181090	EHMT1	euchromatic histone lysine methyltransferase 1
chr9	2.22488	0.00066479	Promoter	ENSG00000165219	GAPVD1	GTPase activating protein and VPS9 domains 1
chrX	3.20684	0.000146714	Promoter	ENSG00000079482	OPHN1	oligophrenin 1
chrX	2.9241	9.86512e-06	Promoter	ENSG00000197565	COL4A6	collagen type IV alpha 6 chain
chrX	3.31996	8.47118e-05	Promoter	ENSG00000101901	ALG13	ALG13 UDP-N-acetylglucosaminyltransferase subunit
chrX	1.98212	8.6815e-05	Promoter	ENSG00000196459	TRAPPC2	trafficking protein particle complex subunit 2
chrX	1.71679	9.76531e-05	Promoter	ENSG00000101849	TBL1X	transducin beta like 1 X-linked
chrX	3.36556	0.000132954	Promoter	ENSG00000077274	CAPN6	calpain 6
chrX	2.39397	0.000176096	Promoter	ENSG00000147044	CASK	calcium/calmodulin dependent serine protein kinase
chrX	3.16667	0.000251626	Promoter	ENSG00000146950	SHROOM2	shroom family member 2
chrX	3.10378	0.000438732	Promoter	ENSG00000130985	UBA1	ubiquitin like modifier activating enzyme 1
chrX	2.45129	0.000521993	Promoter	ENSG00000177138	FAM9B	family with sequence similarity 9 member B
chrX	2.86851	0.000579315	Promoter	ENSG00000188419	CHM	CHM Rab escort protein

## Sheet: H3K9me2 down
seqnames	Fold	p.value	annotation	ENSEMBL	SYMBOL	GENENAME
chr1	-1.37932	1.87754e-32	Promoter	ENSG00000184389	A3GALT2	alpha 1,3-galactosyltransferase 2
chr1	-0.674535	5.41145e-09	Intron	ENSG00000135776	ABCB10	ATP binding cassette subfamily B member 10
chr1	-1.306	1.47751e-29	Intron	ENSG00000117528	ABCD3	ATP binding cassette subfamily D member 3
chr1	-0.969251	6.14927e-17	Intron	ENSG00000117054	ACADM	acyl-CoA dehydrogenase medium chain
chr1	-1.3227	2.25614e-30	Promoter	ENSG00000131584	ACAP3	ArfGAP with coiled-coil, ankyrin repeat and PH domains 3
chr1	-1.21755	1.33435e-25	Promoter	ENSG00000213088	ACKR1	atypical chemokine receptor 1 (Duffy blood group)
chr1	-0.523474	7.37594e-06	Intron	ENSG00000162390	ACOT11	acyl-CoA thioesterase 11
chr1	-1.11154	7.35325e-22	Promoter	ENSG00000162836	ACP6	acid phosphatase 6, lysophosphatidic
chr1	-1.42284	1.08123e-33	Distal Intergenic	ENSG00000077522	ACTN2	actinin alpha 2
chr1	-1.36583	5.09128e-32	Promoter	ENSG00000134249	ADAM30	ADAM metallopeptidase domain 30
chr1	-0.453655	9.55805e-05	Promoter	ENSG00000158859	ADAMTS4	ADAM metallopeptidase with thrombospondin type 1 motif 4
chr1	-0.549682	2.71653e-06	Distal Intergenic	ENSG00000121753	ADGRB2	adhesion G protein-coupled receptor B2
chr1	-2.60176	3.75097e-99	Promoter	ENSG00000163485	ADORA1	adenosine A1 receptor
chr1	-1.30959	1.22736e-29	Promoter	ENSG00000282608	ADORA3	adenosine A3 receptor
chr1	-0.350513	0.00254586	Promoter	ENSG00000035687	ADSS2	adenylosuccinate synthase 2
chr1	-1.73034	6.66e-49	Promoter	ENSG00000092847	AGO1	argonaute RISC component 1
chr1	-1.69868	1.20851e-48	Intron	ENSG00000126070	AGO3	argonaute RISC catalytic component 3
chr1	-1.17812	2.33139e-24	Intron	ENSG00000134698	AGO4	argonaute RISC component 4
chr1	-1.25385	5.65784e-27	Promoter	ENSG00000135744	AGT	angiotensinogen
chr1	-1.0103	3.18985e-18	Promoter	ENSG00000177674	AGTRAP	angiotensin II receptor associated protein
chr1	-1.91207	2.23817e-59	Intron	ENSG00000168710	AHCYL1	adenosylhomocysteinase like 1
chr1	-1.28802	8.70692e-29	Promoter	ENSG00000126705	AHDC1	AT-hook DNA binding motif containing 1
chr1	-1.53432	1.57116e-40	Promoter	ENSG00000163568	AIM2	absent in melanoma 2
chr1	-1.76384	4.90097e-50	Promoter	ENSG00000004455	AK2	adenylate kinase 2
chr1	-3.21275	2.22231e-135	Intron	ENSG00000162433	AK4	adenylate kinase 4
chr1	-1.55983	2.50071e-40	Promoter	ENSG00000154027	AK5	adenylate kinase 5
chr1	-1.9165	7.42619e-64	Promoter	ENSG00000172339	ALG14	ALG14 UDP-N-acetylglucosaminyltransferase subunit
chr1	-0.639513	3.35026e-08	Promoter	ENSG00000088035	ALG6	ALG6 alpha-1,3-glucosyltransferase
chr1	-1.88627	1.94707e-57	Distal Intergenic	ENSG00000162551	ALPL	alkaline phosphatase, biomineralization associated
chr1	-2.23495	7.83642e-78	Promoter	ENSG00000156150	ALX3	ALX homeobox 3
chr1	-1.08443	1.22465e-20	Promoter	ENSG00000181754	AMIGO1	adhesion molecule with Ig like domain 1
chr1	-1.28878	2.2494e-28	Promoter	ENSG00000116748	AMPD1	adenosine monophosphate deaminase 1
chr1	-1.81672	1.61893e-55	Promoter	ENSG00000174606	ANGEL2	angel homolog 2
chr1	-0.495602	2.04294e-05	Promoter	ENSG00000198483	ANKRD35	ankyrin repeat domain 35
chr1	-1.47316	9.33094e-38	Promoter	ENSG00000143401	ANP32E	acidic nuclear phosphoprotein 32 family member E
chr1	-1.64001	8.08657e-46	Promoter	ENSG00000143412	ANXA9	annexin A9
chr1	-0.638173	4.15749e-08	Promoter	ENSG00000143595	AQP10	aquaporin 10
chr1	-0.803044	4.99624e-12	Promoter	ENSG00000137962	ARHGAP29	Rho GTPase activating protein 29
chr1	-1.593	2.87322e-43	Promoter	ENSG00000074964	ARHGEF10L	Rho guanine nucleotide exchange factor 10 like
chr1	-1.17707	1.82199e-24	Promoter	ENSG00000132694	ARHGEF11	Rho guanine nucleotide exchange factor 11
chr1	-1.57685	1.84319e-41	Promoter	ENSG00000130762	ARHGEF16	Rho guanine nucleotide exchange factor 16
chr1	-1.66773	7.76229e-46	Promoter	ENSG00000142632	ARHGEF19	Rho guanine nucleotide exchange factor 19
chr1	-1.69545	7.10846e-47	Promoter	ENSG00000143862	ARL8A	ARF like GTPase 8A
chr1	-1.5684	4.16532e-41	Promoter	ENSG00000198520	ARMH1	armadillo like helical domain containing 1
chr1	-2.22154	3.92252e-78	Distal Intergenic	ENSG00000162704	ARPC5	actin related protein 2/3 complex subunit 5
chr1	-0.385261	0.000999528	Promoter	ENSG00000173409	ARV1	ARV1 homolog, fatty acid homeostasis modulator
chr1	-1.11416	1.96086e-22	Promoter	ENSG00000088280	ASAP3	ArfGAP with SH3 domain, ankyrin repeat and PH domain 3
chr1	-0.318841	0.0064736	Promoter	ENSG00000232237	ASCL5	achaete-scute family bHLH transcription factor 5
chr1	-1.36257	1.12184e-31	Intron	ENSG00000162772	ATF3	activating transcription factor 3
chr1	-2.02611	1.10773e-65	Intron	ENSG00000125703	ATG4C	autophagy related 4C cysteine peptidase
chr1	-0.634612	5.42175e-08	Promoter	ENSG00000018625	ATP1A2	ATPase Na+/K+ transporting subunit alpha 2
chr1	-3.26322	1.68348e-137	Promoter	ENSG00000132681	ATP1A4	ATPase Na+/K+ transporting subunit alpha 4
chr1	-2.7993	4.76457e-117	Intron	ENSG00000143153	ATP1B1	ATPase Na+/K+ transporting subunit beta 1
chr1	-1.75593	3.60619e-51	Intron	ENSG00000058668	ATP2B4	ATPase plasma membrane Ca2+ transporting 4
chr1	-0.669729	8.5895e-09	Promoter	ENSG00000143515	ATP8B2	ATPase phospholipid transporting 8B2
chr1	-2.02611	1.10773e-65	Intron	ENSG00000162779	AXDND1	axonemal dynein light chain domain containing 1
chr1	-1.57615	4.20162e-41	Promoter	ENSG00000123685	BATF3	basic leucine zipper ATF-like transcription factor 3
chr1	-1.96994	1.77055e-61	Promoter	ENSG00000132692	BCAN	brevican
chr1	-1.2646	1.96144e-27	Promoter	ENSG00000116128	BCL9	BCL9 transcription coactivator
chr1	-2.66374	1.95028e-101	Promoter	ENSG00000162373	BEND5	BEN domain containing 5
chr1	-0.421602	0.000286409	Promoter	ENSG00000142959	BEST4	bestrophin 4
chr1	-1.03987	2.63573e-19	Distal Intergenic	ENSG00000281406	BLACAT1	BLACAT1 overlapping LEMD1 locus
chr1	-0.689143	2.69808e-09	Distal Intergenic	ENSG00000137948	BRDT	bromodomain testis associated
chr1	-1.72053	9.85995e-49	Promoter	ENSG00000162399	BSND	barttin CLCNK type accessory subunit beta
chr1	-2.86612	3.17876e-120	Promoter	ENSG00000189195	BTBD8	BTB domain containing 8
chr1	-0.996415	1.02378e-17	Promoter	ENSG00000162817	C1orf115	chromosome 1 open reading frame 115
chr1	-1.64085	1.69804e-44	3' UTR	ENSG00000182795	C1orf116	chromosome 1 open reading frame 116
chr1	-2.12157	2.21638e-69	Promoter	ENSG00000203963	C1orf141	chromosome 1 open reading frame 141
chr1	-1.23761	1.52281e-26	Promoter	ENSG00000131591	C1orf159	chromosome 1 open reading frame 159
chr1	-0.696239	1.26345e-09	Promoter	ENSG00000143110	C1orf162	chromosome 1 open reading frame 162
chr1	-0.361791	0.00197309	Promoter	ENSG00000215910	C1orf167	chromosome 1 open reading frame 167
chr1	-1.67777	1.53668e-49	Exon	ENSG00000119280	C1orf198	chromosome 1 open reading frame 198
chr1	-0.632554	3.66312e-08	Promoter	ENSG00000284188	C1orf202	chromosome 1 open reading frame 202
chr1	-1.94562	2.66068e-60	Promoter	ENSG00000116667	C1orf21	chromosome 1 open reading frame 21
chr1	-1.01419	1.85764e-18	Promoter	ENSG00000253313	C1orf210	chromosome 1 open reading frame 210
chr1	-0.3009	0.0104211	Promoter	ENSG00000142686	C1orf216	chromosome 1 open reading frame 216
chr1	-0.559636	1.57855e-06	Promoter	ENSG00000239887	C1orf226	chromosome 1 open reading frame 226
chr1	-1.9268	1.52082e-59	Promoter	ENSG00000162757	C1orf74	chromosome 1 open reading frame 74
chr1	-1.75734	7.11937e-51	Distal Intergenic	ENSG00000162598	C1orf87	chromosome 1 open reading frame 87
chr1	-1.25705	5.35445e-28	Promoter	ENSG00000142698	C1orf94	chromosome 1 open reading frame 94
chr1	-1.35848	2.81367e-31	Promoter	ENSG00000173369	C1QB	complement C1q B chain
chr1	-0.830873	8.55908e-13	Promoter	ENSG00000225556	C2CD4D	C2 calcium dependent domain containing 4D
chr1	-1.19589	1.36194e-25	Promoter	ENSG00000123838	C4BPA	complement component 4 binding protein alpha
chr1	-1.0103	3.18985e-18	Promoter	ENSG00000123843	C4BPB	complement component 4 binding protein beta
chr1	-1.75734	7.11937e-51	Promoter	ENSG00000157131	C8A	complement C8 alpha chain
chr1	-1.45559	4.18547e-36	Promoter	ENSG00000081248	CACNA1S	calcium voltage-gated channel subunit alpha1 S
chr1	-0.387418	0.000894021	Promoter	ENSG00000162706	CADM3	cell adhesion molecule 3
chr1	-2.08059	2.89692e-67	Intron	ENSG00000171735	CAMTA1	calmodulin binding transcription activator 1
chr1	-2.042	1.26408e-65	Distal Intergenic	ENSG00000131236	CAP1	cyclase associated actin cytoskeleton regulatory protein 1
chr1	-1.44696	1.27537e-35	Intron	ENSG00000162909	CAPN2	calpain 2
chr1	-1.69963	4.92346e-47	Promoter	ENSG00000203697	CAPN8	calpain 8
chr1	-1.08693	7.94859e-21	Intron	ENSG00000135773	CAPN9	calpain 9
chr1	-1.21425	1.88283e-25	Promoter	ENSG00000143318	CASQ1	calsequestrin 1
chr1	-0.30228	0.00978286	Promoter	ENSG00000159588	CCDC17	coiled-coil domain containing 17
chr1	-2.67432	2.69276e-107	Intron	ENSG00000117477	CCDC181	coiled-coil domain containing 181
chr1	-2.67432	2.69276e-107	Intron	ENSG00000186409	CCDC30	coiled-coil domain containing 30
chr1	-1.98031	4.02419e-62	Promoter	ENSG00000236427	CCDST	cervical cancer associated DHX9 suppressive transcript
chr1	-0.250914	0.028874	Promoter	ENSG00000142871	CCN1	cellular communication network factor 1
chr1	-0.679912	5.1708e-09	Promoter	ENSG00000163468	CCT3	chaperonin containing TCP1 subunit 3
chr1	-1.53432	1.57116e-40	Promoter	ENSG00000134256	CD101	CD101 molecule
chr1	-0.905324	5.80709e-15	Promoter	ENSG00000158477	CD1A	CD1a molecule
chr1	-0.664972	8.4699e-09	Promoter	ENSG00000158485	CD1B	CD1b molecule
chr1	-1.1536	3.32495e-23	Distal Intergenic	ENSG00000158481	CD1C	CD1c molecule
chr1	-2.9048	2.12318e-113	Promoter	ENSG00000158473	CD1D	CD1d molecule
chr1	-1.34463	1.69936e-31	Distal Intergenic	ENSG00000158488	CD1E	CD1e molecule
chr1	-1.28802	8.70692e-29	Intron	ENSG00000116824	CD2	CD2 molecule
chr1	-1.29664	2.37444e-29	Promoter	ENSG00000122223	CD244	CD244 molecule
chr1	-1.45894	6.05555e-36	Promoter	ENSG00000198821	CD247	CD247 molecule
chr1	-1.88533	7.51023e-57	Promoter	ENSG00000174059	CD34	CD34 molecule
chr1	-0.32552	0.00533245	Promoter	ENSG00000117335	CD46	CD46 molecule
chr1	-1.83273	2.26291e-54	Promoter	ENSG00000117091	CD48	CD48 molecule
chr1	-1.05264	1.56188e-19	Promoter	ENSG00000143119	CD53	CD53 molecule
chr1	-0.541526	2.29865e-06	Exon	ENSG00000196352	CD55	CD55 molecule (Cromer blood group)
chr1	-2.1284	3.03504e-72	Intron	ENSG00000116815	CD58	CD58 molecule
chr1	-1.67777	1.53668e-49	Intron	ENSG00000073754	CD5L	CD5 molecule like
chr1	-0.401665	0.000405988	Intron	ENSG00000158825	CDA	cytidine deaminase
chr1	-2.34092	8.44633e-82	Promoter	ENSG00000079335	CDC14A	cell division cycle 14A
chr1	-1.66451	2.68179e-46	Intron	ENSG00000143776	CDC42BPA	CDC42 binding protein kinase alpha
chr1	-1.44668	1.97856e-35	Intron	ENSG00000097046	CDC7	cell division cycle 7
chr1	-1.01801	1.95176e-18	Promoter	ENSG00000134371	CDC73	cell division cycle 73
chr1	-1.82831	1.64514e-53	Promoter	ENSG00000157211	CDCP2	CUB domain containing protein 2
chr1	-1.40236	3.31446e-34	Promoter	ENSG00000117266	CDK18	cyclin dependent kinase 18
chr1	-1.62504	2.89515e-44	Promoter	ENSG00000142615	CELA2A	chymotrypsin like elastase 2A
chr1	-1.41847	3.84738e-36	Promoter	ENSG00000215704	CELA2B	chymotrypsin like elastase 2B
chr1	-1.37264	5.40805e-32	Promoter	ENSG00000159409	CELF3	CUGBP Elav-like family member 3
chr1	-0.783836	1.60792e-11	Promoter	ENSG00000143126	CELSR2	cadherin EGF LAG seven-pass G-type receptor 2
chr1	-2.38837	3.46055e-88	Promoter	ENSG00000117724	CENPF	centromere protein F
chr1	-2.1284	3.03504e-72	Promoter	ENSG00000135837	CEP350	centrosomal protein 350
chr1	-1.99293	1.87126e-64	Promoter	ENSG00000157330	CFAP107	cilia and flagella associated protein 107
chr1	-1.16158	1.37147e-23	Promoter	ENSG00000213085	CFAP45	cilia and flagella associated protein 45
chr1	-1.1314	9.15011e-23	Promoter	ENSG00000243710	CFAP57	cilia and flagella associated protein 57
chr1	-0.416997	0.000373625	Promoter	ENSG00000142609	CFAP74	cilia and flagella associated protein 74
chr1	-1.96053	6.67792e-61	Promoter	ENSG00000000971	CFH	complement factor H
chr1	-1.14405	8.36036e-23	Promoter	ENSG00000244414	CFHR1	complement factor H related 1
chr1	-1.06195	6.99047e-20	Promoter	ENSG00000080910	CFHR2	complement factor H related 2
chr1	-0.668372	7.22683e-09	Promoter	ENSG00000116785	CFHR3	complement factor H related 3
chr1	-1.48534	2.45866e-37	Promoter	ENSG00000134365	CFHR4	complement factor H related 4
chr1	-1.82149	1.34642e-56	Promoter	ENSG00000134389	CFHR5	complement factor H related 5
chr1	-2.11744	5.55756e-70	Promoter	ENSG00000116254	CHD5	chromodomain helicase DNA binding protein 5
chr1	-0.823006	1.27741e-12	Distal Intergenic	ENSG00000133048	CHI3L1	chitinase 3 like 1
chr1	-0.648344	2.90841e-08	Exon	ENSG00000064886	CHI3L2	chitinase 3 like 2
chr1	-2.09948	5.05839e-70	Promoter	ENSG00000133063	CHIT1	chitinase 1
chr1	-2.00229	3.485e-63	Promoter	ENSG00000173947	CIMAP3	ciliary microtubule associated protein 3
chr1	-2.25492	6.42471e-78	Promoter	ENSG00000016490	CLCA1	chloride channel accessory 1
chr1	-1.34539	2.23102e-31	Promoter	ENSG00000137975	CLCA2	chloride channel accessory 2
chr1	-2.09793	3.6298e-69	Promoter	ENSG00000016602	CLCA4	chloride channel accessory 4
chr1	-1.15572	1.73938e-23	Promoter	ENSG00000186510	CLCNKA	chloride voltage-gated channel Ka
chr1	-1.5684	4.16532e-41	Promoter	ENSG00000184908	CLCNKB	chloride voltage-gated channel Kb
chr1	-0.891254	1.68341e-14	Promoter	ENSG00000164007	CLDN19	claudin 19
chr1	-0.450277	0.000117455	Promoter	ENSG00000188585	CLEC20A	C-type lectin domain containing 20A
chr1	-1.81672	1.61893e-55	Intron	ENSG00000143786	CNIH3	cornichon family AMPA receptor auxiliary protein 3
chr1	-0.32552	0.00533245	Promoter	ENSG00000117519	CNN3	calponin 3
chr1	-1.4188	1.33189e-34	Promoter	ENSG00000184144	CNTN2	contactin 2
chr1	-1.14793	4.80246e-23	Promoter	ENSG00000135775	COG2	component of oligomeric golgi complex 2
chr1	-2.32651	4.56045e-87	Promoter	ENSG00000060718	COL11A1	collagen type XI alpha 1 chain
chr1	-2.5513	1.4771e-96	Promoter	ENSG00000084636	COL16A1	collagen type XVI alpha 1 chain
chr1	-1.86343	7.36867e-56	Promoter	ENSG00000049089	COL9A2	collagen type IX alpha 2 chain
chr1	-2.78762	8.78857e-109	Promoter	ENSG00000198756	COLGALT2	collagen beta(1-O)galactosyltransferase 2
chr1	-1.34698	3.43165e-31	Promoter	ENSG00000163050	COQ8A	coenzyme Q8A
chr1	-1.06621	3.67984e-20	Promoter	ENSG00000132881	CPLANE2	ciliogenesis and planar polarity effector complex subunit 2
chr1	-1.58641	4.76695e-42	Promoter	ENSG00000157184	CPT2	carnitine palmitoyltransferase 2
chr1	-1.68947	4.67084e-47	Distal Intergenic	ENSG00000117322	CR2	complement C3d receptor 2
chr1	-1.16799	6.53902e-24	Promoter	ENSG00000169509	CRCT1	cysteine rich C-terminal 1
chr1	-0.39451	0.000760541	Promoter	ENSG00000058453	CROCC	ciliary rootlet coiled-coil, rootletin
chr1	-2.29663	3.51148e-80	Promoter	ENSG00000132693	CRP	C-reactive protein
chr1	-1.53784	7.70135e-40	Distal Intergenic	ENSG00000116791	CRYZ	crystallin zeta
chr1	-1.33786	1.67385e-30	Promoter	ENSG00000184371	CSF1	colony stimulating factor 1
chr1	-1.4418	5.63804e-35	Promoter	ENSG00000119535	CSF3R	colony stimulating factor 3 receptor
chr1	-0.572333	7.64276e-07	Intron	ENSG00000178585	CTNNBIP1	catenin beta interacting protein 1
chr1	-0.765773	4.3827e-11	Promoter	ENSG00000163131	CTSS	cathepsin S
chr1	-1.17851	2.54644e-24	Promoter	ENSG00000143079	CTTNBP2NL	CTTNBP2 N-terminal like
chr1	-0.95472	7.96994e-17	Promoter	ENSG00000134716	CYP2J2	cytochrome P450 family 2 subfamily J member 2
chr1	-0.763249	2.93752e-11	Distal Intergenic	ENSG00000187048	CYP4A11	cytochrome P450 family 4 subfamily A member 11
chr1	-1.06232	2.98993e-20	Intron	ENSG00000162365	CYP4A22	cytochrome P450 family 4 subfamily A member 22
chr1	-2.09793	3.6298e-69	Distal Intergenic	ENSG00000142973	CYP4B1	cytochrome P450 family 4 subfamily B member 1
chr1	-2.02735	1.01609e-64	Promoter	ENSG00000186377	CYP4X1	cytochrome P450 family 4 subfamily X member 1
chr1	-1.3747	3.43788e-33	Promoter	ENSG00000137992	DBT	dihydrolipoamide branched chain transacylase E2
chr1	-2.30093	3.81776e-80	Promoter	ENSG00000163357	DCST1	DC-STAMP domain containing 1
chr1	-1.60769	3.5116e-43	Promoter	ENSG00000163354	DCST2	DC-STAMP domain containing 2
chr1	-0.291706	0.0119273	Promoter	ENSG00000197312	DDI2	DNA damage inducible 1 homolog 2
chr1	-1.09541	2.17564e-21	Promoter	ENSG00000244038	DDOST	dolichyl-diphosphooligosaccharide--protein glycosyltransferase non-catalytic subunit
chr1	-1.72053	9.85995e-49	Promoter	ENSG00000162733	DDR2	discoidin domain receptor tyrosine kinase 2
chr1	-1.49453	1.78749e-38	Promoter	ENSG00000175984	DENND2C	DENN domain containing 2C
chr1	-0.812841	1.77068e-12	Promoter	ENSG00000162777	DENND2D	DENN domain containing 2D
chr1	-1.4703	2.01503e-36	Exon	ENSG00000121644	DESI2	desumoylating isopeptidase 2
chr1	-1.02457	3.70953e-19	Promoter	ENSG00000162496	DHRS3	dehydrogenase/reductase 3
chr1	-1.13466	1.33463e-22	Promoter	ENSG00000135829	DHX9	DExH-box helicase 9
chr1	-1.86431	1.63916e-55	Intron	ENSG00000162946	DISC1	DISC1 scaffold protein
chr1	-1.22678	1.70402e-26	Promoter	ENSG00000116544	DLGAP3	DLG associated protein 3
chr1	-2.12203	9.15488e-71	Exon	ENSG00000178028	DMAP1	DNA methyltransferase 1 associated protein 1
chr1	-2.09521	3.92943e-68	Promoter	ENSG00000143006	DMRTB1	DMRT like family B with proline rich C-terminal 1
chr1	-1.85515	3.45988e-56	Promoter	ENSG00000162643	DNAI3	dynein axonemal intermediate chain 3
chr1	-1.70363	1.3719e-48	Promoter	ENSG00000152763	DNAI4	dynein axonemal intermediate chain 4
chr1	-0.584505	4.50978e-07	Promoter	ENSG00000007923	DNAJC11	DnaJ heat shock protein family (Hsp40) member C11
chr1	-2.67432	2.69276e-107	Intron	ENSG00000116675	DNAJC6	DnaJ heat shock protein family (Hsp40) member C6
chr1	-2.70545	1.17613e-103	Promoter	ENSG00000137976	DNASE2B	deoxyribonuclease 2 beta
chr1	-2.00059	7.23694e-63	Intron	ENSG00000117543	DPH5	diphthamide biosynthesis 5
chr1	-0.513045	8.67917e-06	Intron	ENSG00000143196	DPT	dermatopontin
chr1	-2.57704	1.01704e-99	Intron	ENSG00000188641	DPYD	dihydropyrimidine dehydrogenase
chr1	-1.99126	2.61089e-62	Distal Intergenic	ENSG00000156171	DRAM2	DNA damage regulated autophagy modulator 2
chr1	-1.86161	8.67307e-57	Promoter	ENSG00000143476	DTL	denticleless E3 ubiquitin protein ligase homolog
chr1	-1.56448	1.34927e-40	Promoter	ENSG00000143507	DUSP10	dual specificity phosphatase 10
chr1	-0.593127	1.73932e-07	Promoter	ENSG00000081721	DUSP12	dual specificity phosphatase 12
chr1	-0.991278	1.37478e-17	Promoter	ENSG00000158716	DUSP23	dual specificity phosphatase 23
chr1	-0.899544	3.65647e-15	Promoter	ENSG00000152760	DYNLT5	dynein light chain Tctex-type family member 5
chr1	-1.28233	1.25287e-28	Promoter	ENSG00000117298	ECE1	endothelin converting enzyme 1
chr1	-0.561841	1.28973e-06	Promoter	ENSG00000143369	ECM1	extracellular matrix protein 1
chr1	-1.36058	1.79154e-31	Intron	ENSG00000186197	EDARADD	EDAR associated via death domain
chr1	-0.682464	3.71173e-09	Promoter	ENSG00000116406	EDEM3	ER degradation enhancing alpha-mannosidase like protein 3
chr1	-1.11416	1.96086e-22	Promoter	ENSG00000159658	EFCAB14	EF-hand calcium binding domain 14
chr1	-1.93684	9.57866e-60	Promoter	ENSG00000135766	EGLN1	egl-9 family hypoxia inducible factor 1
chr1	-1.14557	6.42685e-23	Promoter	ENSG00000075151	EIF4G3	eukaryotic translation initiation factor 4 gamma 3
chr1	-1.62285	8.89648e-44	Promoter	ENSG00000162374	ELAVL4	ELAV like RNA binding protein 4
chr1	-1.14551	5.58808e-23	Distal Intergenic	ENSG00000154380	ENAH	ENAH actin regulator
chr1	-1.13712	6.78103e-23	Promoter	ENSG00000183317	EPHA10	EPH receptor A10
chr1	-1.72288	9.01765e-49	Intron	ENSG00000070886	EPHA8	EPH receptor A8
chr1	-2.24586	8.1352e-78	Promoter	ENSG00000133216	EPHB2	EPH receptor B2
chr1	-2.241	1.25738e-75	Promoter	ENSG00000198758	EPS8L3	EPS8 signaling adaptor L3
chr1	-1.31958	2.3005e-30	Promoter	ENSG00000178965	ERICH3	glutamate rich 3
chr1	-1.52912	9.38177e-40	Promoter	ENSG00000164010	ERMAP	erythroblast membrane associated protein (Scianna blood group)
chr1	-0.627514	7.56798e-08	Intron	ENSG00000086619	ERO1B	endoplasmic reticulum oxidoreductase 1 beta
chr1	-0.926192	1.55383e-15	Promoter	ENSG00000143845	ETNK2	ethanolamine kinase 2
chr1	-0.251515	0.0311705	Promoter	ENSG00000117036	ETV3	ETS variant transcription factor 3
chr1	-2.0352	1.38075e-65	Promoter	ENSG00000253831	ETV3L	ETS variant transcription factor 3 like
chr1	-1.3227	2.25614e-30	Promoter	ENSG00000174371	EXO1	exonuclease 1
chr1	-2.14994	1.09447e-72	Promoter	ENSG00000158008	EXTL1	exostosin like glycosyltransferase 1
chr1	-0.730391	2.92457e-10	Intron	ENSG00000158161	EYA3	EYA transcriptional coactivator and phosphatase 3
chr1	-1.45559	4.18547e-36	Distal Intergenic	ENSG00000121769	FABP3	fatty acid binding protein 3
chr1	-3.67009	1.16623e-157	Promoter	ENSG00000197520	FAM177B	family with sequence similarity 177 member B
chr1	-1.14954	2.23269e-23	Promoter	ENSG00000116199	FAM20B	FAM20B glycosaminoglycan xylosylkinase
chr1	-0.764635	3.73353e-11	Promoter	ENSG00000230368	FAM41C	family with sequence similarity 41 member C
chr1	-1.71497	1.21462e-48	Promoter	ENSG00000183114	FAM43B	family with sequence similarity 43 member B
chr1	-2.248	9.96254e-77	Promoter	ENSG00000188859	FAM78B	family with sequence similarity 78 member B
chr1	-1.44668	1.97856e-35	Distal Intergenic	ENSG00000117560	FASLG	Fas ligand
chr1	-2.18259	1.02332e-73	3' UTR	ENSG00000116661	FBXO2	F-box protein 2
chr1	-0.550076	2.46314e-06	Promoter	ENSG00000116663	FBXO6	F-box protein 6
chr1	-2.07202	2.55681e-69	Distal Intergenic	ENSG00000162897	FCAMR	Fc alpha and mu receptor
chr1	-0.602884	2.36623e-07	Exon	ENSG00000179639	FCER1A	Fc epsilon receptor Ia
chr1	-0.799713	4.96847e-12	Promoter	ENSG00000143226	FCGR2A	Fc gamma receptor IIa
chr1	-1.75506	2.01481e-51	Promoter	ENSG00000142748	FCN3	ficolin 3
chr1	-1.04904	1.09246e-19	Promoter	ENSG00000163534	FCRL1	Fc receptor like 1
chr1	-1.27554	1.94436e-28	Intron	ENSG00000132704	FCRL2	Fc receptor like 2
chr1	-0.846288	2.98896e-13	Intron	ENSG00000160856	FCRL3	Fc receptor like 3
chr1	-1.20689	3.27805e-25	Promoter	ENSG00000163518	FCRL4	Fc receptor like 4
chr1	-0.886784	2.16923e-14	Promoter	ENSG00000132185	FCRLA	Fc receptor like A
chr1	-1.33637	1.74014e-30	Promoter	ENSG00000000938	FGR	FGR proto-oncogene, Src family tyrosine kinase
chr1	-1.96727	6.87124e-61	Promoter	ENSG00000142621	FHAD1	forkhead associated phosphopeptide binding domain 1
chr1	-1.84795	8.11548e-55	Promoter	ENSG00000000460	FIRRM	FIGNL1 interacting regulator of recombination and mitosis
chr1	-1.24488	9.48782e-27	Promoter	ENSG00000143520	FLG2	filaggrin 2
chr1	-1.79629	1.6066e-52	Intron	ENSG00000010932	FMO1	flavin containing dimethylaniline monoxygenase 1
chr1	-0.919836	2.44663e-15	Promoter	ENSG00000094963	FMO2	flavin containing dimethylaniline monoxygenase 2
chr1	-2.22154	3.92252e-78	Promoter	ENSG00000007933	FMO3	flavin containing dimethylaniline monoxygenase 3
chr1	-1.66765	5.31836e-50	Promoter	ENSG00000076258	FMO4	flavin containing dimethylaniline monoxygenase 4
chr1	-1.0991	2.75127e-21	Promoter	ENSG00000122176	FMOD	fibromodulin
chr1	-0.561408	1.48752e-06	Promoter	ENSG00000143107	FNDC7	fibronectin type III domain containing 7
chr1	-1.96083	6.49288e-62	Distal Intergenic	ENSG00000186564	FOXD2	forkhead box D2
chr1	-0.604791	1.8305e-07	Intron	ENSG00000198815	FOXJ3	forkhead box J3
chr1	-0.975873	3.32885e-17	Exon	ENSG00000143633	FSAF1	40S small subunit processome assembly factor 1
chr1	-1.64525	4.65422e-44	Promoter	ENSG00000179163	FUCA1	alpha-L-fucosidase 1
chr1	-1.87364	1.46356e-56	Promoter	ENSG00000187889	FYB2	FYN binding protein 2
chr1	-0.882931	2.58775e-14	Promoter	ENSG00000187730	GABRD	gamma-aminobutyric acid type A receptor subunit delta
chr1	-2.39334	1.71914e-90	Intron	ENSG00000143641	GALNT2	polypeptide N-acetylgalactosaminyltransferase 2
chr1	-0.899038	8.08911e-15	Promoter	ENSG00000117228	GBP1	guanylate binding protein 1
chr1	-2.09679	1.07073e-68	Promoter	ENSG00000162645	GBP2	guanylate binding protein 2
chr1	-1.05714	7.12293e-20	Promoter	ENSG00000162654	GBP4	guanylate binding protein 4
chr1	-1.78943	8.40826e-52	Exon	ENSG00000183347	GBP6	guanylate binding protein family member 6
chr1	-1.31572	2.18145e-30	Intron	ENSG00000213512	GBP7	guanylate binding protein 7
chr1	-1.81272	1.0377e-54	Promoter	ENSG00000169224	GCSAML	germinal center associated signaling and motility like
chr1	-1.31266	1.03954e-29	Distal Intergenic	ENSG00000162676	GFI1	growth factor independent 1 transcriptional repressor
chr1	-1.70792	1.38829e-48	Promoter	ENSG00000137960	GIPC2	GIPC PDZ domain containing family member 2
chr1	-2.23264	3.24473e-76	Intron	ENSG00000187513	GJA4	gap junction protein alpha 4
chr1	-1.38696	1.20914e-32	Intron	ENSG00000189433	GJB4	gap junction protein beta 4
chr1	-0.502042	1.45692e-05	Intron	ENSG00000189280	GJB5	gap junction protein beta 5
chr1	-1.65303	2.74734e-45	Distal Intergenic	ENSG00000135821	GLUL	glutamate-ammonia ligase
chr1	-0.66133	1.00286e-08	Promoter	ENSG00000134183	GNAT2	G protein subunit alpha transducin 2
chr1	-1.72053	9.85995e-49	Promoter	ENSG00000172380	GNG12	G protein subunit gamma 12
chr1	-1.60769	3.5116e-43	Promoter	ENSG00000168243	GNG4	G protein subunit gamma 4
chr1	-3.06445	5.24581e-123	Exon	ENSG00000134697	GNL2	G protein nucleolar 2
chr1	-0.672296	8.10398e-09	Promoter	ENSG00000116906	GNPAT	glyceronephosphate O-acyltransferase
chr1	-1.56529	1.44712e-41	Distal Intergenic	ENSG00000120370	GORAB	golgin, RAB6 interacting
chr1	-3.11026	2.2509e-136	Promoter	ENSG00000198746	GPATCH3	G-patch domain containing 3
chr1	-2.32969	3.53266e-85	Intron	ENSG00000077585	GPR137B	G protein-coupled receptor 137B
chr1	-2.0352	1.38075e-65	Intron	ENSG00000143147	GPR161	G protein-coupled receptor 161
chr1	-1.45559	4.18547e-36	Promoter	ENSG00000170128	GPR25	G protein-coupled receptor 25
chr1	-1.12103	3.234e-22	Promoter	ENSG00000170075	GPR37L1	G protein-coupled receptor 37 like 1
chr1	-1.99293	1.87126e-64	Promoter	ENSG00000181656	GPR88	G protein-coupled receptor 88
chr1	-1.57727	1.1194e-41	Promoter	ENSG00000188092	GPR89B	G protein-coupled receptor 89B
chr1	-0.764557	3.69081e-11	Promoter	ENSG00000121957	GPSM2	G protein signaling modulator 2
chr1	-1.81272	1.0377e-54	Promoter	ENSG00000213366	GSTM2	glutathione S-transferase mu 2
chr1	-0.533149	4.6454e-06	Promoter	ENSG00000134202	GSTM3	glutathione S-transferase mu 3
chr1	-1.74339	3.82387e-49	Promoter	ENSG00000134201	GSTM5	glutathione S-transferase mu 5
chr1	-1.26232	1.20271e-27	Distal Intergenic	ENSG00000137947	GTF2B	general transcription factor IIB
chr1	-1.81272	1.0377e-54	Promoter	ENSG00000197273	GUCA2A	guanylate cyclase activator 2A
chr1	-1.24898	5.26686e-27	Promoter	ENSG00000044012	GUCA2B	guanylate cyclase activator 2B
chr1	-1.07514	1.23351e-20	Intron	ENSG00000143774	GUK1	guanylate kinase 1
chr1	-2.01898	1.52771e-64	Promoter	ENSG00000184678	H2BC21	H2B clustered histone 21
chr1	-1.60517	1.30412e-43	Promoter	ENSG00000116882	HAO2	hydroxyacid oxidase 2
chr1	-0.733628	2.52951e-10	Promoter	ENSG00000121764	HCRTR1	hypocretin receptor 1
chr1	-0.678171	5.29057e-09	Promoter	ENSG00000116478	HDAC1	histone deacetylase 1
chr1	-1.15985	1.93836e-23	Distal Intergenic	ENSG00000119285	HEATR1	HEAT repeat containing 1
chr1	-2.15687	4.16689e-72	Promoter	ENSG00000162639	HENMT1	HEN methyltransferase 1
chr1	-1.79133	5.33678e-52	Distal Intergenic	ENSG00000163909	HEYL	hes related family bHLH transcription factor with YRPW motif like
chr1	-1.83447	1.34635e-59	Promoter	ENSG00000054392	HHAT	hedgehog acyltransferase
chr1	-1.20852	2.04148e-25	Promoter	ENSG00000168509	HJV	hemojuvelin BMP co-receptor
chr1	-2.09591	2.22607e-68	Distal Intergenic	ENSG00000136630	HLX	H2.0 like homeobox
chr1	-1.93655	1.46621e-61	Promoter	ENSG00000143341	HMCN1	hemicentin 1
chr1	-2.02611	1.10773e-65	Promoter	ENSG00000117305	HMGCL	3-hydroxy-3-methylglutaryl-CoA lyase
chr1	-1.93655	1.46621e-61	Distal Intergenic	ENSG00000134240	HMGCS2	3-hydroxy-3-methylglutaryl-CoA synthase 2
chr1	-1.19987	6.12991e-25	Promoter	ENSG00000134709	HOOK1	hook microtubule tethering protein 1
chr1	-1.17986	3.37107e-24	Promoter	ENSG00000197915	HRNR	hornerin
chr1	-0.955416	1.9346e-16	Promoter	ENSG00000117594	HSD11B1	hydroxysteroid 11-beta dehydrogenase 1
chr1	-1.32714	4.75384e-30	Promoter	ENSG00000132196	HSD17B7	hydroxysteroid 17-beta dehydrogenase 7
chr1	-0.983469	6.33734e-18	Intron	ENSG00000203857	HSD3B1	hydroxy-delta-5-steroid dehydrogenase, 3 beta- and steroid delta-isomerase 1
chr1	-0.707335	8.07095e-10	Promoter	ENSG00000158748	HTR6	5-hydroxytryptamine receptor 6
chr1	-1.66327	1.14286e-45	Promoter	ENSG00000163565	IFI16	interferon gamma inducible protein 16
chr1	-0.983469	6.33734e-18	Promoter	ENSG00000185436	IFNLR1	interferon lambda receptor 1
chr1	-1.62939	4.89023e-44	Distal Intergenic	ENSG00000163395	IGFN1	immunoglobulin like and fibronectin type III domain containing 1
chr1	-1.17632	1.50616e-24	Promoter	ENSG00000162729	IGSF8	immunoglobulin superfamily member 8
chr1	-1.87788	1.39012e-58	Distal Intergenic	ENSG00000136634	IL10	interleukin 10
chr1	-1.70792	1.38829e-48	Promoter	ENSG00000081985	IL12RB2	interleukin 12 receptor subunit beta 2
chr1	-2.32969	3.53266e-85	Promoter	ENSG00000162891	IL20	interleukin 20
chr1	-1.66773	7.76229e-46	Promoter	ENSG00000142677	IL22RA1	interleukin 22 receptor subunit alpha 1
chr1	-2.20225	5.29468e-74	Promoter	ENSG00000162594	IL23R	interleukin 23 receptor
chr1	-1.62289	3.24153e-43	Intron	ENSG00000143195	ILDR2	immunoglobulin like domain containing receptor 2
chr1	-0.351148	0.00267422	Promoter	ENSG00000163362	INAVA	innate immunity activator
chr1	-2.44475	4.38736e-91	Promoter	ENSG00000197852	INKA2	inka box actin regulator 2
chr1	-1.4188	1.33189e-34	Promoter	ENSG00000204084	INPP5B	inositol polyphosphate-5-phosphatase B
chr1	-0.793436	8.00848e-12	Promoter	ENSG00000027644	INSRR	insulin receptor related receptor
chr1	-0.420943	0.000311735	Promoter	ENSG00000143493	INTS7	integrator complex subunit 7
chr1	-1.29061	1.10326e-28	Promoter	ENSG00000183856	IQGAP3	IQ motif containing GTPase activating protein 3
chr1	-0.806265	2.98125e-12	Promoter	ENSG00000117595	IRF6	interferon regulatory factor 6
chr1	-1.31517	1.44288e-29	Promoter	ENSG00000143127	ITGA10	integrin subunit alpha 10
chr1	-2.18252	7.76342e-73	Intron	ENSG00000142856	ITGB3BP	integrin subunit beta 3 binding protein
chr1	-1.00085	5.87458e-18	Promoter	ENSG00000179914	ITLN1	intelectin 1
chr1	-1.83273	2.26291e-54	Promoter	ENSG00000158764	ITLN2	intelectin 2
chr1	-1.39256	2.16055e-33	Promoter	ENSG00000163207	IVL	involucrin
chr1	-2.10171	6.0712e-72	Promoter	ENSG00000177606	JUN	Jun proto-oncogene, AP-1 transcription factor subunit
chr1	-1.90094	1.04745e-61	Exon	ENSG00000189337	KAZN	kazrin, periplakin interacting protein
chr1	-1.66451	2.68179e-46	Promoter	ENSG00000143105	KCNA10	potassium voltage-gated channel subfamily A member 10
chr1	-1.19239	4.41106e-25	Promoter	ENSG00000177301	KCNA2	potassium voltage-gated channel subfamily A member 2
chr1	-2.03393	7.34198e-65	Promoter	ENSG00000171385	KCND3	potassium voltage-gated channel subfamily D member 3
chr1	-2.51837	8.57925e-97	Promoter	ENSG00000162728	KCNJ9	potassium inwardly rectifying channel subfamily J member 9
chr1	-1.60517	1.30412e-43	Promoter	ENSG00000117013	KCNQ4	potassium voltage-gated channel subfamily Q member 4
chr1	-1.1307	2.00487e-22	Intron	ENSG00000175707	KDF1	keratinocyte differentiation factor 1
chr1	-1.82149	1.34642e-56	Exon	ENSG00000117139	KDM5B	lysine demethylase 5B
chr1	-1.41905	4.2728e-34	Promoter	ENSG00000142687	KIAA0319L	KIAA0319 like
chr1	-1.47865	1.87997e-37	Promoter	ENSG00000135835	KIAA1614	KIAA1614
chr1	-1.47865	1.87997e-37	Promoter	ENSG00000117245	KIF17	kinesin family member 17
chr1	-0.945453	3.37076e-16	Promoter	ENSG00000116852	KIF21B	kinesin family member 21B
chr1	-1.97263	2.14475e-61	Intron	ENSG00000162849	KIF26B	kinesin family member 26B
chr1	-2.34017	6.53973e-82	Promoter	ENSG00000183853	KIRREL1	kirre like nephrin family adhesion molecule 1
chr1	-1.99412	6.86478e-68	Promoter	ENSG00000171872	KLF17	KLF transcription factor 17
chr1	-1.10723	1.29503e-21	Promoter	ENSG00000283039	KLF18	KLF transcription factor 18
chr1	-0.595245	2.8069e-07	Promoter	ENSG00000162873	KLHDC8A	kelch domain containing 8A
chr1	-2.03319	1.82639e-64	Promoter	ENSG00000076321	KLHL20	kelch like family member 20
chr1	-3.97111	7.18972e-174	Promoter	ENSG00000117009	KMO	kynurenine 3-monooxygenase
chr1	-1.8796	5.65686e-57	Distal Intergenic	ENSG00000203786	KPRP	keratinocyte proline rich protein
chr1	-1.15338	2.81846e-23	Promoter	ENSG00000196878	LAMB3	laminin subunit beta 3
chr1	-0.724172	3.85257e-10	Promoter	ENSG00000135862	LAMC1	laminin subunit gamma 1
chr1	-1.06977	1.15796e-20	Distal Intergenic	ENSG00000058085	LAMC2	laminin subunit gamma 2
chr1	-1.19875	2.82698e-26	Promoter	ENSG00000122188	LAX1	lymphocyte transmembrane adaptor 1
chr1	-0.313084	0.00699045	Distal Intergenic	ENSG00000143815	LBR	lamin B receptor
chr1	-1.34602	2.65335e-31	Promoter	ENSG00000197084	LCE1C	late cornified envelope 1C
chr1	-2.03784	1.13361e-68	Promoter	ENSG00000240386	LCE1F	late cornified envelope 1F
chr1	-1.30959	1.22736e-29	Promoter	ENSG00000185966	LCE3E	late cornified envelope 3E
chr1	-0.394098	0.00073808	Promoter	ENSG00000235942	LCE6A	late cornified envelope 6A
chr1	-1.71167	1.32004e-48	Promoter	ENSG00000285946	LCE7A	late cornified envelope 7A
chr1	-0.361791	0.00197309	Promoter	ENSG00000182866	LCK	LCK proto-oncogene, Src family tyrosine kinase
chr1	-1.79487	2.29037e-52	Promoter	ENSG00000203985	LDLRAD1	low density lipoprotein receptor class A domain containing 1
chr1	-1.86161	8.67307e-57	Promoter	ENSG00000157978	LDLRAP1	low density lipoprotein receptor adaptor protein 1
chr1	-0.385925	0.00099587	Distal Intergenic	ENSG00000143768	LEFTY2	left-right determination factor 2
chr1	-0.373749	0.00137233	Promoter	ENSG00000203784	LELP1	late cornified envelope like proline rich 1
chr1	-2.25492	6.42471e-78	Promoter	ENSG00000116678	LEPR	leptin receptor
chr1	-1.22327	9.38855e-26	Promoter	ENSG00000213625	LEPROT	leptin receptor overlapping transcript
chr1	-2.34017	6.53973e-82	Promoter	ENSG00000116977	LGALS8	galectin 8
chr1	-2.33931	4.84274e-82	Promoter	ENSG00000133067	LGR6	leucine rich repeat containing G protein-coupled receptor 6
chr1	-1.12453	3.72508e-22	Promoter	ENSG00000121454	LHX4	LIM homeobox 4
chr1	-1.20998	2.3035e-25	Distal Intergenic	ENSG00000183814	LIN9	lin-9 DREAM MuvB core complex component
chr1	-1.85515	3.45988e-56	Promoter	ENSG00000231814	LINC00210	long intergenic non-protein coding RNA 210
chr1	-0.583542	5.72801e-07	Promoter	ENSG00000176754	LINC00303	long intergenic non-protein coding RNA 303
chr1	-1.96623	1.30689e-61	Promoter	ENSG00000224209	LINC00466	long intergenic non-protein coding RNA 466
chr1	-1.43823	2.16958e-35	Promoter	ENSG00000280924	LINC00628	long intergenic non-protein coding RNA 628
chr1	-1.99225	2.58432e-63	Promoter	ENSG00000224805	LINC00853	long intergenic non-protein coding RNA 853
chr1	-1.61022	7.36539e-43	Promoter	ENSG00000203721	LINC00862	long intergenic non-protein coding RNA 862
chr1	-1.71167	1.32004e-48	Promoter	ENSG00000232077	LINC01031	long intergenic non-protein coding RNA 1031
chr1	-2.27472	2.45122e-78	Promoter	ENSG00000230426	LINC01036	long intergenic non-protein coding RNA 1036
chr1	-2.24084	1.7162e-76	Promoter	ENSG00000227630	LINC01132	long intergenic non-protein coding RNA 1132
chr1	-1.28669	1.46166e-28	Promoter	ENSG00000224259	LINC01133	long intergenic non-protein coding RNA 1133
chr1	-0.286535	0.0146966	Exon	ENSG00000236423	LINC01134	long intergenic non-protein coding RNA 1134
chr1	-1.33088	1.94156e-30	Promoter	ENSG00000281912	LINC01144	long intergenic non-protein coding RNA 1144
chr1	-1.13564	1.02232e-22	Promoter	ENSG00000235492	LINC01221	long intergenic non-protein coding RNA 1221
chr1	-1.513	3.82407e-39	Distal Intergenic	ENSG00000237290	LINC01343	long intergenic non-protein coding RNA 1343
chr1	-1.70363	1.3719e-48	Promoter	ENSG00000238078	LINC01352	long intergenic non-protein coding RNA 1352
chr1	-1.13202	3.451e-23	Promoter	ENSG00000231768	LINC01354	long intergenic non-protein coding RNA 1354
chr1	-0.922785	1.79113e-15	Promoter	ENSG00000226891	LINC01359	long intergenic non-protein coding RNA 1359
chr1	-0.640077	3.59828e-08	Intron	ENSG00000224863	LINC01398	long intergenic non-protein coding RNA 1398
chr1	-1.88832	6.13565e-60	Promoter	ENSG00000235202	LINC01525	long intergenic non-protein coding RNA 1525
chr1	-2.21197	1.34798e-75	Promoter	ENSG00000180869	LINC01555	long intergenic non-protein coding RNA 1555
chr1	-0.652762	1.79776e-08	Exon	ENSG00000203356	LINC01562	long intergenic non-protein coding RNA 1562
chr1	-1.82956	3.97985e-54	Promoter	ENSG00000234277	LINC01641	long intergenic non-protein coding RNA 1641
chr1	-0.743158	1.62888e-10	Intron	ENSG00000232596	LINC01646	long intergenic non-protein coding RNA 1646
chr1	-1.88627	1.94707e-57	Distal Intergenic	ENSG00000235643	LINC01647	long intergenic non-protein coding RNA 1647
chr1	-2.1677	3.26249e-73	Promoter	ENSG00000228127	LINC01649	long intergenic non-protein coding RNA 1649
chr1	-1.82956	3.97985e-54	Promoter	ENSG00000233985	LINC01681	long intergenic non-protein coding RNA 1681
chr1	-0.350513	0.00254586	Distal Intergenic	ENSG00000261504	LINC01686	long intergenic non-protein coding RNA 1686
chr1	-1.33455	1.81186e-30	Promoter	ENSG00000227940	LINC01696	long intergenic non-protein coding RNA 1696
chr1	-2.01335	2.69934e-66	Promoter	ENSG00000179452	LINC01699	long intergenic non-protein coding RNA 1699
chr1	-0.851604	1.60998e-13	Exon	ENSG00000231666	LINC01704	long intergenic non-protein coding RNA 1704
chr1	-1.62504	2.89515e-44	Distal Intergenic	ENSG00000226715	LINC01709	long intergenic non-protein coding RNA 1709
chr1	-1.39256	2.16055e-33	Promoter	ENSG00000232812	LINC01717	long intergenic non-protein coding RNA 1717
chr1	-1.54401	1.02771e-39	Intron	ENSG00000233008	LINC01725	long intergenic non-protein coding RNA 1725
chr1	-1.83444	6.50769e-54	Promoter	ENSG00000237292	LINC01732	long intergenic non-protein coding RNA 1732
chr1	-1.66934	1.23929e-45	Distal Intergenic	ENSG00000228058	LINC01736	long intergenic non-protein coding RNA 1736
chr1	-1.34463	1.69936e-31	Promoter	ENSG00000232964	LINC01737	long intergenic non-protein coding RNA 1737
chr1	-1.97844	2.12632e-62	Promoter	ENSG00000229537	LINC01739	long intergenic non-protein coding RNA 1739
chr1	-1.62819	2.11479e-43	Promoter	ENSG00000242042	LINC01743	long intergenic non-protein coding RNA 1743
chr1	-1.06592	2.68283e-20	Intron	ENSG00000236497	LINC01744	long intergenic non-protein coding RNA 1744
chr1	-1.92888	3.02043e-59	Promoter	ENSG00000225919	LINC01745	long intergenic non-protein coding RNA 1745
chr1	-0.323025	0.00597416	Distal Intergenic	ENSG00000230523	LINC01756	long intergenic non-protein coding RNA 1756
chr1	-1.56715	2.88174e-41	Distal Intergenic	ENSG00000228105	LINC01757	long intergenic non-protein coding RNA 1757
chr1	-1.7924	4.14293e-52	Promoter	ENSG00000228504	LINC01760	long intergenic non-protein coding RNA 1760
chr1	-1.07371	3.2081e-20	Promoter	ENSG00000233907	LINC01761	long intergenic non-protein coding RNA 1761
chr1	-1.00382	5.00637e-18	Promoter	ENSG00000233154	LINC01762	long intergenic non-protein coding RNA 1762
chr1	-1.187	1.79597e-24	Promoter	ENSG00000223956	LINC01767	long intergenic non-protein coding RNA 1767
chr1	-0.361791	0.00197309	Promoter	ENSG00000223382	LINC01778	long intergenic non-protein coding RNA 1778
chr1	-1.74674	3.19463e-49	Promoter	ENSG00000232650	LINC01780	long intergenic non-protein coding RNA 1780
chr1	-1.98031	4.02419e-62	Intron	ENSG00000229051	LINC01788	long intergenic non-protein coding RNA 1788
chr1	-0.765507	4.24673e-11	Promoter	ENSG00000298298	LINC02602	long intergenic non-protein coding RNA 2602
chr1	-1.99412	6.86478e-68	Intron	ENSG00000233593	LINC02609	long intergenic non-protein coding RNA 2609
chr1	-1.46173	3.11195e-36	Promoter	ENSG00000229484	LINC02766	long intergenic non-protein coding RNA 2766
chr1	-1.0103	3.18985e-18	Promoter	ENSG00000284237	LINC02767	long intergenic non-protein coding RNA 2767
chr1	-1.64938	5.99039e-46	Promoter	ENSG00000224535	LINC02771	long intergenic non-protein coding RNA 2771
chr1	-1.17707	1.82199e-24	Intron	ENSG00000271736	LINC02772	long intergenic non-protein coding RNA 2772
chr1	-1.93673	3.27989e-60	Promoter	ENSG00000226828	LINC02774	long intergenic non-protein coding RNA 2774
chr1	-1.14523	2.64106e-23	Intron	ENSG00000232453	LINC02777	long intergenic non-protein coding RNA 2777
chr1	-1.73183	6.26261e-49	Promoter	ENSG00000235741	LINC02784	long intergenic non-protein coding RNA 2784
chr1	-1.54902	2.65951e-40	Promoter	ENSG00000285532	LINC02788	long intergenic non-protein coding RNA 2788
chr1	-2.09793	3.6298e-69	Promoter	ENSG00000284240	LINC02801	long intergenic non-protein coding RNA 2801
chr1	-0.634302	4.72316e-08	Promoter	ENSG00000227740	LINC02803	long intergenic non-protein coding RNA 2803
chr1	-1.02728	1.28461e-18	Promoter	ENSG00000232265	LINC02805	long intergenic non-protein coding RNA 2805
chr1	-1.81552	4.52717e-53	Promoter	ENSG00000284696	LINC02808	long intergenic non-protein coding RNA 2808
chr1	-0.588415	4.4874e-07	3' UTR	ENSG00000276255	LINC02809	long intergenic non-protein coding RNA 2809
chr1	-1.09313	4.25316e-21	Promoter	ENSG00000236648	LINC02810	long intergenic non-protein coding RNA 2810
chr1	-0.701273	1.50356e-09	Promoter	ENSG00000284678	LINC02811	long intergenic non-protein coding RNA 2811
chr1	-1.593	2.87322e-43	Promoter	ENSG00000234754	LINC02817	long intergenic non-protein coding RNA 2817
chr1	-1.21242	2.0585e-25	Promoter	ENSG00000307581	LINC02818	long intergenic non-protein coding RNA 2818
chr1	-0.473874	5.20678e-05	Exon	ENSG00000203864	LINC02868	long intergenic non-protein coding RNA 2868
chr1	-2.11744	5.55756e-70	Promoter	ENSG00000228208	LINC02869	long intergenic non-protein coding RNA 2869
chr1	-1.43527	7.97568e-35	Promoter	ENSG00000221953	LINC02897	long intergenic non-protein coding RNA 2897
chr1	-0.882931	2.58775e-14	Promoter	ENSG00000279261	LINC02961	long intergenic non-protein coding RNA 2961
chr1	-1.15295	1.94971e-23	Promoter	ENSG00000226088	LINC03102	long intergenic non-protein coding RNA 3102
chr1	-1.21708	6.50572e-26	Promoter	ENSG00000213171	LINGO4	leucine rich repeat and Ig domain containing 4
chr1	-0.494118	2.08414e-05	Promoter	ENSG00000233621	LITATS1	lncRNA induced by TGF-beta and antagonizes TGF-beta signaling 1
chr1	-1.34602	2.65335e-31	Promoter	ENSG00000238005	LNCATV	lncRNA negative regulator of antiviral signaling
chr1	-1.8691	1.50359e-57	Promoter	ENSG00000234546	LNCTAM34A	long non coding transcriptional activator of miR34a
chr1	-0.665975	1.14212e-08	Distal Intergenic	ENSG00000203782	LORICRIN	loricrin cornified envelope precursor protein
chr1	-1.83625	1.2108e-54	Intron	ENSG00000171517	LPAR3	lysophosphatidic acid receptor 3
chr1	-0.726465	3.47982e-10	Intron	ENSG00000157193	LRP8	LDL receptor related protein 8
chr1	-0.351241	0.00269239	Promoter	ENSG00000122477	LRRC39	leucine rich repeat containing 39
chr1	-1.46596	1.07937e-36	Promoter	ENSG00000162763	LRRC52	leucine rich repeat containing 52
chr1	-1.8174	3.26771e-53	3' UTR	ENSG00000033122	LRRC7	leucine rich repeat containing 7
chr1	-1.4093	6.1195e-35	Promoter	ENSG00000160838	LRRC71	leucine rich repeat containing 71
chr1	-1.24835	4.52695e-27	Promoter	ENSG00000122224	LY9	lymphocyte antigen 9
chr1	-2.09948	5.05839e-70	Promoter	ENSG00000143669	LYST	lysosomal trafficking regulator
chr1	-1.14523	2.64106e-23	Promoter	ENSG00000173212	MAB21L3	mab-21 like 3
chr1	-0.89718	7.50143e-15	Promoter	ENSG00000127603	MACF1	microtubule actin crosslinking factor 1
chr1	-0.38221	0.00100331	Intron	ENSG00000143194	MAEL	maelstrom spermatogenic transposon silencer
chr1	-0.765273	4.11122e-11	Promoter	ENSG00000198162	MAN1A2	mannosidase alpha class 1A member 2
chr1	-1.80384	2.25664e-53	Promoter	ENSG00000117643	MAN1C1	mannosidase alpha class 1C member 1
chr1	-1.16016	6.75864e-24	Distal Intergenic	ENSG00000212916	MAP10	microtubule associated protein 10
chr1	-2.39456	1.71678e-84	Promoter	ENSG00000116871	MAP7D1	MAP7 domain containing 1
chr1	-2.48369	7.17782e-92	Promoter	ENSG00000162889	MAPKAPK2	MAPK activated protein kinase 2
chr1	-1.88832	6.13565e-60	Promoter	ENSG00000116141	MARK1	microtubule affinity regulating kinase 1
chr1	-0.382077	0.00113918	Promoter	ENSG00000009724	MASP2	MBL associated serine protease 2
chr1	-0.89356	6.07774e-15	Promoter	ENSG00000086015	MAST2	microtubule associated serine/threonine kinase 2
chr1	-0.829692	4.25472e-13	Distal Intergenic	ENSG00000153898	MCOLN2	mucolipin TRP cation channel 2
chr1	-1.2724	3.41521e-29	Promoter	ENSG00000055732	MCOLN3	mucolipin TRP cation channel 3
chr1	-0.840544	3.62917e-13	Distal Intergenic	ENSG00000197880	MDS2	myelodysplastic syndrome 2 translocation associated
chr1	-1.81272	1.0377e-54	Promoter	ENSG00000116604	MEF2D	myocyte enhancer factor 2D
chr1	-1.22678	1.70402e-26	Promoter	ENSG00000162591	MEGF6	multiple EGF like domains 6
chr1	-1.84456	2.73372e-55	Distal Intergenic	ENSG00000010165	METTL13	methyltransferase 13, eEF1A N-terminus and K55
chr1	-2.00229	3.485e-63	Exon	ENSG00000168389	MFSD2A	MFSD2 lysolipid transporter A, lysophospholipid
chr1	-0.468554	6.05134e-05	Promoter	ENSG00000143198	MGST3	microsomal glutathione S-transferase 3
chr1	-1.65487	4.70904e-45	Distal Intergenic	ENSG00000154305	MIA3	MIA SH3 domain ER export factor 3
chr1	-0.956806	1.24941e-16	Promoter	ENSG00000198160	MIER1	MIER1 transcriptional regulator
chr1	-1.55916	1.01285e-40	Promoter	ENSG00000180488	MIGA1	mitoguardin 1
chr1	-1.00823	2.98387e-18	Promoter	ENSG00000116691	MIIP	migration and invasion inhibitory protein
chr1	-1.53784	7.70135e-40	Promoter	ENSG00000079277	MKNK1	MAPK interacting serine/threonine kinase 1
chr1	-0.584471	5.42825e-07	Promoter	ENSG00000116151	MORN1	MORN repeat containing 1
chr1	-0.763417	3.04955e-11	Promoter	ENSG00000155363	MOV10	Mov10 RNA helicase
chr1	-1.04601	9.13367e-20	Promoter	ENSG00000117400	MPL	MPL proto-oncogene, thrombopoietin receptor
chr1	-1.16016	6.75864e-24	Promoter	ENSG00000158887	MPZ	myelin protein zero
chr1	-0.881055	3.2367e-14	Intron	ENSG00000197965	MPZL1	myelin protein zero like 1
chr1	-0.350731	0.00259185	3' UTR	ENSG00000153029	MR1	major histocompatibility complex, class I-related
chr1	-0.469509	4.92931e-05	Promoter	ENSG00000184313	MROH7	maestro heat like repeat family member 7
chr1	-0.6465	2.41466e-08	Distal Intergenic	ENSG00000143436	MRPL9	mitochondrial ribosomal protein L9
chr1	-1.21708	6.50572e-26	Distal Intergenic	ENSG00000120333	MRPS14	mitochondrial ribosomal protein S14
chr1	-1.27554	1.94436e-28	Promoter	ENSG00000244020	MT1HL1	metallothionein 1H like 1
chr1	-1.15338	2.81846e-23	Promoter	ENSG00000186205	MTARC1	mitochondrial amidoxime reducing component 1
chr1	-3.03482	6.23554e-121	Promoter	ENSG00000117791	MTARC2	mitochondrial amidoxime reducing component 2
chr1	-0.912249	3.8252e-15	Promoter	ENSG00000014914	MTMR11	myotubularin related protein 11
chr1	-2.54432	1.83781e-93	Promoter	ENSG00000116984	MTR	5-methyltetrahydrofolate-homocysteine methyltransferase
chr1	-1.40362	2.08082e-33	Promoter	ENSG00000090432	MUL1	mitochondrial E3 ubiquitin protein ligase 1
chr1	-0.713256	8.34207e-10	Promoter	ENSG00000132781	MUTYH	mutY DNA glycosylase
chr1	-1.06983	3.08502e-20	Promoter	ENSG00000133055	MYBPH	myosin binding protein H
chr1	-1.54376	6.39435e-40	Distal Intergenic	ENSG00000116990	MYCL	MYCL proto-oncogene, bHLH transcription factor
chr1	-0.710144	9.7335e-10	Promoter	ENSG00000034971	MYOC	myocilin
chr1	-2.57652	8.44362e-97	Promoter	ENSG00000283683	MYOCOS	myocilin opposite strand
chr1	-0.257283	0.0280017	Promoter	ENSG00000142661	MYOM3	myomesin 3
chr1	-0.901479	8.60971e-15	Promoter	ENSG00000219481	NBPF1	NBPF member 1
chr1	-1.51235	5.28431e-38	Exon	ENSG00000116701	NCF2	neutrophil cytosolic factor 2
chr1	-0.76016	5.88687e-12	Promoter	ENSG00000058804	NDC1	NDC1 transmembrane nucleoporin
chr1	-1.06505	5.03381e-20	Promoter	ENSG00000158864	NDUFS2	NADH:ubiquinone oxidoreductase core subunit S2
chr1	-1.9268	1.52082e-59	Promoter	ENSG00000163531	NFASC	neurofascin
chr1	-1.0652	8.72845e-21	Promoter	ENSG00000134259	NGF	nerve growth factor
chr1	-0.378735	0.00114306	Distal Intergenic	ENSG00000162522	NHSL3	NHS like 3
chr1	-1.70507	3.04065e-47	Intron	ENSG00000135842	NIBAN1	niban apoptosis regulator 1
chr1	-1.84483	1.31769e-54	Promoter	ENSG00000001461	NIPAL3	NIPA like domain containing 3
chr1	-0.625646	7.50694e-08	Promoter	ENSG00000162711	NLRP3	NLR family pyrin domain containing 3
chr1	-1.4825	2.27618e-37	Intron	ENSG00000143156	NME7	NME/NM23 family member 7
chr1	-1.38897	3.91998e-33	Promoter	ENSG00000157064	NMNAT2	nicotinamide nucleotide adenylyltransferase 2
chr1	-1.94798	5.43964e-61	Promoter	ENSG00000198929	NOS1AP	nitric oxide synthase 1 adaptor protein
chr1	-1.69289	8.10619e-49	Promoter	ENSG00000134250	NOTCH2	notch receptor 2
chr1	-0.817051	1.93439e-12	Promoter	ENSG00000131697	NPHP4	nephrocystin 4
chr1	-1.71167	1.32004e-48	Promoter	ENSG00000116218	NPHS2	NPHS2 stomatin family member, podocin
chr1	-0.640295	4.4648e-08	Promoter	ENSG00000169418	NPR1	natriuretic peptide receptor 1
chr1	-1.04324	1.48838e-19	Promoter	ENSG00000131910	NR0B2	nuclear receptor subfamily 0 group B member 2
chr1	-1.04463	1.96996e-19	Promoter	ENSG00000143257	NR1I3	nuclear receptor subfamily 1 group I member 3
chr1	-1.64978	1.82218e-44	Promoter	ENSG00000203740	NTMT2	N-terminal Xaa-Pro-Lys N-methyltransferase 2
chr1	-1.21691	2.50882e-25	Promoter	ENSG00000198400	NTRK1	neurotrophic receptor tyrosine kinase 1
chr1	-0.350513	0.00254586	Promoter	ENSG00000163545	NUAK2	NUAK family kinase 2
chr1	-2.43493	2.79564e-89	Intron	ENSG00000143228	NUF2	NUF2 component of NDC80 kinetochore complex
chr1	-2.33716	2.19042e-82	Promoter	ENSG00000143450	OAZ3	ornithine decarboxylase antizyme 3
chr1	-2.25986	3.90784e-77	Promoter	ENSG00000154358	OBSCN	obscurin, cytoskeletal calmodulin and titin-interacting RhoGEF
chr1	-1.52912	9.38177e-40	Distal Intergenic	ENSG00000162745	OLFML2B	olfactomedin like 2B
chr1	-1.87364	1.46356e-56	Promoter	ENSG00000054277	OPN3	opsin 3
chr1	-2.25492	6.42471e-78	Promoter	ENSG00000116329	OPRD1	opioid receptor delta 1
chr1	-1.14375	7.97461e-23	Promoter	ENSG00000188770	OPTC	opticin
chr1	-1.41201	1.01451e-33	Promoter	ENSG00000117859	OSBPL9	oxysterol binding protein like 9
chr1	-1.95219	3.61112e-63	Promoter	ENSG00000169914	OTUD3	OTU deubiquitinase 3
chr1	-1.61575	5.96094e-44	Promoter	ENSG00000236719	OVAAL	ovarian adenocarcinoma amplified long non-coding RNA
chr1	-2.63589	2.24971e-99	Distal Intergenic	ENSG00000085465	OVGP1	oviductal glycoprotein 1
chr1	-0.579871	4.8304e-07	Intron	ENSG00000065600	PACC1	proton activated chloride channel 1
chr1	-1.16916	6.49382e-24	Promoter	ENSG00000142623	PADI1	peptidyl arginine deiminase 1
chr1	-1.36837	2.68661e-32	Intron	ENSG00000142619	PADI3	peptidyl arginine deiminase 3
chr1	-2.85053	1.13981e-115	Intron	ENSG00000159339	PADI4	peptidyl arginine deiminase 4
chr1	-1.01885	1.10148e-18	Promoter	ENSG00000276747	PADI6	peptidyl arginine deiminase 6
chr1	-2.29153	2.78887e-80	Promoter	ENSG00000099260	PALMD	palmdelphin
chr1	-1.84496	2.63944e-54	Promoter	ENSG00000116183	PAPPA2	pappalysin 2
chr1	-1.47316	9.33094e-38	Promoter	ENSG00000182749	PAQR7	progestin and adipoQ receptor family member 7
chr1	-1.95219	3.61112e-63	Promoter	ENSG00000143799	PARP1	poly(ADP-ribose) polymerase 1
chr1	-2.13784	2.48522e-75	Promoter	ENSG00000135749	PCNX2	pecanex 2
chr1	-1.84017	6.06826e-55	Promoter	ENSG00000248485	PCP4L1	Purkinje cell protein 4 like 1
chr1	-1.43823	2.16958e-35	Distal Intergenic	ENSG00000169174	PCSK9	proprotein convertase subtilisin/kexin type 9
chr1	-2.32969	3.53266e-85	Promoter	ENSG00000184588	PDE4B	phosphodiesterase 4B
chr1	-0.313084	0.00699045	Promoter	ENSG00000174827	PDZK1	PDZ domain containing 1
chr1	-3.7915	2.04316e-158	Promoter	ENSG00000162366	PDZK1IP1	PDZK1 interacting protein 1
chr1	-2.09948	5.05839e-70	Promoter	ENSG00000187800	PEAR1	platelet endothelial aggregation receptor 1
chr1	-1.44815	5.43485e-37	Promoter	ENSG00000049246	PER3	period circadian regulator 3
chr1	-1.49453	1.78749e-38	Promoter	ENSG00000187642	PERM1	PPARGC1 and ESRR induced regulator, muscle 1
chr1	-1.13746	1.43073e-22	Distal Intergenic	ENSG00000185220	PGBD2	piggyBac transposable element derived 2
chr1	-2.22312	6.54431e-76	3' UTR	ENSG00000177614	PGBD5	piggyBac transposable element derived 5
chr1	-0.764084	3.4271e-11	Promoter	ENSG00000142657	PGD	phosphogluconate dehydrogenase
chr1	-0.256319	0.0290741	Promoter	ENSG00000159527	PGLYRP3	peptidoglycan recognition protein 3
chr1	-0.765025	3.96559e-11	3' UTR	ENSG00000163218	PGLYRP4	peptidoglycan recognition protein 4
chr1	-0.699381	1.11861e-09	Intron	ENSG00000079739	PGM1	phosphoglucomutase 1
chr1	-1.54902	2.65951e-40	Promoter	ENSG00000134686	PHC2	polyhomeotic homolog 2
chr1	-0.631668	4.82493e-08	Promoter	ENSG00000092621	PHGDH	phosphoglycerate dehydrogenase
chr1	-0.622843	8.55759e-08	Promoter	ENSG00000174307	PHLDA3	pleckstrin homology like domain family A member 3
chr1	-1.55587	2.58575e-40	Promoter	ENSG00000131788	PIAS3	protein inhibitor of activated STAT 3
chr1	-1.73034	6.66e-49	Intron	ENSG00000142892	PIGK	phosphatidylinositol glycan anchor biosynthesis class K
chr1	-1.20852	2.04148e-25	Promoter	ENSG00000143315	PIGM	phosphatidylinositol glycan anchor biosynthesis class M
chr1	-1.45233	1.34269e-35	Promoter	ENSG00000162896	PIGR	polymeric immunoglobulin receptor
chr1	-1.0574	3.42591e-20	Promoter	ENSG00000133056	PIK3C2B	phosphatidylinositol-4-phosphate 3-kinase catalytic subunit type 2 beta
chr1	-0.825322	1.08507e-12	Intron	ENSG00000117461	PIK3R3	phosphoinositide-3-kinase regulatory subunit 3
chr1	-2.42046	2.86008e-87	Promoter	ENSG00000081277	PKP1	plakophilin 1
chr1	-0.62197	9.62863e-08	Promoter	ENSG00000188257	PLA2G2A	phospholipase A2 group IIA
chr1	-1.26092	1.71124e-27	Promoter	ENSG00000187980	PLA2G2C	phospholipase A2 group IIC
chr1	-1.88832	6.13565e-60	Distal Intergenic	ENSG00000188784	PLA2G2E	phospholipase A2 group IIE
chr1	-1.6724	9.34357e-46	Promoter	ENSG00000158786	PLA2G2F	phospholipase A2 group IIF
chr1	-1.43823	2.16958e-35	Intron	ENSG00000127472	PLA2G5	phospholipase A2 group V
chr1	-2.19026	6.13458e-73	Promoter	ENSG00000149527	PLCH2	phospholipase C eta 2
chr1	-1.26451	1.52338e-27	Promoter	ENSG00000143850	PLEKHA6	pleckstrin homology domain containing A6
chr1	-0.801349	4.37629e-12	Promoter	ENSG00000162877	PM20D1	peptidase M20 domain containing 1
chr1	-0.466434	6.34997e-05	Promoter	ENSG00000174348	PODN	podocan
chr1	-0.643739	2.24298e-08	Promoter	ENSG00000085998	POMGNT1	protein O-linked mannose N-acetylglucosaminyltransferase 1 (beta 1,2-)
chr1	-0.81534	2.17661e-12	Promoter	ENSG00000143190	POU2F1	POU class 2 homeobox 1
chr1	-1.15994	1.46983e-23	Promoter	ENSG00000143847	PPFIA4	PTPRF interacting protein alpha 4
chr1	-2.72097	2.65789e-103	Promoter	ENSG00000084072	PPIE	peptidylprolyl isomerase E
chr1	-0.571562	6.85196e-07	Promoter	ENSG00000171960	PPIH	peptidylprolyl isomerase H
chr1	-0.55923	1.5154e-06	Promoter	ENSG00000143224	PPOX	protoporphyrinogen oxidase
chr1	-0.826553	9.94057e-13	Promoter	ENSG00000116726	PRAMEF12	PRAME family member 12
chr1	-2.11744	5.55756e-70	Exon	ENSG00000204478	PRAMEF20	PRAME family member 20
chr1	-1.4703	2.01503e-36	Intron	ENSG00000142611	PRDM16	PR/SET domain 16
chr1	-2.73548	3.06979e-110	Promoter	ENSG00000116731	PRDM2	PR/SET domain 2
chr1	-0.275554	0.0189936	Promoter	ENSG00000188783	PRELP	proline and arginine rich end leucine rich repeat protein
chr1	-1.86161	8.67307e-57	Promoter	ENSG00000116690	PRG4	proteoglycan 4
chr1	-0.250914	0.028874	Intron	ENSG00000162409	PRKAA2	protein kinase AMP-activated catalytic subunit alpha 2
chr1	-1.49615	3.86036e-38	Promoter	ENSG00000142875	PRKACB	protein kinase cAMP-activated catalytic subunit beta
chr1	-1.02649	5.92171e-19	Promoter	ENSG00000067606	PRKCZ	protein kinase C zeta
chr1	-1.46649	2.43383e-36	Distal Intergenic	ENSG00000198890	PRMT6	protein arginine methyltransferase 6
chr1	-1.26429	7.28677e-28	Promoter	ENSG00000143125	PROK1	prokineticin 1
chr1	-0.89356	6.07774e-15	Promoter	ENSG00000203783	PRR9	proline rich 9
chr1	-2.69768	4.05054e-104	Intron	ENSG00000185888	PRSS38	serine protease 38
chr1	-1.4825	2.27618e-37	Promoter	ENSG00000143801	PSEN2	presenilin 2
chr1	-0.611379	8.79554e-08	Promoter	ENSG00000143106	PSMA5	proteasome 20S subunit alpha 5
chr1	-0.459497	6.20589e-05	Promoter	ENSG00000159377	PSMB4	proteasome 20S subunit beta 4
chr1	-1.53784	7.70135e-40	Promoter	ENSG00000134222	PSRC1	proline and serine rich coiled-coil 1
chr1	-0.704899	8.94706e-10	Promoter	ENSG00000169403	PTAFR	platelet activating factor receptor
chr1	-2.45236	1.12689e-88	Distal Intergenic	ENSG00000117569	PTBP2	polypyrimidine tract binding protein 2
chr1	-1.65597	6.40716e-45	Promoter	ENSG00000117425	PTCH2	patched 2
chr1	-2.18254	3.53225e-73	Promoter	ENSG00000122420	PTGFR	prostaglandin F receptor
chr1	-0.765435	4.20628e-11	Promoter	ENSG00000134247	PTGFRN	prostaglandin F2 receptor inhibitor
chr1	-2.98027	1.07506e-117	Promoter	ENSG00000152104	PTPN14	protein tyrosine phosphatase non-receptor type 14
chr1	-3.30211	2.56711e-144	Promoter	ENSG00000134242	PTPN22	protein tyrosine phosphatase non-receptor type 22
chr1	-1.12403	1.32934e-22	Promoter	ENSG00000060656	PTPRU	protein tyrosine phosphatase receptor type U
chr1	-1.73034	6.66e-49	Promoter	ENSG00000143811	PYCR2	pyrroline-5-carboxylate reductase 2
chr1	-1.91008	1.90243e-58	Promoter	ENSG00000163564	PYHIN1	pyrin and HIN domain family member 1
chr1	-1.83625	1.2108e-54	Promoter	ENSG00000116260	QSOX1	quiescin sulfhydryl oxidase 1
chr1	-1.79742	9.22739e-52	Distal Intergenic	ENSG00000118873	RAB3GAP2	RAB3 GTPase activating non-catalytic protein subunit 2
chr1	-5.20551	1.16198e-226	Promoter	ENSG00000188060	RAB42	RAB42, member RAS oncogene family
chr1	-1.4874	5.81291e-37	Promoter	ENSG00000276600	RAB7B	RAB7B, member RAS oncogene family
chr1	-2.51054	4.34819e-91	Promoter	ENSG00000152061	RABGAP1L	RAB GTPase activating protein 1 like
chr1	-0.456808	7.76907e-05	Intron	ENSG00000137955	RABGGTB	Rab geranylgeranyltransferase subunit beta
chr1	-0.960798	1.43804e-16	Exon	ENSG00000076864	RAP1GAP	RAP1 GTPase activating protein
chr1	-1.20577	1.56706e-25	Intron	ENSG00000075391	RASAL2	RAS protein activator like 2
chr1	-1.13202	3.451e-23	Promoter	ENSG00000266094	RASSF5	Ras association domain family member 5
chr1	-1.25546	2.02351e-27	Distal Intergenic	ENSG00000162437	RAVER2	ribonucleoprotein, PTB binding 2
chr1	-0.577847	6.48093e-07	Exon	ENSG00000117222	RBBP5	RB binding protein 5, histone lysine methyltransferase complex subunit
chr1	-1.28233	1.25287e-28	Promoter	ENSG00000162444	RBP7	retinol binding protein 7
chr1	-0.322356	0.00572206	Promoter	ENSG00000117602	RCAN3	RCAN family member 3
chr1	-0.279965	0.0150302	Promoter	ENSG00000286061	RCAN3AS	RCAN3 antisense RNA
chr1	-1.84795	8.11548e-55	3' UTR	ENSG00000198570	RD3	RD3 regulator of GUCY2D
chr1	-1.6881	1.34699e-46	Promoter	ENSG00000134193	REG4	regenerating family member 4
chr1	-2.13784	2.48522e-75	Promoter	ENSG00000143839	REN	renin
chr1	-0.289571	0.0130744	Promoter	ENSG00000142599	RERE	arginine-glutamic acid dipeptide repeats
chr1	-0.541526	2.29865e-06	Promoter	ENSG00000143390	RFX5	regulatory factor X5
chr1	-1.56219	1.26427e-42	Promoter	ENSG00000143344	RGL1	ral guanine nucleotide dissociation stimulator like 1
chr1	-2.25492	6.42471e-78	Intron	ENSG00000090104	RGS1	regulator of G protein signaling 1
chr1	-1.32594	5.08756e-30	Promoter	ENSG00000127074	RGS13	regulator of G protein signaling 13
chr1	-2.18266	4.42355e-75	Promoter	ENSG00000143333	RGS16	regulator of G protein signaling 16
chr1	-1.09798	9.00708e-22	Promoter	ENSG00000116741	RGS2	regulator of G protein signaling 2
chr1	-1.0859	6.53893e-21	Intron	ENSG00000143248	RGS5	regulator of G protein signaling 5
chr1	-2.95708	1.20009e-120	Promoter	ENSG00000182901	RGS7	regulator of G protein signaling 7
chr1	-1.49939	9.94776e-38	Promoter	ENSG00000135824	RGS8	regulator of G protein signaling 8
chr1	-2.30781	3.82189e-80	Promoter	ENSG00000121446	RGSL1	regulator of G protein signaling like 1
chr1	-1.23882	1.94118e-26	Promoter	ENSG00000132677	RHBG	Rh family B glycoprotein
chr1	-0.535851	4.34998e-06	3' UTR	ENSG00000188672	RHCE	Rh blood group CcEe antigens
chr1	-2.05366	8.29053e-67	Promoter	ENSG00000263961	RHEX	regulator of hemoglobinization and erythroid cell expansion
chr1	-3.00754	5.43667e-123	Distal Intergenic	ENSG00000116574	RHOU	ras homolog family member U
chr1	-1.297	4.80733e-29	Distal Intergenic	ENSG00000178796	RIIAD1	regulatory subunit of type II PKA R-subunit domain containing 1
chr1	-1.00486	3.39331e-18	Promoter	ENSG00000117016	RIMS3	regulating synaptic membrane exocytosis 3
chr1	-0.28044	0.0160046	Promoter	ENSG00000200370	RNA5S17	RNA, 5S ribosomal 17
chr1	-2.05549	2.36139e-65	Promoter	ENSG00000178828	RNF186	ring finger protein 186
chr1	-2.09793	3.6298e-69	Promoter	ENSG00000121481	RNF2	ring finger protein 2
chr1	-1.70704	1.26495e-47	Exon	ENSG00000187147	RNF220	ring finger protein 220
chr1	-0.973418	4.48066e-17	Promoter	ENSG00000237330	RNF223	ring finger protein 223
chr1	-0.764779	3.81584e-11	Promoter	ENSG00000116251	RPL22	ribosomal protein L22
chr1	-0.622796	7.2503e-08	Promoter	ENSG00000215853	RPTN	repetin
chr1	-1.78642	1.72905e-51	Promoter	ENSG00000169218	RSPO1	R-spondin 1
chr1	-1.21866	1.30314e-26	Promoter	ENSG00000117616	RSRP1	arginine and serine rich protein 1
chr1	-2.18254	3.53225e-73	Promoter	ENSG00000020633	RUNX3	RUNX family transcription factor 3
chr1	-1.71125	9.26565e-48	Promoter	ENSG00000163191	S100A11	S100 calcium binding protein A11
chr1	-1.08089	1.24728e-20	Promoter	ENSG00000163221	S100A12	S100 calcium binding protein A12
chr1	-0.517573	8.36966e-06	Promoter	ENSG00000189171	S100A13	S100 calcium binding protein A13
chr1	-0.970245	6.44205e-17	Promoter	ENSG00000189334	S100A14	S100 calcium binding protein A14
chr1	-1.47832	7.7275e-37	Promoter	ENSG00000196754	S100A2	S100 calcium binding protein A2
chr1	-0.315551	0.00698943	Promoter	ENSG00000188015	S100A3	S100 calcium binding protein A3
chr1	-1.88627	1.94707e-57	Promoter	ENSG00000196420	S100A5	S100 calcium binding protein A5
chr1	-1.42731	2.91249e-34	Promoter	ENSG00000184330	S100A7A	S100 calcium binding protein A7A
chr1	-0.920365	1.66296e-15	Promoter	ENSG00000143546	S100A8	S100 calcium binding protein A8
chr1	-2.74335	1.77602e-106	Promoter	ENSG00000163220	S100A9	S100 calcium binding protein A9
chr1	-2.34159	1.04208e-81	Promoter	ENSG00000170989	S1PR1	sphingosine-1-phosphate receptor 1
chr1	-1.56529	1.44712e-41	Promoter	ENSG00000203943	SAMD13	sterile alpha motif domain containing 13
chr1	-0.66133	1.00286e-08	Promoter	ENSG00000031698	SARS1	seryl-tRNA synthetase 1
chr1	-1.86828	3.42278e-56	Intron	ENSG00000252906	SCARNA3	small Cajal body-specific RNA 3
chr1	-2.79415	5.07225e-113	Promoter	ENSG00000010803	SCMH1	Scm polycomb group protein homolog 1
chr1	-1.47865	1.87997e-37	Promoter	ENSG00000116171	SCP2	sterol carrier protein 2
chr1	-2.05841	1.21435e-66	Distal Intergenic	ENSG00000000457	SCYL3	SCY1 like pseudokinase 3
chr1	-2.42046	2.86008e-87	Promoter	ENSG00000120341	SEC16B	SEC16 homolog B, endoplasmic reticulum export factor
chr1	-1.30379	3.089e-29	Distal Intergenic	ENSG00000143416	SELENBP1	selenium binding protein 1
chr1	-2.00799	2.16569e-64	Promoter	ENSG00000188404	SELL	selectin L
chr1	-2.499	7.15678e-94	Promoter	ENSG00000174175	SELP	selectin P
chr1	-1.09462	2.74571e-21	Promoter	ENSG00000143434	SEMA6C	semaphorin 6C
chr1	-0.784687	1.51096e-11	Distal Intergenic	ENSG00000142864	SERBP1	SERPINE1 mRNA binding protein 1
chr1	-0.324321	0.00451499	Promoter	ENSG00000168528	SERINC2	serine incorporator 2
chr1	-1.79034	6.75479e-52	Promoter	ENSG00000117601	SERPINC1	serpin family C member 1
chr1	-1.72695	7.70887e-49	Distal Intergenic	ENSG00000230667	SETSIP	SET like protein
chr1	-1.24617	2.58514e-27	Promoter	ENSG00000183431	SF3A3	splicing factor 3a subunit 3
chr1	-1.19964	4.17524e-25	Promoter	ENSG00000213064	SFT2D2	SFT2 domain containing 2
chr1	-2.00229	3.485e-63	Promoter	ENSG00000118473	SGIP1	SH3GL interacting endocytic adaptor 1
chr1	-0.495375	2.33209e-05	Promoter	ENSG00000027869	SH2D2A	SH2 domain containing 2A
chr1	-1.31958	2.3005e-30	Promoter	ENSG00000175137	SH3BP5L	SH3 binding domain protein 5 like
chr1	-1.58462	8.70448e-42	Promoter	ENSG00000214193	SH3D21	SH3 domain containing 21
chr1	-1.96083	6.49288e-62	Promoter	ENSG00000157060	SHCBP1L	SHC binding and spindle associated 1 like
chr1	-1.13962	3.16006e-23	Promoter	ENSG00000169291	SHE	Src homology 2 domain containing E
chr1	-1.84951	1.06755e-55	Promoter	ENSG00000198892	SHISA4	shisa family member 4
chr1	-1.46596	1.07937e-36	Distal Intergenic	ENSG00000052723	SIKE1	suppressor of IKBKE 1
chr1	-0.699381	1.11861e-09	Intron	ENSG00000157933	SKI	SKI proto-oncogene
chr1	-0.796872	6.17827e-12	Intron	ENSG00000117090	SLAMF1	signaling lymphocytic activation molecule family member 1
chr1	-1.17632	1.50616e-24	Promoter	ENSG00000026751	SLAMF7	SLAM family member 7
chr1	-1.88783	1.60063e-56	Promoter	ENSG00000162723	SLAMF9	SLAM family member 9
chr1	-1.84951	1.06755e-55	Promoter	ENSG00000117479	SLC19A2	solute carrier family 19 member 2
chr1	-1.75734	7.11937e-51	Distal Intergenic	ENSG00000162383	SLC1A7	solute carrier family 1 member 7
chr1	-2.23264	3.24473e-76	Promoter	ENSG00000085491	SLC25A24	solute carrier family 25 member 24
chr1	-1.53784	2.57818e-39	Promoter	ENSG00000174502	SLC26A9	solute carrier family 26 member 9
chr1	-1.39109	6.87575e-33	Promoter	ENSG00000142583	SLC2A5	solute carrier family 2 member 5
chr1	-0.695537	2.23106e-09	Intron	ENSG00000162695	SLC30A7	solute carrier family 30 member 7
chr1	-1.19033	7.68699e-25	Promoter	ENSG00000117620	SLC35A3	solute carrier family 35 member A3
chr1	-1.8691	1.50359e-57	Promoter	ENSG00000116704	SLC35D1	solute carrier family 35 member D1
chr1	-2.33832	3.4592e-82	Promoter	ENSG00000133065	SLC41A1	solute carrier family 41 member 1
chr1	-1.07288	1.21176e-20	Promoter	ENSG00000143036	SLC44A3	solute carrier family 44 member 3
chr1	-2.18259	1.02332e-73	Promoter	ENSG00000162426	SLC45A1	solute carrier family 45 member 1
chr1	-1.63378	1.18943e-43	Promoter	ENSG00000117834	SLC5A9	solute carrier family 5 member 9
chr1	-1.29212	1.2508e-28	Promoter	ENSG00000197106	SLC6A17	solute carrier family 6 member 17
chr1	-0.665902	9.60379e-09	Promoter	ENSG00000196517	SLC6A9	solute carrier family 6 member 9
chr1	-0.90217	6.43156e-15	Promoter	ENSG00000084070	SMAP2	small ArfGAP2
chr1	-0.670351	7.74596e-09	Promoter	ENSG00000163206	SMCP	sperm mitochondria associated cysteine rich protein
chr1	-0.271279	0.0200942	Promoter	ENSG00000235169	SMIM1	small integral membrane protein 1 (Vel blood group)
chr1	-1.52578	7.4283e-39	Promoter	ENSG00000163866	SMIM12	small integral membrane protein 12
chr1	-2.04719	2.86968e-67	Intron	ENSG00000288460	SMIM42	small integral membrane protein 42
chr1	-0.367871	0.0016931	Promoter	ENSG00000143499	SMYD2	SET and MYND domain containing 2
chr1	-2.62079	3.80571e-99	Intron	ENSG00000185420	SMYD3	SET and MYND domain containing 3
chr1	-0.40864	0.0004948	Promoter	ENSG00000188004	SNHG28	small nucleolar RNA host gene 28
chr1	-0.442971	0.000125859	Distal Intergenic	ENSG00000199666	SNORD3G	small nucleolar RNA, C/D box 3G
chr1	-1.79133	5.33678e-52	Promoter	ENSG00000143842	SOX13	SRY-box transcription factor 13
chr1	-2.33218	6.82693e-84	Promoter	ENSG00000155761	SPAG17	sperm associated antigen 17
chr1	-2.23495	7.83642e-78	Promoter	ENSG00000122432	SPATA1	spermatogenesis associated 1
chr1	-0.242973	0.0386204	Intron	ENSG00000187144	SPATA21	spermatogenesis associated 21
chr1	-0.414296	0.000374051	Promoter	ENSG00000203897	SPATA42	spermatogenesis associated 42
chr1	-0.579871	4.8304e-07	Promoter	ENSG00000185523	SPATA45	spermatogenesis associated 45
chr1	-2.13417	1.03431e-70	Distal Intergenic	ENSG00000132122	SPATA6	spermatogenesis associated 6
chr1	-0.62876	6.86361e-08	Exon	ENSG00000173728	SPMIP3	sperm microtubule inner protein 3
chr1	-0.947216	2.60456e-16	Promoter	ENSG00000169474	SPRR1A	small proline rich protein 1A
chr1	-0.76397	3.36149e-11	Promoter	ENSG00000169469	SPRR1B	small proline rich protein 1B
chr1	-0.366871	0.00175301	Promoter	ENSG00000241794	SPRR2A	small proline rich protein 2A
chr1	-1.81672	1.61893e-55	Promoter	ENSG00000163216	SPRR2D	small proline rich protein 2D
chr1	-1.04904	1.09246e-19	Promoter	ENSG00000203785	SPRR2E	small proline rich protein 2E
chr1	-0.922785	1.79113e-15	Promoter	ENSG00000244094	SPRR2F	small proline rich protein 2F
chr1	-2.1677	3.26249e-73	Promoter	ENSG00000159516	SPRR2G	small proline rich protein 2G
chr1	-1.75593	3.60619e-51	Distal Intergenic	ENSG00000010072	SPRTN	SprT-like N-terminal domain
chr1	-0.55923	1.5154e-06	Distal Intergenic	ENSG00000171621	SPSB1	splA/ryanodine receptor domain and SOCS box containing 1
chr1	-1.82956	3.97985e-54	Promoter	ENSG00000126091	ST3GAL3	ST3 beta-galactoside alpha-2,3-sialyltransferase 3
chr1	-0.910352	2.75511e-15	Promoter	ENSG00000001460	STPG1	sperm tail PG-rich repeat containing 1
chr1	-1.53432	1.57116e-40	Promoter	ENSG00000203685	STUM	stum, mechanosensory transduction mediator homolog
chr1	-1.97101	2.89299e-65	Promoter	ENSG00000117758	STX12	syntaxin 12
chr1	-0.471903	4.95619e-05	Intron	ENSG00000135823	STX6	syntaxin 6
chr1	-0.932727	4.82013e-16	Promoter	ENSG00000116266	STXBP3	syntaxin binding protein 3
chr1	-1.5396	1.26876e-39	Intron	ENSG00000198842	STYXL2	serine/threonine/tyrosine interacting like 2
chr1	-1.23178	1.63648e-26	Promoter	ENSG00000094975	SUCO	SUN domain containing ossification factor
chr1	-3.47142	1.34115e-150	Promoter	ENSG00000143502	SUSD4	sushi domain containing 4
chr1	-0.319091	0.00657633	Promoter	ENSG00000159164	SV2A	synaptic vesicle glycoprotein 2A
chr1	-0.498802	1.9494e-05	Promoter	ENSG00000116668	SWT1	SWT1 RNA endoribonuclease homolog
chr1	-1.68602	4.13384e-49	Promoter	ENSG00000097096	SYDE2	synapse defective Rho GTPase homolog 2
chr1	-1.57685	1.84319e-41	Distal Intergenic	ENSG00000117614	SYF2	SYF2 pre-mRNA splicing factor
chr1	-1.88627	1.94707e-57	Intron	ENSG00000162520	SYNC	syncoilin, intermediate filament protein
chr1	-2.38837	3.46055e-88	Promoter	ENSG00000143028	SYPL2	synaptophysin like 2
chr1	-0.276304	0.0187976	Intron	ENSG00000143858	SYT2	synaptotagmin 2
chr1	-1.31572	2.18145e-30	Promoter	ENSG00000134207	SYT6	synaptotagmin 6
chr1	-1.46173	3.11195e-36	Promoter	ENSG00000055070	SZRD1	SUZ RNA binding domain containing 1
chr1	-1.34463	1.69936e-31	Promoter	ENSG00000143498	TAF1A	TATA-box binding protein associated factor, RNA polymerase I subunit A
chr1	-0.732873	2.61718e-10	Distal Intergenic	ENSG00000184599	TAFA3	TAFA chemokine like family member 3
chr1	-1.49939	9.94776e-38	Distal Intergenic	ENSG00000162367	TAL1	TAL bHLH transcription factor 1, erythroid differentiation factor
chr1	-1.31083	1.65684e-30	Distal Intergenic	ENSG00000059588	TARBP1	tRNA guanosine 2 -O-methyltransferase TARBP1
chr1	-0.982291	2.26619e-17	Intron	ENSG00000179002	TAS1R2	taste 1 receptor member 2
chr1	-2.15787	2.93819e-71	Intron	ENSG00000143178	TBX19	T-box transcription factor 19
chr1	-0.654177	1.92071e-08	Intron	ENSG00000159450	TCHH	trichohyalin
chr1	-0.720205	4.59967e-10	Promoter	ENSG00000163239	TDRD10	tudor domain containing 10
chr1	-0.76397	3.36149e-11	Promoter	ENSG00000183508	TENT5C	terminal nucleotidyltransferase 5C
chr1	-2.02611	1.10773e-65	Promoter	ENSG00000069702	TGFBR3	transforming growth factor beta receptor 3
chr1	-1.32745	2.08517e-30	Promoter	ENSG00000159445	THEM4	thioesterase superfamily member 4
chr1	-1.65839	1.74316e-45	Distal Intergenic	ENSG00000196407	THEM5	thioesterase superfamily member 5
chr1	-1.2306	2.67003e-26	Promoter	ENSG00000130775	THEMIS2	thymocyte selection associated family member 2
chr1	-1.33226	1.89384e-30	Exon	ENSG00000054118	THRAP3	thyroid hormone receptor associated protein 3
chr1	-2.44475	4.38736e-91	Promoter	ENSG00000066056	TIE1	tyrosine kinase with immunoglobulin like and EGF like domains 1
chr1	-1.2725	7.99439e-28	Distal Intergenic	ENSG00000143155	TIPRL	TOR signaling pathway regulator
chr1	-1.87788	1.39012e-58	Promoter	ENSG00000187554	TLR5	toll like receptor 5
chr1	-1.83625	1.2108e-54	Promoter	ENSG00000162542	TMCO4	transmembrane and coiled-coil domains 4
chr1	-1.38897	3.91998e-33	Promoter	ENSG00000179178	TMEM125	transmembrane protein 125
chr1	-0.963623	1.09302e-16	Promoter	ENSG00000274386	TMEM269	transmembrane protein 269
chr1	-1.75285	2.32985e-52	Promoter	ENSG00000121775	TMEM39B	transmembrane protein 39B
chr1	-1.08113	1.60542e-20	Promoter	ENSG00000178821	TMEM52	transmembrane protein 52
chr1	-2.51837	8.57925e-97	Promoter	ENSG00000121900	TMEM54	transmembrane protein 54
chr1	-2.50124	6.72778e-91	Promoter	ENSG00000177800	TMEM78	transmembrane protein 78
chr1	-1.49615	3.86036e-38	Promoter	ENSG00000121933	TMIGD3	transmembrane and immunoglobulin domain containing 3
chr1	-0.673139	7.52024e-09	Promoter	ENSG00000215788	TNFRSF25	TNF receptor superfamily member 25
chr1	-2.18266	4.42355e-75	Promoter	ENSG00000120337	TNFSF18	TNF superfamily member 18
chr1	-1.84456	2.73372e-55	Intron	ENSG00000120332	TNN	tenascin N
chr1	-1.8174	3.26771e-53	Promoter	ENSG00000159173	TNNI1	troponin I1, slow skeletal type
chr1	-0.803983	4.68986e-12	Intron	ENSG00000116783	TNNI3K	TNNI3 interacting kinase
chr1	-0.298393	0.0114159	Promoter	ENSG00000118194	TNNT2	troponin T2, cardiac type
chr1	-0.679976	4.17949e-09	Promoter	ENSG00000158882	TOMM40L	translocase of outer mitochondrial membrane 40 like
chr1	-1.49033	5.11162e-37	Exon	ENSG00000143514	TP53BP2	tumor protein p53 binding protein 2
chr1	-2.86612	3.17876e-120	Promoter	ENSG00000078900	TP73	tumor protein p73
chr1	-1.0413	2.06572e-19	Promoter	ENSG00000143549	TPM3	tropomyosin 3
chr1	-1.54703	1.13604e-39	Promoter	ENSG00000009790	TRAF3IP3	TRAF3 interacting protein 3
chr1	-1.93673	3.27989e-60	Promoter	ENSG00000116525	TRIM62	tripartite motif containing 62
chr1	-1.85515	3.45988e-56	Promoter	ENSG00000158022	TRIM63	tripartite motif containing 63
chr1	-1.80161	4.2116e-53	Promoter	ENSG00000121486	TRMT1L	tRNA methyltransferase 1L
chr1	-1.28581	3.33147e-28	Promoter	ENSG00000134198	TSPAN2	tetraspanin 2
chr1	-0.252207	0.0323543	Promoter	ENSG00000006555	TTC22	tetratricopeptide repeat domain 22
chr1	-0.840544	3.62917e-13	Promoter	ENSG00000085831	TTC39A	tetratricopeptide repeat domain 39A
chr1	-0.450779	0.00012264	Promoter	ENSG00000243725	TTC4	tetratricopeptide repeat domain 4
chr1	-1.39256	2.16055e-33	Promoter	ENSG00000137941	TTLL7	tubulin tyrosine ligase like 7
chr1	-1.81272	1.0377e-54	Distal Intergenic	ENSG00000117862	TXNDC12	thioredoxin domain containing 12
chr1	-2.1284	3.03504e-72	Promoter	ENSG00000265972	TXNIP	thioredoxin interacting protein
chr1	-0.829692	4.25472e-13	Distal Intergenic	ENSG00000117143	UAP1	UDP-N-acetylglucosamine pyrophosphorylase 1
chr1	-1.40236	3.31446e-34	Distal Intergenic	ENSG00000077152	UBE2T	ubiquitin conjugating enzyme E2 T
chr1	-1.69868	1.20851e-48	Promoter	ENSG00000177414	UBE2U	ubiquitin conjugating enzyme E2 U
chr1	-0.515772	9.33175e-06	Intron	ENSG00000130939	UBE4B	ubiquitination factor E4B
chr1	-0.760666	8.01287e-12	Promoter	ENSG00000120942	UBIAD1	UbiA prenyltransferase domain containing 1
chr1	-2.73548	3.06979e-110	Intron	ENSG00000186150	UBL4B	ubiquitin like 4B
chr1	-1.91798	5.77659e-59	Promoter	ENSG00000162543	UBXN10	UBX domain protein 10
chr1	-0.268195	0.0207101	Intron	ENSG00000143179	UCK2	uridine-cytidine kinase 2
chr1	-1.67559	3.93872e-46	Exon	ENSG00000126088	UROD	uroporphyrinogen decarboxylase
chr1	-0.561408	1.48752e-06	Promoter	ENSG00000158773	USF1	upstream transcription factor 1
chr1	-1.38596	6.46079e-33	Promoter	ENSG00000162402	USP24	ubiquitin specific peptidase 24
chr1	-1.59546	4.14109e-42	Distal Intergenic	ENSG00000117597	UTP25	UTP25 small subunit processome component
chr1	-1.49212	2.033e-39	Promoter	ENSG00000173218	VANGL1	VANGL planar cell polarity protein 1
chr1	-1.43663	8.60513e-35	Promoter	ENSG00000143494	VASH2	vasohibin 2
chr1	-2.05366	8.29053e-67	Intron	ENSG00000162692	VCAM1	vascular cell adhesion molecule 1
chr1	-0.829692	4.25472e-13	Promoter	ENSG00000189030	VHLL	VHL like
chr1	-1.89378	5.61407e-58	Intron	ENSG00000048707	VPS13D	vacuolar protein sorting 13 homolog D
chr1	-0.474271	5.18965e-05	Promoter	ENSG00000158816	VWA5B1	von Willebrand factor A domain containing 5B1
chr1	-0.93946	2.80908e-16	Intron	ENSG00000116874	WARS2	tryptophanyl tRNA synthetase 2, mitochondrial
chr1	-1.89339	4.75573e-57	Promoter	ENSG00000162843	WDR64	WD repeat domain 64
chr1	-1.17953	3.1797e-24	Promoter	ENSG00000134245	WNT2B	Wnt family member 2B
chr1	-0.858153	1.29941e-13	Distal Intergenic	ENSG00000154342	WNT3A	Wnt family member 3A
chr1	-1.39256	2.16055e-33	Distal Intergenic	ENSG00000143816	WNT9A	Wnt family member 9A
chr1	-0.664972	8.4699e-09	Intron	ENSG00000143184	XCL1	X-C motif chemokine ligand 1
chr1	-1.54401	1.02771e-39	Promoter	ENSG00000143185	XCL2	X-C motif chemokine ligand 2
chr1	-1.87364	1.46356e-56	Promoter	ENSG00000179456	ZBTB18	zinc finger and BTB domain containing 18
chr1	-1.43586	7.48039e-36	Intron	ENSG00000184677	ZBTB40	zinc finger and BTB domain containing 40
chr1	-2.61045	3.63776e-104	Promoter	ENSG00000160685	ZBTB7B	zinc finger and BTB domain containing 7B
chr1	-0.658407	1.37539e-08	Promoter	ENSG00000273274	ZBTB8B	zinc finger and BTB domain containing 8B
chr1	-1.96994	1.77055e-61	Promoter	ENSG00000215817	ZC3H11B	zinc finger CCCH-type containing 11B
chr1	-2.20467	9.04886e-79	Promoter	ENSG00000187815	ZFP69	ZFP69 zinc finger protein
chr1	-1.5684	4.16532e-41	Intron	ENSG00000157077	ZFYVE9	zinc finger FYVE-type containing 9
chr1	-1.90231	1.29046e-58	Promoter	ENSG00000197056	ZMYM1	zinc finger MYM-type containing 1
chr1	-0.732083	2.71153e-10	Promoter	ENSG00000066185	ZMYND12	zinc finger MYND-type containing 12
chr1	-3.0563	3.02261e-125	Intron	ENSG00000160094	ZNF362	zinc finger protein 362
chr1	-1.42797	1.40193e-34	Promoter	ENSG00000179930	ZNF648	zinc finger protein 648
chr1	-1.82956	3.97985e-54	Promoter	ENSG00000277462	ZNF670	zinc finger protein 670
chr1	-1.55017	7.48912e-40	Promoter	ENSG00000171161	ZNF672	zinc finger protein 672
chr1	-3.28866	7.44569e-135	Promoter	ENSG00000181450	ZNF678	zinc finger protein 678
chr1	-1.72502	8.33282e-49	Intron	ENSG00000164011	ZNF691	zinc finger protein 691
chr1	-0.495787	2.22492e-05	Promoter	ENSG00000117174	ZNHIT6	zinc finger HIT-type containing 6
chr1	-3.17708	2.96849e-139	Intron	ENSG00000036549	ZZZ3	zinc finger ZZ-type containing 3
chr10	-1.82149	1.34642e-56	Distal Intergenic	ENSG00000023839	ABCC2	ATP binding cassette subfamily C member 2
chr10	-1.82405	1.03431e-53	Promoter	ENSG00000099204	ABLIM1	actin binding LIM protein 1
chr10	-2.29153	2.78887e-80	Promoter	ENSG00000176244	ACBD7	acyl-CoA binding domain containing 7
chr10	-1.66451	2.68179e-46	Intron	ENSG00000197142	ACSL5	acyl-CoA synthetase long chain family member 5
chr10	-0.387418	0.000894021	Promoter	ENSG00000173124	ACSM6	acyl-CoA synthetase medium chain family member 6
chr10	-1.51064	1.55273e-38	Promoter	ENSG00000148848	ADAM12	ADAM metallopeptidase domain 12
chr10	-1.72288	9.01765e-49	Promoter	ENSG00000148700	ADD3	adducin 3
chr10	-1.42731	2.91249e-34	Promoter	ENSG00000197177	ADGRA1	adhesion G protein-coupled receptor A1
chr10	-1.36483	6.46864e-32	Distal Intergenic	ENSG00000150594	ADRA2A	adrenoceptor alpha 2A
chr10	-1.93673	3.27989e-60	Intron	ENSG00000043591	ADRB1	adrenoceptor beta 1
chr10	-1.51163	9.19037e-39	Intron	ENSG00000169129	AFAP1L2	actin filament associated protein 1 like 2
chr10	-0.260881	0.0268149	Promoter	ENSG00000151303	AGAP11	ArfGAP with GTPase domain, ankyrin repeat and PH domain 11
chr10	-1.75844	1.04838e-50	Promoter	ENSG00000042286	AIFM2	AIF family member 2
chr10	-1.36699	3.79954e-32	Promoter	ENSG00000196139	AKR1C3	aldo-keto reductase family 1 member C3
chr10	-0.991964	1.07181e-17	Promoter	ENSG00000198610	AKR1C4	aldo-keto reductase family 1 member C4
chr10	-2.25986	3.90784e-77	Promoter	ENSG00000165568	AKR1E2	aldo-keto reductase family 1 member E2
chr10	-1.46596	1.07937e-36	Promoter	ENSG00000148677	ANKRD1	ankyrin repeat domain 1
chr10	-1.55091	4.57179e-41	Intron	ENSG00000152766	ANKRD22	ankyrin repeat domain 22
chr10	-1.54331	2.62995e-40	Promoter	ENSG00000107890	ANKRD26	ankyrin repeat domain containing 26
chr10	-2.28541	1.60125e-80	Promoter	ENSG00000122359	ANXA11	annexin A11
chr10	-1.49615	3.86036e-38	Promoter	ENSG00000138279	ANXA7	annexin A7
chr10	-1.53432	1.57116e-40	Promoter	ENSG00000213390	ARHGAP19	Rho GTPase activating protein 19
chr10	-1.91502	2.18396e-58	Promoter	ENSG00000128805	ARHGAP22	Rho GTPase activating protein 22
chr10	-1.70792	1.38829e-48	Promoter	ENSG00000165309	ARMC3	armadillo repeat containing 3
chr10	-1.66773	7.76229e-46	Intron	ENSG00000188611	ASAH2	N-acylsphingosine amidohydrolase 2
chr10	-0.528153	5.20735e-06	Promoter	ENSG00000204147	ASAH2B	N-acylsphingosine amidohydrolase 2B
chr10	-1.52912	9.38177e-40	Promoter	ENSG00000196372	ASB13	ankyrin repeat and SOCS box containing 13
chr10	-1.40236	3.31446e-34	Distal Intergenic	ENSG00000119986	AVPI1	arginine vasopressin induced 1
chr10	-1.22134	3.63448e-26	Promoter	ENSG00000165626	BEND7	BEN domain containing 7
chr10	-2.14867	2.40056e-71	Promoter	ENSG00000122870	BICC1	BicC family RNA binding protein 1
chr10	-1.45894	6.05555e-36	Promoter	ENSG00000095585	BLNK	B cell linker
chr10	-0.661025	1.21361e-08	Promoter	ENSG00000165733	BMS1	BMS1 ribosome biogenesis factor
chr10	-2.02735	1.01609e-64	Promoter	ENSG00000176171	BNIP3	BCL2 interacting protein 3
chr10	-1.64461	2.55247e-44	Promoter	ENSG00000166275	BORCS7	BLOC-1 related complex subunit 7
chr10	-1.83444	6.50769e-54	Promoter	ENSG00000138152	BTBD16	BTB domain containing 16
chr10	-1.60769	3.5116e-43	Promoter	ENSG00000214688	C10orf105	chromosome 10 open reading frame 105
chr10	-0.755084	9.86607e-11	Promoter	ENSG00000237489	C10orf143	chromosome 10 open reading frame 143
chr10	-1.47832	7.7275e-37	Intron	ENSG00000178645	C10orf53	chromosome 10 open reading frame 53
chr10	-1.21821	1.09487e-25	Promoter	ENSG00000203942	C10orf62	chromosome 10 open reading frame 62
chr10	-0.340978	0.00358275	Promoter	ENSG00000119965	C10orf88	chromosome 10 open reading frame 88
chr10	-2.85221	5.89659e-111	Intron	ENSG00000154493	C10orf90	chromosome 10 open reading frame 90
chr10	-0.596159	3.10676e-07	Promoter	ENSG00000138172	CALHM2	calcium homeostasis modulator family member 2
chr10	-0.543213	2.96328e-06	Promoter	ENSG00000183128	CALHM3	calcium homeostasis modulator 3
chr10	-1.361	1.6264e-31	Exon	ENSG00000178372	CALML5	calmodulin like 5
chr10	-1.72288	9.01765e-49	Promoter	ENSG00000130643	CALY	calcyon neuron specific vesicular protein
chr10	-0.332609	0.00417717	Promoter	ENSG00000148660	CAMK2G	calcium/calmodulin dependent protein kinase II gamma
chr10	-1.8691	1.50359e-57	Promoter	ENSG00000177640	CASC2	cancer susceptibility 2
chr10	-1.16799	6.53902e-24	Promoter	ENSG00000165806	CASP7	caspase 7
chr10	-2.14994	1.09447e-72	Promoter	ENSG00000188649	CC2D2B	coiled-coil and C2 domain containing 2B
chr10	-1.95536	6.39877e-61	Promoter	ENSG00000182645	CCDC172	coiled-coil domain containing 172
chr10	-0.343275	0.00342753	Promoter	ENSG00000165813	CCDC186	coiled-coil domain containing 186
chr10	-2.54432	1.83781e-93	Intron	ENSG00000107443	CCNJ	cyclin J
chr10	-2.51837	8.57925e-97	Intron	ENSG00000107771	CCSER2	coiled-coil serine rich protein 2
chr10	-2.51422	8.20913e-93	Promoter	ENSG00000107736	CDH23	cadherin related 23
chr10	-0.825621	1.21572e-12	Promoter	ENSG00000148600	CDHR1	cadherin related family member 1
chr10	-1.03548	2.22854e-19	Promoter	ENSG00000185267	CDNF	cerebral dopamine neurotrophic factor
chr10	-0.789931	1.03712e-11	Promoter	ENSG00000285972	CERNA2	competing endogenous lncRNA 2 for microRNA let-7b
chr10	-1.68138	5.34564e-46	Promoter	ENSG00000197748	CFAP43	cilia and flagella associated protein 43
chr10	-2.16683	1.12802e-71	Intron	ENSG00000171811	CFAP46	cilia and flagella associated protein 46
chr10	-1.81944	2.29089e-53	Exon	ENSG00000156042	CFAP70	cilia and flagella associated protein 70
chr10	-1.41915	6.47102e-34	Promoter	ENSG00000070748	CHAT	choline O-acetyltransferase
chr10	-1.46017	1.30517e-35	Intron	ENSG00000182022	CHST15	carbohydrate sulfotransferase 15
chr10	-2.78541	6.79405e-108	Promoter	ENSG00000180745	CLRN3	clarin 3
chr10	-2.09521	3.92943e-68	Promoter	ENSG00000119946	CNNM1	cyclin and CBS domain divalent metal cation transport mediator 1
chr10	-0.318342	0.00625373	Promoter	ENSG00000148842	CNNM2	cyclin and CBS domain divalent metal cation transport mediator 2
chr10	-3.39641	5.40374e-141	Promoter	ENSG00000197467	COL13A1	collagen type XIII alpha 1 chain
chr10	-1.6762	1.22787e-46	Promoter	ENSG00000065618	COL17A1	collagen type XVII alpha 1 chain
chr10	-0.365223	0.0017082	Promoter	ENSG00000121898	CPXM2	carboxypeptidase X, M14 family member 2
chr10	-0.723573	4.95572e-10	Promoter	ENSG00000095794	CREM	cAMP responsive element modulator
chr10	-0.649714	2.07567e-08	Promoter	ENSG00000169826	CSGALNACT2	chondroitin sulfate N-acetylgalactosaminyltransferase 2
chr10	-0.473224	4.95846e-05	Promoter	ENSG00000175029	CTBP2	C-terminal binding protein 2
chr10	-2.25492	6.42471e-78	3' UTR	ENSG00000107611	CUBN	cubilin
chr10	-0.684786	1.85831e-09	Intron	ENSG00000108094	CUL2	cullin 2
chr10	-1.34539	2.23102e-31	Promoter	ENSG00000107562	CXCL12	C-X-C motif chemokine ligand 12
chr10	-1.75891	1.21848e-50	Promoter	ENSG00000187553	CYP26C1	cytochrome P450 family 26 subfamily C member 1
chr10	-1.58898	1.90806e-42	Promoter	ENSG00000138115	CYP2C8	cytochrome P450 family 2 subfamily C member 8
chr10	-2.06777	1.03828e-71	Promoter	ENSG00000130649	CYP2E1	cytochrome P450 family 2 subfamily E member 1
chr10	-0.367471	0.00175878	Intron	ENSG00000148719	DNAJB12	DnaJ heat shock protein family (Hsp40) member B12
chr10	-2.24586	8.1352e-78	Promoter	ENSG00000108176	DNAJC12	DnaJ heat shock protein family (Hsp40) member C12
chr10	-2.14994	1.09447e-72	Promoter	ENSG00000107554	DNMBP	dynamin binding protein
chr10	-1.26429	7.28677e-28	Promoter	ENSG00000107447	DNTT	DNA nucleotidylexotransferase
chr10	-0.43386	0.000210039	Distal Intergenic	ENSG00000166171	DPCD	deleted in primary ciliary dyskinesia homolog (mouse)
chr10	-0.765273	4.11122e-11	Promoter	ENSG00000151640	DPYSL4	dihydropyrimidinase like 4
chr10	-1.75285	2.32985e-52	Promoter	ENSG00000165606	DRGX	dorsal root ganglia homeobox
chr10	-0.727523	3.32143e-10	Promoter	ENSG00000079393	DUSP13B	dual specificity phosphatase 13B
chr10	-1.02165	1.14051e-18	Promoter	ENSG00000188716	DUSP29	dual specificity phosphatase 29
chr10	-1.17015	6.43396e-24	Exon	ENSG00000133665	DYDC2	DPY30 domain containing 2
chr10	-0.801349	4.37629e-12	Promoter	ENSG00000108001	EBF3	EBF transcription factor 3
chr10	-1.74573	3.38537e-49	Promoter	ENSG00000223601	EBLN1	endogenous Bornavirus like nucleoprotein 1
chr10	-1.52914	6.90545e-39	Promoter	ENSG00000122877	EGR2	early growth response 2
chr10	-2.54362	8.03936e-101	Promoter	ENSG00000148730	EIF4EBP2	eukaryotic translation initiation factor 4E binding protein 2
chr10	-2.51837	8.57925e-97	Promoter	ENSG00000119915	ELOVL3	ELOVL fatty acid elongase 3
chr10	-1.9918	7.75016e-63	Distal Intergenic	ENSG00000229847	EMX2OS	EMX2 opposite strand/antisense RNA
chr10	-1.69937	2.22599e-47	Promoter	ENSG00000138185	ENTPD1	ectonucleoside triphosphate diphosphohydrolase 1
chr10	-0.916343	2.24887e-15	Promoter	ENSG00000198018	ENTPD7	ectonucleoside triphosphate diphosphohydrolase 7
chr10	-1.65746	4.04016e-46	Promoter	ENSG00000065809	FAM107B	family with sequence similarity 107 member B
chr10	-1.41264	3.28628e-34	Promoter	ENSG00000148541	FAM13C	family with sequence similarity 13 member C
chr10	-1.51498	5.42914e-40	Promoter	ENSG00000138286	FAM149B1	family with sequence similarity 149 member B1
chr10	-2.22154	3.92252e-78	Promoter	ENSG00000148468	FAM171A1	family with sequence similarity 171 member A1
chr10	-0.985952	1.28201e-17	Distal Intergenic	ENSG00000165669	FAM204A	family with sequence similarity 204 member A
chr10	-0.640077	3.59828e-08	Promoter	ENSG00000290444	FAM238A	family with sequence similarity 238 member A
chr10	-1.81272	1.0377e-54	Promoter	ENSG00000290706	FAM238C	family with sequence similarity 238 member C
chr10	-1.75668	5.30556e-51	Distal Intergenic	ENSG00000171224	FAM241B	family with sequence similarity 241 member B
chr10	-1.11154	7.35325e-22	Promoter	ENSG00000203795	FAM24A	family with sequence similarity 24 member A
chr10	-2.86612	3.17876e-120	Distal Intergenic	ENSG00000188100	FAM25A	family with sequence similarity 25 member A
chr10	-0.849133	1.93225e-13	Promoter	ENSG00000290779	FAM25EP	family with sequence similarity 25 member E
chr10	-2.29126	9.58529e-79	3' UTR	ENSG00000203780	FANK1	fibronectin type III and ankyrin repeat domains 1
chr10	-0.442375	0.00011076	Promoter	ENSG00000026103	FAS	Fas cell surface death receptor
chr10	-2.33218	6.82693e-84	Promoter	ENSG00000186188	FFAR4	free fatty acid receptor 4
chr10	-1.57885	6.19899e-43	Promoter	ENSG00000148690	FRA10AC1	FRA10A associated CGG repeat 1
chr10	-1.25473	3.33472e-27	Promoter	ENSG00000225899	FRG2B	FSHD region gene 2 family member B
chr10	-1.70792	1.38829e-48	Promoter	ENSG00000170324	FRMPD2	FERM and PDZ domain containing 2
chr10	-0.655902	1.76591e-08	Promoter	ENSG00000150201	FXYD4	FXYD domain containing ion transport regulator 4
chr10	-1.36397	7.95382e-32	Promoter	ENSG00000263761	GDF2	growth differentiation factor 2
chr10	-1.9918	7.75016e-63	Intron	ENSG00000151892	GFRA1	GDNF family receptor alpha 1
chr10	-0.300165	0.00993497	Promoter	ENSG00000108010	GLRX3	glutaredoxin 3
chr10	-1.07839	2.06616e-20	Distal Intergenic	ENSG00000148672	GLUD1	glutamate dehydrogenase 1
chr10	-0.642287	3.68092e-08	Exon	ENSG00000120053	GOT1	glutamic-oxaloacetic transaminase 1
chr10	-3.67009	1.16623e-157	Intron	ENSG00000151025	GPR158	G protein-coupled receptor 158
chr10	-1.07259	2.17319e-20	Promoter	ENSG00000188373	GPR15LG	G protein-coupled receptor 15 ligand
chr10	-1.28669	1.46166e-28	Promoter	ENSG00000204175	GPRIN2	G protein regulated inducer of neurite outgrowth 2
chr10	-1.41533	6.75451e-34	Distal Intergenic	ENSG00000198873	GRK5	G protein-coupled receptor kinase 5
chr10	-0.584505	4.50978e-07	Promoter	ENSG00000148834	GSTO1	glutathione S-transferase omega 1
chr10	-1.80639	1.05001e-53	Promoter	ENSG00000065621	GSTO2	glutathione S-transferase omega 2
chr10	-1.27554	1.94436e-28	Intron	ENSG00000165996	HACD1	3-hydroxyacyl-CoA dehydratase 1
chr10	-2.18279	1.45494e-79	Intron	ENSG00000165338	HECTD2	HECT domain E3 ubiquitin protein ligase 2
chr10	-2.1677	3.26249e-73	Promoter	ENSG00000152804	HHEX	hematopoietically expressed homeobox
chr10	-2.34401	2.28942e-81	Promoter	ENSG00000156515	HK1	hexokinase 1
chr10	-1.95536	6.39877e-61	Promoter	ENSG00000156510	HKDC1	hexokinase domain containing 1
chr10	-1.22134	3.63448e-26	Promoter	ENSG00000096746	HNRNPH3	heterogeneous nuclear ribonucleoprotein H3
chr10	-1.37001	8.03822e-32	Promoter	ENSG00000241935	HOGA1	4-hydroxy-2-oxoglutarate aldolase 1
chr10	-0.416997	0.000373625	Promoter	ENSG00000107521	HPS1	HPS1 biogenesis of lysosomal organelles complex 3 subunit 1
chr10	-1.63195	6.37457e-44	Promoter	ENSG00000165868	HSPA12A	heat shock protein family A (Hsp70) member 12A
chr10	-2.73548	3.06979e-110	Promoter	ENSG00000148680	HTR7	5-hydroxytryptamine receptor 7
chr10	-2.04719	2.86968e-67	Promoter	ENSG00000166033	HTRA1	HtrA serine peptidase 1
chr10	-0.764908	3.89434e-11	Exon	ENSG00000204010	IFIT1B	interferon induced protein with tetratricopeptide repeats 1B
chr10	-1.45874	1.0938e-36	Promoter	ENSG00000119922	IFIT2	interferon induced protein with tetratricopeptide repeats 2
chr10	-1.07926	1.25086e-20	Intron	ENSG00000119917	IFIT3	interferon induced protein with tetratricopeptide repeats 3
chr10	-0.793952	7.70829e-12	Intron	ENSG00000134460	IL2RA	interleukin 2 receptor subunit alpha
chr10	-1.27554	1.94436e-28	Promoter	ENSG00000188916	INSYN2A	inhibitory synaptic factor 2A
chr10	-0.490245	2.57544e-05	Promoter	ENSG00000151655	ITIH2	inter-alpha-trypsin inhibitor heavy chain 2
chr10	-3.00754	5.43667e-123	Promoter	ENSG00000123243	ITIH5	inter-alpha-trypsin inhibitor heavy chain 5
chr10	-1.18079	4.02386e-24	Promoter	ENSG00000148841	ITPRIP	inositol 1,4,5-trisphosphate receptor interacting protein
chr10	-1.51498	5.42914e-40	Promoter	ENSG00000188385	JAKMIP3	Janus kinase and microtubule interacting protein 3
chr10	-1.98165	6.1478e-62	Promoter	ENSG00000165757	JCAD	junctional cadherin 5 associated
chr10	-2.07202	2.55681e-69	Promoter	ENSG00000156650	KAT6B	lysine acetyltransferase 6B
chr10	-1.53784	7.70135e-40	Promoter	ENSG00000120049	KCNIP2	potassium voltage-gated channel interacting protein 2
chr10	-0.326124	0.00553319	Promoter	ENSG00000186795	KCNK18	potassium two pore domain channel subfamily K member 18
chr10	-3.1062	6.99637e-131	Promoter	ENSG00000156113	KCNMA1	potassium calcium-activated channel subfamily M alpha 1
chr10	-1.87788	1.39012e-58	Promoter	ENSG00000120549	KIAA1217	KIAA1217
chr10	-0.59094	4.17544e-07	Exon	ENSG00000198954	KIFBP	kinesin family binding protein
chr10	-1.17812	2.33139e-24	Promoter	ENSG00000067082	KLF6	KLF transcription factor 6
chr10	-1.49557	2.88285e-37	Distal Intergenic	ENSG00000171798	KNDC1	kinase non-catalytic C-lobe domain containing 1
chr10	-1.55586	4.21282e-40	Promoter	ENSG00000107929	LARP4B	La ribonucleoprotein 4B
chr10	-1.95195	2.22591e-60	Promoter	ENSG00000242147	LASTR	lncRNA associated with SART3 regulation of splicing
chr10	-1.8691	1.50359e-57	Promoter	ENSG00000122367	LDB3	LIM domain binding 3
chr10	-2.33716	2.19042e-82	Promoter	ENSG00000108231	LGI1	leucine rich glioma inactivated 1
chr10	-1.234	5.61584e-27	Intron	ENSG00000235180	LINC00601	long intergenic non-protein coding RNA 601
chr10	-0.275506	0.0194729	Intron	ENSG00000281186	LINC00706	long intergenic non-protein coding RNA 706
chr10	-1.21642	1.07528e-25	Promoter	ENSG00000223784	LINC00707	long intergenic non-protein coding RNA 707
chr10	-1.96083	6.49288e-62	Promoter	ENSG00000232170	LINC00708	long intergenic non-protein coding RNA 708
chr10	-1.28669	1.46166e-28	Promoter	ENSG00000230014	LINC00709	long intergenic non-protein coding RNA 709
chr10	-2.22397	2.71186e-75	Promoter	ENSG00000229240	LINC00710	long intergenic non-protein coding RNA 710
chr10	-1.68947	4.67084e-47	Distal Intergenic	ENSG00000261683	LINC00838	long intergenic non-protein coding RNA 838
chr10	-0.533377	3.8827e-06	Promoter	ENSG00000185904	LINC00839	long intergenic non-protein coding RNA 839
chr10	-3.04983	1.81631e-128	Promoter	ENSG00000226808	LINC00840	long intergenic non-protein coding RNA 840
chr10	-1.57885	6.19899e-43	Promoter	ENSG00000285294	LINC00842	long intergenic non-protein coding RNA 842
chr10	-1.05714	7.12293e-20	Promoter	ENSG00000229404	LINC00858	long intergenic non-protein coding RNA 858
chr10	-1.5879	1.09178e-41	Distal Intergenic	ENSG00000232229	LINC00865	long intergenic non-protein coding RNA 865
chr10	-2.22312	6.54431e-76	Promoter	ENSG00000227143	LINC01153	long intergenic non-protein coding RNA 1153
chr10	-2.1987	2.70812e-75	Promoter	ENSG00000280953	LINC01163	long intergenic non-protein coding RNA 1163
chr10	-0.280726	0.0163207	Promoter	ENSG00000232903	LINC01166	long intergenic non-protein coding RNA 1166
chr10	-2.1677	3.26249e-73	Promoter	ENSG00000229630	LINC01264	long intergenic non-protein coding RNA 1264
chr10	-1.65597	6.40716e-45	Intron	ENSG00000232229	LINC01374	long intergenic non-protein coding RNA 1374
chr10	-2.09793	3.6298e-69	Intron	ENSG00000229981	LINC01435	long intergenic non-protein coding RNA 1435
chr10	-2.28541	1.60125e-80	Distal Intergenic	ENSG00000237579	LINC01514	long intergenic non-protein coding RNA 1514
chr10	-1.61852	6.29375e-43	Intron	ENSG00000231422	LINC01516	long intergenic non-protein coding RNA 1516
chr10	-2.42556	9.32183e-86	Promoter	ENSG00000233515	LINC01518	long intergenic non-protein coding RNA 1518
chr10	-2.53156	1.47663e-92	Distal Intergenic	ENSG00000237267	LINC01519	long intergenic non-protein coding RNA 1519
chr10	-1.34654	3.05383e-31	Promoter	ENSG00000177234	LINC01561	long intergenic non-protein coding RNA 1561
chr10	-1.25912	3.81813e-27	Exon	ENSG00000224034	LINC02561	long intergenic non-protein coding RNA 2561
chr10	-1.34654	3.05383e-31	Promoter	ENSG00000225768	LINC02620	long intergenic non-protein coding RNA 2620
chr10	-1.28802	8.70692e-29	Promoter	ENSG00000259267	LINC02622	long intergenic non-protein coding RNA 2622
chr10	-1.69071	1.07366e-46	Promoter	ENSG00000229775	LINC02624	long intergenic non-protein coding RNA 2624
chr10	-1.02649	5.92171e-19	Promoter	ENSG00000236799	LINC02626	long intergenic non-protein coding RNA 2626
chr10	-0.511359	1.01434e-05	Promoter	ENSG00000234864	LINC02632	long intergenic non-protein coding RNA 2632
chr10	-1.05714	7.12293e-20	Promoter	ENSG00000224265	LINC02633	long intergenic non-protein coding RNA 2633
chr10	-2.66374	1.95028e-101	Promoter	ENSG00000286344	LINC02641	long intergenic non-protein coding RNA 2641
chr10	-1.91008	1.90243e-58	Promoter	ENSG00000232591	LINC02642	long intergenic non-protein coding RNA 2642
chr10	-1.69937	2.22599e-47	Intron	ENSG00000230720	LINC02644	long intergenic non-protein coding RNA 2644
chr10	-1.92164	8.49473e-59	Promoter	ENSG00000215244	LINC02649	long intergenic non-protein coding RNA 2649
chr10	-1.49438	2.89308e-37	Intron	ENSG00000237128	LINC02652	long intergenic non-protein coding RNA 2652
chr10	-1.83447	1.34635e-59	Promoter	ENSG00000226005	LINC02660	long intergenic non-protein coding RNA 2660
chr10	-1.95195	2.22591e-60	Promoter	ENSG00000231326	LINC02662	long intergenic non-protein coding RNA 2662
chr10	-2.37875	5.25788e-85	Intron	ENSG00000272381	LINC02664	long intergenic non-protein coding RNA 2664
chr10	-0.956806	1.24941e-16	Promoter	ENSG00000223581	LINC02665	long intergenic non-protein coding RNA 2665
chr10	-0.510216	1.1187e-05	Promoter	ENSG00000233321	LINC02669	long intergenic non-protein coding RNA 2669
chr10	-0.702705	1.40188e-09	Promoter	ENSG00000226676	LINC02679	long intergenic non-protein coding RNA 2679
chr10	-1.513	3.82407e-39	Promoter	ENSG00000229649	LINC02681	long intergenic non-protein coding RNA 2681
chr10	-1.56552	1.41104e-40	Promoter	ENSG00000274461	LINC02930	long intergenic non-protein coding RNA 2930
chr10	-1.76036	1.90887e-50	Promoter	ENSG00000107798	LIPA	lipase A, lysosomal acid type
chr10	-0.912528	2.99033e-15	Distal Intergenic	ENSG00000182333	LIPF	lipase F, gastric type
chr10	-2.38837	3.46055e-88	Promoter	ENSG00000204022	LIPJ	lipase family member J
chr10	-0.925663	1.4528e-15	Promoter	ENSG00000204021	LIPK	lipase family member K
chr10	-2.10171	6.0712e-72	Promoter	ENSG00000173239	LIPM	lipase family member M
chr10	-1.75792	8.8723e-51	Promoter	ENSG00000138131	LOXL4	lysyl oxidase like 4
chr10	-1.93655	1.46621e-61	Promoter	ENSG00000172731	LRRC20	leucine rich repeat containing 20
chr10	-1.62504	2.89515e-44	Promoter	ENSG00000148814	LRRC27	leucine rich repeat containing 27
chr10	-1.27554	1.94436e-28	Intron	ENSG00000151033	LYZL2	lysozyme like 2
chr10	-1.8174	3.26771e-53	Promoter	ENSG00000099284	MACROH2A2	macroH2A.2 histone
chr10	-3.30211	2.56711e-144	Intron	ENSG00000204740	MALRD1	MAM and LDL receptor class A domain containing 1
chr10	-2.61045	3.63776e-104	Promoter	ENSG00000165406	MARCHF8	membrane associated ring-CH-type finger 8
chr10	-1.07526	1.97927e-20	Promoter	ENSG00000151224	MAT1A	methionine adenosyltransferase 1A
chr10	-0.438239	0.000178277	Promoter	ENSG00000165471	MBL2	mannose binding lectin 2
chr10	-1.69937	2.22599e-47	Promoter	ENSG00000197771	MCMBP	minichromosome maintenance complex binding protein
chr10	-2.25644	1.97083e-83	Promoter	ENSG00000197889	MEIG1	meiosis/spermiogenesis associated 1
chr10	-1.43586	7.48039e-36	Promoter	ENSG00000107745	MICU1	mitochondrial calcium uptake 1
chr10	-1.33909	1.6132e-30	Promoter	ENSG00000173269	MMRN2	multimerin 2
chr10	-2.59647	2.9963e-97	Promoter	ENSG00000171160	MORN4	MORN repeat containing 4
chr10	-1.71497	1.21462e-48	Promoter	ENSG00000260314	MRC1	mannose receptor C-type 1
chr10	-0.422474	0.00030771	Promoter	ENSG00000227877	MRLN	myoregulin
chr10	-2.3358	1.12094e-82	Promoter	ENSG00000263639	MSMB	microseminoprotein beta
chr10	-2.1987	2.70812e-75	Promoter	ENSG00000148450	MSRB2	methionine sulfoxide reductase B2
chr10	-0.835199	5.35466e-13	Promoter	ENSG00000166343	MSS51	MSS51 mitochondrial translational activator
chr10	-1.89378	5.61407e-58	Promoter	ENSG00000119950	MXI1	MAX interactor 1, dimerization protein
chr10	-1.90231	1.29046e-58	Promoter	ENSG00000095777	MYO3A	myosin IIIA
chr10	-2.20467	9.04886e-79	Promoter	ENSG00000138347	MYPN	myopalladin
chr10	-0.856754	1.70959e-13	Intron	ENSG00000173848	NET1	neuroepithelial cell transforming 1
chr10	-0.765273	4.11122e-11	Promoter	ENSG00000107954	NEURL1	neuralized E3 ubiquitin protein ligase 1
chr10	-1.93673	3.27989e-60	Promoter	ENSG00000152465	NMT2	N-myristoyltransferase 2
chr10	-0.979425	2.14764e-17	Promoter	ENSG00000173145	NOC3L	NOC3 like DNA replication regulator
chr10	-1.72872	7.13568e-49	Distal Intergenic	ENSG00000214285	NPS	neuropeptide S
chr10	-1.63537	2.81436e-44	Promoter	ENSG00000197893	NRAP	nebulin related anchoring protein
chr10	-2.44499	4.97203e-88	Promoter	ENSG00000099250	NRP1	neuropilin 1
chr10	-0.804138	3.51927e-12	Promoter	ENSG00000107672	NSMCE4A	NSE4 homolog A, SMC5-SMC6 complex component
chr10	-1.30959	1.22736e-29	Intron	ENSG00000076685	NT5C2	5'-nucleotidase, cytosolic II
chr10	-1.88627	1.94707e-57	Promoter	ENSG00000138315	OIT3	oncoprotein induced transcript 3
chr10	-2.22312	6.54431e-76	Promoter	ENSG00000152463	OLAH	oleoyl-ACP hydrolase
chr10	-1.244	8.42337e-28	Exon	ENSG00000235823	OLMALINC	oligodendrocyte maturation-associated long intergenic non-coding RNA
chr10	-1.49615	3.86036e-38	Intron	ENSG00000123240	OPTN	optineurin
chr10	-2.67432	2.69276e-107	Intron	ENSG00000165312	OTUD1	OTU deubiquitinase 1
chr10	-2.37476	3.5154e-84	Intron	ENSG00000107719	PALD1	phosphatase domain containing paladin 1
chr10	-1.17766	2.10251e-24	Intron	ENSG00000152782	PANK1	pantothenate kinase 1
chr10	-1.43823	2.16958e-35	Promoter	ENSG00000148832	PAOX	polyamine oxidase
chr10	-1.75668	5.30556e-51	Distal Intergenic	ENSG00000075891	PAX2	paired box 2
chr10	-0.501489	1.35198e-05	Promoter	ENSG00000166228	PCBD1	pterin-4 alpha-carbinolamine dehydratase 1
chr10	-1.33217	4.5422e-30	Promoter	ENSG00000150593	PDCD4	programmed cell death 4
chr10	-1.46596	1.07937e-36	Promoter	ENSG00000095464	PDE6C	phosphodiesterase 6C
chr10	-1.56529	1.44712e-41	Intron	ENSG00000107438	PDLIM1	PDZ and LIM domain 1
chr10	-0.806016	4.09085e-12	Promoter	ENSG00000186862	PDZD7	PDZ domain containing 7
chr10	-1.11246	8.9272e-22	Promoter	ENSG00000165650	PDZD8	PDZ domain containing 8
chr10	-2.21205	8.63218e-74	Promoter	ENSG00000170525	PFKFB3	6-phosphofructo-2-kinase/fructose-2,6-biphosphatase 3
chr10	-1.17348	6.1056e-24	Promoter	ENSG00000067057	PFKP	phosphofructokinase, platelet
chr10	-1.05246	6.877e-20	Promoter	ENSG00000165443	PHYHIPL	phytanoyl-CoA 2-hydroxylase interacting protein like
chr10	-0.653209	1.46067e-08	Promoter	ENSG00000155252	PI4K2A	phosphatidylinositol 4-kinase type 2 alpha
chr10	-1.53432	1.57116e-40	Promoter	ENSG00000155629	PIK3AP1	phosphoinositide-3-kinase adaptor protein 1
chr10	-1.62902	9.27758e-46	Distal Intergenic	ENSG00000107959	PITRM1	pitrilysin metallopeptidase 1
chr10	-2.461	1.79148e-89	Promoter	ENSG00000107593	PKD2L1	polycystin 2 like 1, transient receptor potential cation channel
chr10	-1.86161	8.67307e-57	Intron	ENSG00000138308	PLA2G12B	phospholipase A2 group XIIB
chr10	-1.03548	2.22854e-19	Promoter	ENSG00000189129	PLAC9	placenta associated 9
chr10	-2.07691	8.27902e-68	Promoter	ENSG00000138193	PLCE1	phospholipase C epsilon 1
chr10	-1.51163	9.19037e-39	Promoter	ENSG00000107679	PLEKHA1	pleckstrin homology domain containing A1
chr10	-1.76139	2.60816e-50	Promoter	ENSG00000148735	PLEKHS1	pleckstrin homology domain containing S1
chr10	-1.80639	1.05001e-53	Promoter	ENSG00000203805	PLPP4	phospholipid phosphatase 4
chr10	-2.38837	3.46055e-88	Promoter	ENSG00000120594	PLXDC2	plexin domain containing 2
chr10	-1.75668	5.30556e-51	Intron	ENSG00000187021	PNLIPRP1	pancreatic lipase related protein 1
chr10	-0.519795	8.16974e-06	Distal Intergenic	ENSG00000180817	PPA1	inorganic pyrophosphatase 1
chr10	-0.386735	0.000840131	Intron	ENSG00000175470	PPP2R2D	protein phosphatase 2 regulatory subunit Bdelta
chr10	-1.75668	5.30556e-51	Promoter	ENSG00000180644	PRF1	perforin 1
chr10	-2.427	4.2142e-88	Intron	ENSG00000185532	PRKG1	protein kinase cGMP-dependent 1
chr10	-1.92413	1.09397e-58	Promoter	ENSG00000119973	PRLHR	prolactin releasing hormone receptor
chr10	-1.14557	6.42685e-23	Distal Intergenic	ENSG00000148426	PROSER2	proline and serine rich 2
chr10	-0.944243	2.70016e-16	Promoter	ENSG00000122378	PRXL2A	peroxiredoxin like 2A
chr10	-1.38596	6.46079e-33	Promoter	ENSG00000179988	PSTK	phosphoseryl-tRNA kinase
chr10	-1.72683	2.79862e-48	Promoter	ENSG00000171862	PTEN	phosphatase and tensin homolog
chr10	-2.83057	5.3515e-111	Promoter	ENSG00000132334	PTPRE	protein tyrosine phosphatase receptor type E
chr10	-0.717129	5.26887e-10	Promoter	ENSG00000119943	PYROXD2	pyridine nucleotide-disulphide oxidoreductase domain 2
chr10	-1.4973	5.54293e-38	Promoter	ENSG00000198915	RASGEF1A	RasGEF domain family member 1A
chr10	-1.55128	5.00624e-40	Promoter	ENSG00000107551	RASSF4	Ras association domain family member 4
chr10	-0.584505	4.50978e-07	Promoter	ENSG00000134453	RBM17	RNA binding motif protein 17
chr10	-1.80932	3.94973e-54	Distal Intergenic	ENSG00000265203	RBP3	retinol binding protein 3
chr10	-0.396307	0.000648318	Promoter	ENSG00000165476	REEP3	receptor accessory protein 3
chr10	-1.06383	4.11079e-20	Promoter	ENSG00000165731	RET	ret proto-oncogene
chr10	-1.85515	3.45988e-56	Promoter	ENSG00000148604	RGR	retinal G protein coupled receptor
chr10	-0.377205	0.000845249	Distal Intergenic	ENSG00000148908	RGS10	regulator of G protein signaling 10
chr10	-0.569559	1.00687e-06	Promoter	ENSG00000235376	RPEL1	ribulose-5-phosphate-3-epimerase like 1
chr10	-0.92001	2.18929e-15	Promoter	ENSG00000148688	RPP30	ribonuclease P/MRP subunit p30
chr10	-0.443869	0.000138233	Exon	ENSG00000214279	SCART1	scavenger receptor family member expressed on T cells 1
chr10	-1.26451	1.52338e-27	Promoter	ENSG00000095539	SEMA4G	semaphorin 4G
chr10	-1.71167	1.32004e-48	Promoter	ENSG00000086475	SEPHS1	selenophosphate synthetase 1
chr10	-1.40822	1.95388e-33	Promoter	ENSG00000156384	SFR1	SWI5 dependent homologous recombination repair protein 1
chr10	-0.395738	0.000737986	Exon	ENSG00000122852	SFTPA1	surfactant protein A1
chr10	-1.7597	1.57304e-50	Distal Intergenic	ENSG00000185303	SFTPA2	surfactant protein A2
chr10	-1.75734	7.11937e-51	Promoter	ENSG00000198964	SGMS1	sphingomyelin synthase 1
chr10	-1.20577	1.56706e-25	Distal Intergenic	ENSG00000166224	SGPL1	sphingosine-1-phosphate lyase 1
chr10	-1.9268	1.52082e-59	Promoter	ENSG00000178217	SH2D4B	SH2 domain containing 4B
chr10	-2.38837	3.46055e-88	Promoter	ENSG00000107957	SH3PXD2A	SH3 and PX domains 2A
chr10	-0.522841	7.37696e-06	Promoter	ENSG00000108061	SHOC2	SHOC2 leucine rich repeat scaffold protein
chr10	-0.839507	6.42572e-13	Intron	ENSG00000187164	SHTN1	shootin 1
chr10	-1.79787	1.08625e-52	Intron	ENSG00000152779	SLC16A12	solute carrier family 16 member 12
chr10	-0.956806	1.24941e-16	Promoter	ENSG00000122912	SLC25A16	solute carrier family 25 member 16
chr10	-2.38133	1.18267e-85	Intron	ENSG00000155287	SLC25A28	solute carrier family 25 member 28
chr10	-1.17766	2.10251e-24	Intron	ENSG00000198246	SLC29A3	solute carrier family 29 member 3
chr10	-1.61595	9.11656e-46	Promoter	ENSG00000148482	SLC39A12	solute carrier family 39 member 12
chr10	-1.50808	5.64561e-38	Promoter	ENSG00000173267	SNCG	synuclein gamma
chr10	-2.81006	4.39957e-108	Promoter	ENSG00000095637	SORBS1	sorbin and SH3 domain containing 1
chr10	-1.82149	1.34642e-56	Promoter	ENSG00000156395	SORCS3	sortilin related VPS10 domain containing receptor 3
chr10	-1.55916	1.01285e-40	Promoter	ENSG00000286135	SPADH	spermadhesin family member
chr10	-1.34247	4.39029e-32	Promoter	ENSG00000077327	SPAG6	sperm associated antigen 6
chr10	-2.05366	8.29053e-67	Intron	ENSG00000122862	SRGN	serglycin
chr10	-1.16716	1.06033e-23	Intron	ENSG00000148488	ST8SIA6	ST8 alpha-N-acetyl-neuraminide alpha-2,8-sialyltransferase 6
chr10	-0.764291	3.5455e-11	Intron	ENSG00000136738	STAM	signal transducing adaptor molecule
chr10	-1.59885	7.87095e-43	Promoter	ENSG00000138134	STAMBPL1	STAM binding protein like 1
chr10	-2.17061	1.11206e-72	Promoter	ENSG00000165752	STK32C	serine/threonine kinase 32C
chr10	-1.90894	5.19305e-58	3' UTR	ENSG00000107960	STN1	STN1 subunit of CST complex
chr10	-2.90479	3.30667e-118	Promoter	ENSG00000197321	SVIL	supervillin
chr10	-0.596726	3.32523e-07	Promoter	ENSG00000171772	SYCE1	synaptonemal complex central element protein 1
chr10	-2.12203	9.15488e-71	Promoter	ENSG00000166317	SYNPO2L	synaptopodin 2 like
chr10	-0.30688	0.00878892	Promoter	ENSG00000108021	TASOR2	transcription activation suppressor family member 2
chr10	-2.75251	9.28529e-105	Promoter	ENSG00000148737	TCF7L2	transcription factor 7 like 2
chr10	-1.62285	8.89648e-44	Promoter	ENSG00000119913	TECTB	tectorin beta
chr10	-1.93684	9.57866e-60	Promoter	ENSG00000108064	TFAM	transcription factor A, mitochondrial
chr10	-2.5513	1.4771e-96	Promoter	ENSG00000185875	THNSL1	threonine synthase like 1
chr10	-0.679976	4.17949e-09	Promoter	ENSG00000151923	TIAL1	TIA1 cytotoxic granule associated RNA binding protein like 1
chr10	-1.61565	1.70704e-43	Intron	ENSG00000095587	TLL2	tolloid like 2
chr10	-1.06252	5.3077e-20	Promoter	ENSG00000077147	TM9SF3	transmembrane 9 superfamily member 3
chr10	-0.816139	1.35781e-12	Intron	ENSG00000148483	TMEM236	transmembrane protein 236
chr10	-1.32594	5.08756e-30	Promoter	ENSG00000187783	TMEM72	transmembrane protein 72
chr10	-1.306	1.47751e-29	Promoter	ENSG00000107614	TRDMT1	tRNA aspartic acid methyltransferase 1
chr10	-1.47832	7.7275e-37	Promoter	ENSG00000171206	TRIM8	tripartite motif containing 8
chr10	-2.20467	9.04886e-79	Promoter	ENSG00000099282	TSPAN15	tetraspanin 15
chr10	-1.75668	5.30556e-51	Exon	ENSG00000178462	TUBAL3	tubulin alpha like 3
chr10	-1.99412	6.86478e-68	Distal Intergenic	ENSG00000261456	TUBB8	tubulin beta 8 class VIII
chr10	-0.549575	2.16279e-06	Promoter	ENSG00000130640	TUBGCP2	tubulin gamma complex component 2
chr10	-1.44739	6.00975e-36	Promoter	ENSG00000156521	TYSND1	trypsin like peroxisomal matrix peptidase 1
chr10	-1.46474	6.61116e-36	Promoter	ENSG00000072401	UBE2D1	ubiquitin conjugating enzyme E2 D1
chr10	-1.6707	1.80251e-46	Promoter	ENSG00000178473	UCN3	urocortin 3
chr10	-2.22154	3.92252e-78	Promoter	ENSG00000171794	UTF1	undifferentiated embryonic cell transcription factor 1
chr10	-1.0419	2.79239e-19	Intron	ENSG00000148704	VAX1	ventral anterior homeobox 1
chr10	-1.70792	1.38829e-48	Distal Intergenic	ENSG00000035403	VCL	vinculin
chr10	-0.3369	0.0041142	Intron	ENSG00000122958	VPS26A	VPS26 retromer complex component A
chr10	-2.30462	3.82456e-80	Promoter	ENSG00000107738	VSIR	V-set immunoregulatory receptor
chr10	-1.1314	9.15011e-23	Promoter	ENSG00000165633	VSTM4	V-set and transmembrane domain containing 4
chr10	-1.42434	1.39675e-34	Promoter	ENSG00000151532	VTI1A	vesicle transport through interaction with t-SNAREs 1A
chr10	-2.30462	3.82456e-80	Intron	ENSG00000165816	VWA2	von Willebrand factor A domain containing 2
chr10	-3.20165	6.78875e-130	Promoter	ENSG00000128815	WDFY4	WDFY family member 4
chr10	-1.70792	1.38829e-48	Promoter	ENSG00000047056	WDR37	WD repeat domain 37
chr10	-1.51064	1.55273e-38	Promoter	ENSG00000075290	WNT8B	Wnt family member 8B
chr10	-1.19388	2.85374e-25	Promoter	ENSG00000172671	ZFAND4	zinc finger AN1-type containing 4
chr10	-2.21564	5.68198e-75	Promoter	ENSG00000155256	ZFYVE27	zinc finger FYVE-type containing 27
chr10	-0.652397	2.09474e-08	Promoter	ENSG00000015171	ZMYND11	zinc finger MYND-type containing 11
chr10	-1.90296	5.55494e-58	Promoter	ENSG00000165512	ZNF22	zinc finger protein 22
chr10	-1.27347	5.19169e-28	Intron	ENSG00000175395	ZNF25	zinc finger protein 25
chr10	-1.49615	3.86036e-38	Intron	ENSG00000169740	ZNF32	zinc finger protein 32
chr10	-1.34952	6.23378e-31	Promoter	ENSG00000189180	ZNF33A	zinc finger protein 33A
chr10	-1.01081	2.69131e-18	Exon	ENSG00000196693	ZNF33B	zinc finger protein 33B
chr10	-1.41029	8.77007e-34	Promoter	ENSG00000075407	ZNF37A	zinc finger protein 37A
chr10	-2.34017	6.53973e-82	Intron	ENSG00000183621	ZNF438	zinc finger protein 438
chr10	-0.649579	2.53075e-08	Intron	ENSG00000198298	ZNF485	zinc finger protein 485
chr10	-1.22678	1.70402e-26	Promoter	ENSG00000265763	ZNF488	zinc finger protein 488
chr10	-1.32929	2.01005e-30	Promoter	ENSG00000165655	ZNF503	zinc finger protein 503
chr10	-0.870265	3.92487e-14	Promoter	ENSG00000177853	ZNF518A	zinc finger protein 518A
chr11	-0.122702	0.0293266	Promoter	ENSG00000117984	CTSD	cathepsin D
chr11	-1.15183	4.65215e-24	Promoter	ENSG00000087884	AAMDC	adipogenesis associated Mth938 domain containing
chr11	-1.44696	1.27537e-35	Promoter	ENSG00000149313	AASDHPPT	aminoadipate-semialdehyde dehydrogenase-phosphopantetheinyl transferase
chr11	-1.09541	2.17564e-21	Promoter	ENSG00000006071	ABCC8	ATP binding cassette subfamily C member 8
chr11	-0.558422	1.38044e-06	Promoter	ENSG00000151498	ACAD8	acyl-CoA dehydrogenase family member 8
chr11	-0.611379	8.79554e-08	Promoter	ENSG00000075239	ACAT1	acetyl-CoA acetyltransferase 1
chr11	-0.579871	4.8304e-07	Promoter	ENSG00000110455	ACCS	1-aminocyclopropane-1-carboxylate synthase homolog (inactive)
chr11	-2.11398	1.77444e-69	Promoter	ENSG00000205126	ACCSL	1-aminocyclopropane-1-carboxylate synthase homolog (inactive) like
chr11	-2.61045	3.63776e-104	Intron	ENSG00000078124	ACER3	alkaline ceramidase 3
chr11	-0.662769	1.20954e-08	Promoter	ENSG00000248746	ACTN3	actinin alpha 3
chr11	-2.0515	1.03518e-65	Promoter	ENSG00000132744	ACY3	aminoacylase 3
chr11	-0.96916	7.24965e-17	Exon	ENSG00000166106	ADAMTS15	ADAM metallopeptidase with thrombospondin type 1 motif 15
chr11	-1.27121	4.46072e-28	Intron	ENSG00000165923	AGBL2	AGBL carboxypeptidase 2
chr11	-1.70363	1.3719e-48	Promoter	ENSG00000132746	ALDH3B2	aldehyde dehydrogenase 3 family member B2
chr11	-0.913396	1.04596e-15	Promoter	ENSG00000086848	ALG9	ALG9 alpha-1,2-mannosyltransferase
chr11	-1.83625	1.2108e-54	Promoter	ENSG00000052850	ALX4	ALX homeobox 4
chr11	-1.38166	3.13945e-32	Promoter	ENSG00000166025	AMOTL1	angiomotin like 1
chr11	-1.33226	1.89384e-30	Promoter	ENSG00000133805	AMPD3	adenosine monophosphate deaminase 3
chr11	-2.3358	1.12094e-82	Promoter	ENSG00000187151	ANGPTL5	angiopoietin like 5
chr11	-1.3721	9.13559e-33	Promoter	ENSG00000137494	ANKRD42	ankyrin repeat domain 42
chr11	-0.391363	0.000776547	Promoter	ENSG00000168876	ANKRD49	ankyrin repeat domain 49
chr11	-2.09793	3.6298e-69	Promoter	ENSG00000131620	ANO1	anoctamin 1
chr11	-2.53085	2.30552e-94	Intron	ENSG00000134343	ANO3	anoctamin 3
chr11	-0.546506	2.97157e-06	Promoter	ENSG00000185101	ANO9	anoctamin 9
chr11	-1.99225	2.58432e-63	Promoter	ENSG00000166181	API5	apoptosis inhibitor 5
chr11	-1.14551	5.58808e-23	Promoter	ENSG00000134817	APLNR	apelin receptor
chr11	-2.27792	4.59995e-81	Distal Intergenic	ENSG00000084234	APLP2	amyloid beta precursor like protein 2
chr11	-1.23882	1.94118e-26	Intron	ENSG00000178301	AQP11	aquaporin 11
chr11	-1.10028	2.37856e-22	Promoter	ENSG00000186635	ARAP1	ArfGAP with RhoGAP domain, ankyrin repeat and PH domain 1
chr11	-1.62504	2.89515e-44	Distal Intergenic	ENSG00000137727	ARHGAP20	Rho GTPase activating protein 20
chr11	-1.73447	5.64834e-49	Promoter	ENSG00000134909	ARHGAP32	Rho GTPase activating protein 32
chr11	-0.697794	1.98959e-09	Intron	ENSG00000196914	ARHGEF12	Rho guanine nucleotide exchange factor 12
chr11	-0.459497	6.20589e-05	Promoter	ENSG00000129744	ART1	ADP-ribosyltransferase 1
chr11	-1.97101	2.89299e-65	Promoter	ENSG00000162174	ASRGL1	asparaginase and isoaspartyl peptidase 1
chr11	-1.08495	5.34999e-21	Intron	ENSG00000149311	ATM	ATM serine/threonine kinase
chr11	-1.76005	1.74151e-50	Promoter	ENSG00000109956	B3GAT1	beta-1,3-glucuronyltransferase 1
chr11	-0.663521	1.07685e-08	Distal Intergenic	ENSG00000182272	B4GALNT4	beta-1,4-N-acetyl-galactosaminyltransferase 4
chr11	-0.647856	2.48673e-08	Promoter	ENSG00000168062	BATF2	basic leucine zipper ATF-like transcription factor 2
chr11	-1.44739	6.00975e-36	Intron	ENSG00000186174	BCL9L	BCL9 like
chr11	-2.27792	4.59995e-81	Promoter	ENSG00000176697	BDNF	brain derived neurotrophic factor
chr11	-1.99126	2.61089e-62	Promoter	ENSG00000167995	BEST1	bestrophin 1
chr11	-2.21197	1.34798e-75	Promoter	ENSG00000023445	BIRC3	baculoviral IAP repeat containing 3
chr11	-1.23761	1.52281e-26	Promoter	ENSG00000259571	BLID	BH3-like motif containing, cell death inducer
chr11	-1.60769	3.5116e-43	Intron	ENSG00000174672	BRSK2	BR serine/threonine kinase 2
chr11	-1.26571	1.67837e-27	Promoter	ENSG00000188909	BSX	brain specific homeobox
chr11	-2.05366	8.29053e-67	Promoter	ENSG00000148925	BTBD10	BTB domain containing 10
chr11	-1.69545	7.10846e-47	Promoter	ENSG00000137707	BTG4	BTG anti-proliferation factor 4
chr11	-1.71791	1.09706e-48	Promoter	ENSG00000110665	C11orf21	chromosome 11 open reading frame 21
chr11	-2.21197	1.34798e-75	Intron	ENSG00000166323	C11orf65	chromosome 11 open reading frame 65
chr11	-1.26067	2.88519e-27	Promoter	ENSG00000205177	C11orf91	chromosome 11 open reading frame 91
chr11	-2.16287	4.29547e-75	Promoter	ENSG00000257057	C11orf97	chromosome 11 open reading frame 97
chr11	-1.6707	1.80251e-46	Intron	ENSG00000168014	C2CD3	C2 domain containing 3 centriole elongation regulator
chr11	-2.461	1.79148e-89	Promoter	ENSG00000175544	CABP4	calcium binding protein 4
chr11	-1.3385	1.64317e-30	Promoter	ENSG00000110680	CALCA	calcitonin related polypeptide alpha
chr11	-1.46274	1.61161e-35	Promoter	ENSG00000175868	CALCB	calcitonin related polypeptide beta
chr11	-1.56529	1.44712e-41	Promoter	ENSG00000149260	CAPN5	calpain 5
chr11	-1.40236	3.31446e-34	Promoter	ENSG00000255501	CARD18	caspase recruitment domain family member 18
chr11	-1.08424	4.55096e-21	Promoter	ENSG00000110619	CARS1	cysteinyl-tRNA synthetase 1
chr11	-0.862227	9.72991e-14	Promoter	ENSG00000255420	CASC23	cancer susceptibility 23
chr11	-0.65742	1.20232e-08	Promoter	ENSG00000137752	CASP1	caspase 1
chr11	-2.1284	3.03504e-72	Promoter	ENSG00000196954	CASP4	caspase 4
chr11	-2.21197	1.34798e-75	Promoter	ENSG00000137757	CASP5	caspase 5
chr11	-1.60769	3.5116e-43	Promoter	ENSG00000121691	CAT	catalase
chr11	-0.633438	5.20702e-08	Promoter	ENSG00000134812	CBLIF	cobalamin binding intrinsic factor
chr11	-1.43823	2.16958e-35	Promoter	ENSG00000149548	CCDC15	coiled-coil domain containing 15
chr11	-1.38897	3.91998e-33	Promoter	ENSG00000109881	CCDC34	coiled-coil domain containing 34
chr11	-1.97101	2.89299e-65	Intron	ENSG00000186714	CCDC73	coiled-coil domain containing 73
chr11	-1.6855	6.22053e-47	Promoter	ENSG00000149201	CCDC81	coiled-coil domain containing 81
chr11	-2.19525	3.48006e-74	Promoter	ENSG00000150676	CCDC83	coiled-coil domain containing 83
chr11	-0.732083	2.71153e-10	Promoter	ENSG00000179071	CCDC89	coiled-coil domain containing 89
chr11	-1.91207	2.23817e-59	Intron	ENSG00000110148	CCKBR	cholecystokinin B receptor
chr11	-2.85053	1.13981e-115	Promoter	ENSG00000110092	CCND1	cyclin D1
chr11	-0.530465	6.33614e-06	Promoter	ENSG00000174807	CD248	CD248 molecule
chr11	-0.6465	2.41466e-08	Exon	ENSG00000198851	CD3E	CD3 epsilon subunit of T-cell receptor complex
chr11	-1.34735	3.76009e-31	Promoter	ENSG00000026508	CD44	CD44 molecule (IN blood group)
chr11	-1.09707	3.7042e-21	Promoter	ENSG00000110448	CD5	CD5 molecule
chr11	-1.7067	2.62967e-47	Promoter	ENSG00000013725	CD6	CD6 molecule
chr11	-1.45559	4.18547e-36	Promoter	ENSG00000085117	CD82	CD82 molecule
chr11	-1.84017	6.06826e-55	Intron	ENSG00000064309	CDON	cell adhesion associated, oncogene regulated
chr11	-1.57685	1.84319e-41	Intron	ENSG00000110318	CEP126	centrosomal protein 126
chr11	-2.79415	5.07225e-113	Promoter	ENSG00000110274	CEP164	centrosomal protein 164
chr11	-0.992349	9.1709e-18	Promoter	ENSG00000137691	CFAP300	cilia and flagella associated protein 300
chr11	-1.79629	1.6066e-52	Promoter	ENSG00000172757	CFL1	cofilin 1
chr11	-0.829692	4.25472e-13	Promoter	ENSG00000177830	CHID1	chitinase domain containing 1
chr11	-1.48084	7.21521e-37	Promoter	ENSG00000054938	CHRDL2	chordin like 2
chr11	-1.68602	4.13384e-49	Intron	ENSG00000168539	CHRM1	cholinergic receptor muscarinic 1
chr11	-2.28541	1.60125e-80	Promoter	ENSG00000175264	CHST1	carbohydrate sulfotransferase 1
chr11	-1.03129	1.06073e-18	Promoter	ENSG00000177947	CIMAP1A	ciliary microtubule associated protein 1A
chr11	-1.62939	4.89023e-44	Promoter	ENSG00000228607	CLDN25	claudin 25
chr11	-1.63325	1.47907e-44	Promoter	ENSG00000074201	CLNS1A	chloride nucleotide-sensitive channel 1A
chr11	-1.75405	8.43802e-52	Intron	ENSG00000162129	CLPB	ClpB family mitochondrial disaggregase
chr11	-1.50929	3.093e-38	Promoter	ENSG00000132259	CNGA4	cyclic nucleotide gated channel subunit alpha 4
chr11	-1.11486	8.09834e-22	3' UTR	ENSG00000242689	CNTF	ciliary neurotrophic factor
chr11	-1.97565	4.91595e-63	Promoter	ENSG00000196167	COLCA1	colorectal cancer associated 1
chr11	-1.43244	1.40509e-34	Promoter	ENSG00000110090	CPT1A	carnitine palmitoyltransferase 1A
chr11	-0.979425	2.14764e-17	Promoter	ENSG00000137504	CREBZF	CREB/ATF bZIP transcription factor
chr11	-0.833587	6.01505e-13	Promoter	ENSG00000109943	CRTAM	cytotoxic and regulatory T cell molecule
chr11	-1.00486	3.39331e-18	Promoter	ENSG00000121671	CRY2	cryptochrome circadian regulator 2
chr11	-1.50841	4.81199e-38	Promoter	ENSG00000109846	CRYAB	crystallin alpha B
chr11	-1.30379	3.089e-29	Intron	ENSG00000149179	CSTPP1	centriolar satellite-associated tubulin polyglutamylase complex regulator 1
chr11	-0.724172	3.85257e-10	Intron	ENSG00000198730	CTR9	CTR9 homolog, Paf1/RNA polymerase II complex component
chr11	-1.49817	7.13931e-38	Promoter	ENSG00000109861	CTSC	cathepsin C
chr11	-2.72097	2.65789e-103	Promoter	ENSG00000174080	CTSF	cathepsin F
chr11	-0.533377	3.8827e-06	Distal Intergenic	ENSG00000150316	CWC15	CWC15 spliceosome associated protein homolog
chr11	-1.22134	3.63448e-26	Promoter	ENSG00000166394	CYB5R2	cytochrome b5 reductase 2
chr11	-1.09541	2.17564e-21	Distal Intergenic	ENSG00000134780	DAGLA	diacylglycerol lipase alpha
chr11	-0.855645	1.84337e-13	Distal Intergenic	ENSG00000109851	DBX1	developing brain homeobox 1
chr11	-2.29153	2.78887e-80	Promoter	ENSG00000170959	DCDC1	doublecortin domain containing 1
chr11	-2.07844	1.42729e-67	Promoter	ENSG00000166341	DCHS1	dachsous cadherin-related 1
chr11	-0.572797	8.06558e-07	Promoter	ENSG00000137692	DCUN1D5	defective in cullin neddylation 1 domain containing 5
chr11	-1.95219	3.61112e-63	Promoter	ENSG00000165490	DDIAS	DNA damage induced apoptosis suppressor
chr11	-1.64001	8.08657e-46	Promoter	ENSG00000109832	DDX25	DEAD-box helicase 25
chr11	-2.60924	3.21622e-96	Intron	ENSG00000166444	DENND2B	DENN domain containing 2B
chr11	-1.8691	1.50359e-57	Promoter	ENSG00000121690	DEPDC7	DEP domain containing 7
chr11	-1.30959	1.22736e-29	Promoter	ENSG00000062282	DGAT2	diacylglycerol O-acyltransferase 2
chr11	-2.36955	3.07779e-83	Exon	ENSG00000150764	DIXDC1	DIX domain containing 1
chr11	-0.337105	0.00385407	Promoter	ENSG00000050165	DKK3	dickkopf WNT signaling pathway inhibitor 3
chr11	-0.313084	0.00699045	Promoter	ENSG00000150768	DLAT	dihydrolipoamide S-acetyltransferase
chr11	-1.30959	1.22736e-29	Promoter	ENSG00000187726	DNAJB13	DnaJ heat shock protein family (Hsp40) member B13
chr11	-0.868361	9.67392e-14	Intron	ENSG00000170946	DNAJC24	DnaJ heat shock protein family (Hsp40) member C24
chr11	-1.26058	3.77413e-27	Promoter	ENSG00000179532	DNHD1	dynein heavy chain domain 1
chr11	-1.71658	6.2018e-48	Promoter	ENSG00000254986	DPP3	dipeptidyl peptidase 3
chr11	-0.392871	0.000643805	Promoter	ENSG00000248712	DRC12	dynein regulatory complex subunit 12 homolog
chr11	-1.64978	1.82218e-44	Promoter	ENSG00000177103	DSCAML1	DS cell adhesion molecule like 1
chr11	-2.05841	1.21435e-66	Promoter	ENSG00000110042	DTX4	deltex E3 ubiquitin ligase 4
chr11	-1.37004	1.71767e-32	Promoter	ENSG00000129173	E2F8	E2F transcription factor 8
chr11	-1.96434	6.7568e-61	Intron	ENSG00000074266	EED	embryonic ectoderm development
chr11	-2.07202	2.55681e-69	Promoter	ENSG00000173442	EHBP1L1	EH domain binding protein 1 like 1
chr11	-1.5559	8.25527e-41	Distal Intergenic	ENSG00000135373	EHF	ETS homologous factor
chr11	-1.46173	3.11195e-36	Promoter	ENSG00000175390	EIF3F	eukaryotic translation initiation factor 3 subunit F
chr11	-1.84456	2.73372e-55	Promoter	ENSG00000149100	EIF3M	eukaryotic translation initiation factor 3 subunit M
chr11	-0.906125	2.04426e-15	Promoter	ENSG00000135374	ELF5	E74 like ETS transcription factor 5
chr11	-0.635707	4.00055e-08	Intron	ENSG00000158636	EMSY	EMSY transcriptional repressor, BRCA2 interacting
chr11	-1.24068	8.22677e-27	Promoter	ENSG00000149218	ENDOD1	endonuclease domain containing 1
chr11	-0.711678	6.68037e-10	Promoter	ENSG00000177106	EPS8L2	EPS8 signaling adaptor L2
chr11	-2.27472	2.45122e-78	Promoter	ENSG00000134954	ETS1	ETS proto-oncogene 1, transcription factor
chr11	-1.44696	1.27537e-35	Distal Intergenic	ENSG00000110723	EXPH5	exophilin 5
chr11	-2.07487	2.98869e-68	Promoter	ENSG00000151348	EXT2	exostosin glycosyltransferase 2
chr11	-0.889402	2.5572e-14	Promoter	ENSG00000180210	F2	coagulation factor II, thrombin
chr11	-0.521476	8.24274e-06	Promoter	ENSG00000189057	FAM111B	FAM111 trypsin like peptidase B
chr11	-1.3197	7.1619e-30	Promoter	ENSG00000196666	FAM180B	family with sequence similarity 180 member B
chr11	-0.792432	1.27628e-11	Promoter	ENSG00000183161	FANCF	FA complementation group F
chr11	-1.9165	7.42619e-64	Distal Intergenic	ENSG00000197601	FAR1	fatty acyl-CoA reductase 1
chr11	-0.501489	1.35198e-05	Promoter	ENSG00000110429	FBXO3	F-box protein 3
chr11	-1.9165	7.42619e-64	Promoter	ENSG00000255561	FDXACB1	ferredoxin-fold anticodon binding domain containing 1
chr11	-1.73873	4.72238e-49	3' UTR	ENSG00000149557	FEZ1	fasciculation and elongation protein zeta 1
chr11	-2.69768	4.05054e-104	Promoter	ENSG00000186895	FGF3	fibroblast growth factor 3
chr11	-0.975873	3.32885e-17	Distal Intergenic	ENSG00000075388	FGF4	fibroblast growth factor 4
chr11	-1.95195	2.22591e-60	Promoter	ENSG00000151702	FLI1	Fli-1 proto-oncogene, ETS transcription factor
chr11	-0.30228	0.00978286	Intron	ENSG00000126500	FLRT1	fibronectin leucine rich transmembrane protein 1
chr11	-0.650242	2.21842e-08	Exon	ENSG00000110195	FOLR1	folate receptor alpha
chr11	-1.75285	2.32985e-52	Promoter	ENSG00000165457	FOLR2	folate receptor beta
chr11	-3.41716	1.21912e-148	Promoter	ENSG00000110203	FOLR3	folate receptor gamma
chr11	-0.983469	6.33734e-18	Promoter	ENSG00000176302	FOXR1	forkhead box R1
chr11	-1.49365	2.89049e-37	Promoter	ENSG00000167996	FTH1	ferritin heavy chain 1
chr11	-1.09352	3.79832e-21	Promoter	ENSG00000033327	GAB2	GRB2 associated binding protein 2
chr11	-1.17632	1.50616e-24	Distal Intergenic	ENSG00000069482	GAL	galanin and GMAP prepropeptide
chr11	-2.79415	5.07225e-113	Promoter	ENSG00000148935	GAS2	growth arrest specific 2
chr11	-1.17766	2.10251e-24	Distal Intergenic	ENSG00000178795	GDPD4	glycerophosphodiester phosphodiesterase domain containing 4
chr11	-2.09793	3.6298e-69	Promoter	ENSG00000158555	GDPD5	glycerophosphodiester phosphodiesterase domain containing 5
chr11	-1.9268	1.52082e-59	Promoter	ENSG00000149328	GLB1L2	galactosidase beta 1 like 2
chr11	-2.06413	7.62706e-66	Promoter	ENSG00000149124	GLYAT	glycine-N-acyltransferase
chr11	-1.71167	1.32004e-48	Promoter	ENSG00000166840	GLYATL1	glycine-N-acyltransferase like 1
chr11	-0.359262	0.0022839	Promoter	ENSG00000255151	GLYATL1B	glycine-N-acyltransferase like 1B
chr11	-1.61554	4.39814e-43	Promoter	ENSG00000156689	GLYATL2	glycine-N-acyltransferase like 2
chr11	-3.52371	1.83555e-152	Promoter	ENSG00000023171	GRAMD1B	GRAM domain containing 1B
chr11	-2.54362	8.03936e-101	Promoter	ENSG00000152578	GRIA4	glutamate ionotropic receptor AMPA type subunit 4
chr11	-2.05366	8.29053e-67	Promoter	ENSG00000168959	GRM5	glutamate metabotropic receptor 5
chr11	-1.57633	3.43966e-41	Promoter	ENSG00000179240	GVQW3	GVQW motif containing 3
chr11	-2.10171	6.0712e-72	Promoter	ENSG00000244734	HBB	hemoglobin subunit beta
chr11	-0.432994	0.000195534	Promoter	ENSG00000223609	HBD	hemoglobin subunit delta
chr11	-0.610426	1.51619e-07	Intron	ENSG00000213931	HBE1	hemoglobin subunit epsilon 1
chr11	-0.602421	2.2764e-07	Promoter	ENSG00000196565	HBG2	hemoglobin subunit gamma 2
chr11	-0.331964	0.00461102	Promoter	ENSG00000165478	HEPACAM	hepatic and glial cell adhesion molecule
chr11	-1.64056	7.93411e-45	Promoter	ENSG00000181333	HEPHL1	hephaestin like 1
chr11	-1.61575	5.96094e-44	Intron	ENSG00000149196	HIKESHI	heat shock protein nuclear import factor hikeshi
chr11	-1.69868	1.20851e-48	Promoter	ENSG00000110422	HIPK3	homeodomain interacting protein kinase 3
chr11	-1.69937	2.22599e-47	Promoter	ENSG00000110169	HPX	hemopexin
chr11	-1.30481	3.90636e-29	Promoter	ENSG00000149084	HSD17B12	hydroxysteroid 17-beta dehydrogenase 12
chr11	-0.643105	2.8318e-08	Promoter	ENSG00000198331	HYLS1	HYLS1 centriolar and ciliogenesis associated
chr11	-2.042	1.26408e-65	Promoter	ENSG00000185885	IFITM1	interferon induced transmembrane protein 1
chr11	-1.0574	3.42591e-20	Promoter	ENSG00000244242	IFITM10	interferon induced transmembrane protein 10
chr11	-1.87788	1.39012e-58	Promoter	ENSG00000185201	IFITM2	interferon induced transmembrane protein 2
chr11	-0.266211	0.0236293	Intron	ENSG00000166352	IFTAP	intraflagellar transport associated protein
chr11	-1.21367	1.02603e-25	Promoter	ENSG00000179057	IGSF22	immunoglobulin superfamily member 22
chr11	-0.690553	2.86701e-09	Promoter	ENSG00000080854	IGSF9B	immunoglobulin superfamily member 9B
chr11	-2.00229	3.485e-63	Intron	ENSG00000150782	IL18	interleukin 18
chr11	-1.26138	2.57997e-27	Intron	ENSG00000148950	IMMP1L	inner mitochondrial membrane peptidase subunit 1
chr11	-0.441385	7.68383e-05	Promoter	ENSG00000149262	INTS4	integrator complex subunit 4
chr11	-1.49983	1.12145e-37	Intron	ENSG00000072952	IRAG1	inositol 1,4,5-triphosphate receptor associated 1
chr11	-2.1677	3.26249e-73	Promoter	ENSG00000183560	IZUMO1R	IZUMO1 receptor, JUNO
chr11	-0.351037	0.00265235	Promoter	ENSG00000166086	JAM3	junctional adhesion molecule 3
chr11	-1.34698	3.43165e-31	Promoter	ENSG00000160593	JAML	junction adhesion molecule like
chr11	-2.74335	1.77602e-106	Promoter	ENSG00000109944	JHY	junctional cadherin complex regulator
chr11	-0.668372	7.22683e-09	Intron	ENSG00000172977	KAT5	lysine acetyltransferase 5
chr11	-1.57787	5.02241e-42	Distal Intergenic	ENSG00000182359	KBTBD3	kelch repeat and BTB domain containing 3
chr11	-0.300165	0.00993497	Promoter	ENSG00000182255	KCNA4	potassium voltage-gated channel subfamily A member 4
chr11	-0.991134	1.43983e-17	Promoter	ENSG00000129159	KCNC1	potassium voltage-gated channel subfamily C member 1
chr11	-1.24385	9.21312e-27	Promoter	ENSG00000175538	KCNE3	potassium voltage-gated channel subfamily E regulatory subunit 3
chr11	-2.61045	3.63776e-104	Promoter	ENSG00000151704	KCNJ1	potassium inwardly rectifying channel subfamily J member 1
chr11	-0.590038	3.53587e-07	Exon	ENSG00000120457	KCNJ5	potassium inwardly rectifying channel subfamily J member 5
chr11	-1.22678	1.70402e-26	Promoter	ENSG00000151364	KCTD14	potassium channel tetramerization domain containing 14
chr11	-0.639513	3.35026e-08	Promoter	ENSG00000188997	KCTD21	potassium channel tetramerization domain containing 21
chr11	-0.932727	4.82013e-16	Intron	ENSG00000186280	KDM4D	lysine demethylase 4D
chr11	-2.1987	2.70812e-75	Promoter	ENSG00000235268	KDM4E	lysine demethylase 4E
chr11	-1.01986	1.5844e-18	Promoter	ENSG00000255855	KDM4F	lysine demethylase 4F
chr11	-2.25644	1.97083e-83	Intron	ENSG00000110427	KIAA1549L	KIAA1549 like
chr11	-1.51163	9.19037e-39	Promoter	ENSG00000149243	KLHL35	kelch like family member 35
chr11	-1.306	1.47751e-29	Distal Intergenic	ENSG00000110066	KMT5B	lysine methyltransferase 5B
chr11	-1.15338	2.81846e-23	Promoter	ENSG00000166800	LDHAL6A	lactate dehydrogenase A like 6A
chr11	-1.08495	5.34999e-21	Promoter	ENSG00000133317	LGALS12	galectin 12
chr11	-1.91798	5.77659e-59	Promoter	ENSG00000255323	LINC01495	long intergenic non-protein coding RNA 1495
chr11	-1.8796	5.65686e-57	Intron	ENSG00000227467	LINC01537	long intergenic non-protein coding RNA 1537
chr11	-2.09793	3.6298e-69	Promoter	ENSG00000272575	LINC02098	long intergenic non-protein coding RNA 2098
chr11	-1.5684	4.16532e-41	Distal Intergenic	ENSG00000255411	LINC02548	long intergenic non-protein coding RNA 2548
chr11	-1.80932	3.94973e-54	Promoter	ENSG00000271584	LINC02550	long intergenic non-protein coding RNA 2550
chr11	-1.01713	2.50529e-18	Exon	ENSG00000254661	LINC02682	long intergenic non-protein coding RNA 2682
chr11	-2.15687	4.16689e-72	Promoter	ENSG00000254438	LINC02683	long intergenic non-protein coding RNA 2683
chr11	-0.251999	0.0320403	Intron	ENSG00000255512	LINC02684	long intergenic non-protein coding RNA 2684
chr11	-1.66451	2.68179e-46	Promoter	ENSG00000254654	LINC02685	long intergenic non-protein coding RNA 2685
chr11	-1.0226	1.14944e-18	Promoter	ENSG00000255267	LINC02687	long intergenic non-protein coding RNA 2687
chr11	-1.79629	1.6066e-52	Intron	ENSG00000255267	LINC02696	long intergenic non-protein coding RNA 2696
chr11	-2.23599	2.043e-75	Promoter	ENSG00000257067	LINC02703	long intergenic non-protein coding RNA 2703
chr11	-2.57619	9.73187e-96	Promoter	ENSG00000255079	LINC02704	long intergenic non-protein coding RNA 2704
chr11	-1.58898	1.90806e-42	Intron	ENSG00000255344	LINC02706	long intergenic non-protein coding RNA 2706
chr11	-0.813742	2.42799e-12	Promoter	ENSG00000245522	LINC02709	long intergenic non-protein coding RNA 2709
chr11	-1.36583	5.09128e-32	Promoter	ENSG00000255269	LINC02710	long intergenic non-protein coding RNA 2710
chr11	-1.52272	4.89173e-39	Promoter	ENSG00000255183	LINC02711	long intergenic non-protein coding RNA 2711
chr11	-1.36583	5.09128e-32	Promoter	ENSG00000251226	LINC02714	long intergenic non-protein coding RNA 2714
chr11	-2.03926	5.52576e-65	Promoter	ENSG00000285735	LINC02717	long intergenic non-protein coding RNA 2717
chr11	-2.86612	3.17876e-120	Distal Intergenic	ENSG00000254580	LINC02719	long intergenic non-protein coding RNA 2719
chr11	-0.366871	0.00175301	Promoter	ENSG00000255133	LINC02721	long intergenic non-protein coding RNA 2721
chr11	-1.3747	3.43788e-33	Intron	ENSG00000254508	LINC02722	long intergenic non-protein coding RNA 2722
chr11	-0.311542	0.00767164	Promoter	ENSG00000181908	LINC02724	long intergenic non-protein coding RNA 2724
chr11	-2.63589	2.24971e-99	Promoter	ENSG00000273415	LINC02725	long intergenic non-protein coding RNA 2725
chr11	-0.765316	4.13624e-11	Promoter	ENSG00000254823	LINC02727	long intergenic non-protein coding RNA 2727
chr11	-1.86343	7.36867e-56	Promoter	ENSG00000255335	LINC02729	long intergenic non-protein coding RNA 2729
chr11	-1.65887	3.26169e-45	Distal Intergenic	ENSG00000255406	LINC02730	long intergenic non-protein coding RNA 2730
chr11	-1.75792	8.8723e-51	Promoter	ENSG00000204241	LINC02731	long intergenic non-protein coding RNA 2731
chr11	-1.75142	3.90807e-53	Promoter	ENSG00000255382	LINC02734	long intergenic non-protein coding RNA 2734
chr11	-1.80384	2.25664e-53	Promoter	ENSG00000255258	LINC02743	long intergenic non-protein coding RNA 2743
chr11	-1.34822	4.69337e-31	Promoter	ENSG00000254863	LINC02744	long intergenic non-protein coding RNA 2744
chr11	-0.764557	3.69081e-11	Promoter	ENSG00000282916	LINC02746	long intergenic non-protein coding RNA 2746
chr11	-2.03784	1.13361e-68	Exon	ENSG00000255774	LINC02747	long intergenic non-protein coding RNA 2747
chr11	-1.94798	5.43964e-61	Intron	ENSG00000254480	LINC02749	long intergenic non-protein coding RNA 2749
chr11	-0.300165	0.00993497	Exon	ENSG00000248844	LINC02753	long intergenic non-protein coding RNA 2753
chr11	-2.33218	6.82693e-84	Intron	ENSG00000255363	LINC02757	long intergenic non-protein coding RNA 2757
chr11	-1.84017	6.06826e-55	Promoter	ENSG00000255175	LINC02759	long intergenic non-protein coding RNA 2759
chr11	-1.65746	4.04016e-46	Promoter	ENSG00000255362	LINC02761	long intergenic non-protein coding RNA 2761
chr11	-1.82321	3.53553e-53	Promoter	ENSG00000250303	LINC02762	long intergenic non-protein coding RNA 2762
chr11	-3.01924	1.14763e-121	Distal Intergenic	ENSG00000254968	LINC02763	long intergenic non-protein coding RNA 2763
chr11	-1.24835	4.52695e-27	Promoter	ENSG00000255484	LINC02764	long intergenic non-protein coding RNA 2764
chr11	-1.52272	4.89173e-39	Promoter	ENSG00000175728	LINC02873	long intergenic non-protein coding RNA 2873
chr11	-1.66451	2.68179e-46	Promoter	ENSG00000256733	LINC02954	long intergenic non-protein coding RNA 2954
chr11	-1.62285	8.89648e-44	Promoter	ENSG00000254584	LINC03031	long intergenic non-protein coding RNA 3031
chr11	-0.617909	9.04573e-08	Promoter	ENSG00000135363	LMO2	LIM domain only 2
chr11	-1.65746	4.04016e-46	Promoter	ENSG00000110031	LPXN	leupaxin
chr11	-0.765079	3.99792e-11	Promoter	ENSG00000134569	LRP4	LDL receptor related protein 4
chr11	-1.13106	1.34801e-22	Promoter	ENSG00000133800	LYVE1	lymphatic vessel endothelial hyaluronan receptor 1
chr11	-0.808654	2.47363e-12	Intron	ENSG00000133315	MACROD1	mono-ADP ribosylhydrolase 1
chr11	-1.22067	8.3068e-26	Promoter	ENSG00000168070	MAJIN	membrane anchored junction protein
chr11	-1.46596	1.07937e-36	Promoter	ENSG00000171533	MAP6	microtubule associated protein 6
chr11	-1.21642	1.07528e-25	Promoter	ENSG00000121653	MAPK8IP1	mitogen-activated protein kinase 8 interacting protein 1
chr11	-1.20334	3.99393e-25	Promoter	ENSG00000042429	MED17	mediator complex subunit 17
chr11	-1.90094	1.04745e-61	Promoter	ENSG00000133816	MICAL2	microtubule associated monooxygenase, calponin and LIM domain containing 2
chr11	-0.917332	2.65672e-15	Promoter	ENSG00000196611	MMP1	matrix metallopeptidase 1
chr11	-2.22512	1.56614e-74	Exon	ENSG00000166670	MMP10	matrix metallopeptidase 10
chr11	-3.21275	2.22231e-135	Distal Intergenic	ENSG00000262406	MMP12	matrix metallopeptidase 12
chr11	-2.26853	4.7992e-82	Promoter	ENSG00000137674	MMP20	matrix metallopeptidase 20
chr11	-1.36257	1.12184e-31	Promoter	ENSG00000167346	MMP26	matrix metallopeptidase 26
chr11	-1.36323	9.55455e-32	Promoter	ENSG00000137675	MMP27	matrix metallopeptidase 27
chr11	-1.75792	8.8723e-51	Promoter	ENSG00000149968	MMP3	matrix metallopeptidase 3
chr11	-1.00819	2.13366e-18	Promoter	ENSG00000118113	MMP8	matrix metallopeptidase 8
chr11	-1.09831	3.09476e-21	Promoter	ENSG00000182208	MOB2	MOB kinase activator 2
chr11	-1.43244	1.40509e-34	Promoter	ENSG00000166391	MOGAT2	monoacylglycerol O-acyltransferase 2
chr11	-1.65839	1.74316e-45	Promoter	ENSG00000197629	MPEG1	macrophage expressed 1
chr11	-2.31061	3.83962e-80	Intron	ENSG00000066382	MPPED2	metallophosphoesterase domain containing 2
chr11	-0.281053	0.0166475	Distal Intergenic	ENSG00000149573	MPZL2	myelin protein zero like 2
chr11	-1.33909	1.6132e-30	Intron	ENSG00000160588	MPZL3	myelin protein zero like 3
chr11	-0.273229	0.0195931	Distal Intergenic	ENSG00000172938	MRGPRD	MAS related GPR family member D
chr11	-1.62902	9.27758e-46	Distal Intergenic	ENSG00000170255	MRGPRX1	MAS related GPR family member X1
chr11	-2.22154	3.92252e-78	Promoter	ENSG00000179817	MRGPRX4	MAS related GPR family member X4
chr11	-0.306551	0.00860011	Intron	ENSG00000174547	MRPL11	mitochondrial ribosomal protein L11
chr11	-1.30379	3.089e-29	Promoter	ENSG00000166902	MRPL16	mitochondrial ribosomal protein L16
chr11	-0.762865	2.66003e-11	Promoter	ENSG00000175581	MRPL48	mitochondrial ribosomal protein L48
chr11	-1.05184	1.25981e-19	Promoter	ENSG00000172689	MS4A10	membrane spanning 4-domains A10
chr11	-0.25212	0.0322359	Promoter	ENSG00000071203	MS4A12	membrane spanning 4-domains A12
chr11	-1.15572	1.73938e-23	Intron	ENSG00000166961	MS4A15	membrane spanning 4-domains A15
chr11	-0.664601	1.10589e-08	Promoter	ENSG00000214782	MS4A18	membrane spanning 4-domains A18
chr11	-0.961649	9.93017e-17	Distal Intergenic	ENSG00000149534	MS4A2	membrane spanning 4-domains A2
chr11	-0.715434	5.66886e-10	Promoter	ENSG00000149516	MS4A3	membrane spanning 4-domains A3
chr11	-1.17532	1.05363e-24	Promoter	ENSG00000110079	MS4A4A	membrane spanning 4-domains A4A
chr11	-0.845035	3.79052e-13	Promoter	ENSG00000214787	MS4A4E	membrane spanning 4-domains A4E
chr11	-1.11738	8.6401e-22	3' UTR	ENSG00000166930	MS4A5	membrane spanning 4-domains A5
chr11	-1.16016	6.75864e-24	Promoter	ENSG00000110077	MS4A6A	membrane spanning 4-domains A6A
chr11	-0.814432	1.55861e-12	Promoter	ENSG00000166926	MS4A6E	membrane spanning 4-domains A6E
chr11	-3.92065	1.57326e-172	Distal Intergenic	ENSG00000170903	MSANTD4	Myb/SANT DNA binding domain containing 4 with coiled-coils
chr11	-2.05782	9.00286e-66	Promoter	ENSG00000087053	MTMR2	myotubularin related protein 2
chr11	-0.965249	8.33333e-17	Promoter	ENSG00000198788	MUC2	mucin 2, oligomeric mucus/gel-forming
chr11	-1.54804	5.56927e-40	Exon	ENSG00000215182	MUC5AC	mucin 5AC, oligomeric mucus/gel-forming
chr11	-1.67559	3.93872e-46	Promoter	ENSG00000117983	MUC5B	mucin 5B, oligomeric mucus/gel-forming
chr11	-0.915358	1.8747e-15	Distal Intergenic	ENSG00000172927	MYEOV	myeloma overexpressed
chr11	-1.75285	2.32985e-52	Promoter	ENSG00000137474	MYO7A	myosin VIIA
chr11	-0.686335	3.53861e-09	Promoter	ENSG00000129152	MYOD1	myogenic differentiation 1
chr11	-0.537311	3.7775e-06	Promoter	ENSG00000124920	MYRF	myelin regulatory factor
chr11	-0.883081	1.4387e-14	Promoter	ENSG00000077616	NAALAD2	N-acetylated alpha-linked acidic dipeptidase 2
chr11	-1.44739	6.00975e-36	Promoter	ENSG00000168060	NAALADL1	N-acetylated alpha-linked acidic dipeptidase like 1
chr11	-0.853661	2.81854e-14	Intron	ENSG00000137513	NARS2	asparaginyl-tRNA synthetase 2, mitochondrial
chr11	-2.02803	2.56811e-64	Promoter	ENSG00000149294	NCAM1	neural cell adhesion molecule 1
chr11	-2.88635	4.73839e-115	Promoter	ENSG00000188211	NCR3LG1	natural killer cell cytotoxicity receptor 3 ligand 1
chr11	-1.49817	7.13931e-38	Promoter	ENSG00000167792	NDUFV1	NADH:ubiquinone oxidoreductase core subunit V1
chr11	-0.987356	1.66878e-17	Promoter	ENSG00000170322	NFRKB	nuclear factor related to kappaB binding protein
chr11	-0.300165	0.00993497	Promoter	ENSG00000172367	NHERF4	NHERF family PDZ scaffold protein 4
chr11	-1.54902	2.65951e-40	Promoter	ENSG00000158077	NLRP14	NLR family pyrin domain containing 14
chr11	-0.604791	1.8305e-07	Promoter	ENSG00000174885	NLRP6	NLR family pyrin domain containing 6
chr11	-0.86451	1.06365e-13	Promoter	ENSG00000160703	NLRX1	NLR family member X1
chr11	-1.96083	6.49288e-62	Intron	ENSG00000166741	NNMT	nicotinamide N-methyltransferase
chr11	-1.72053	9.85995e-49	Promoter	ENSG00000174576	NPAS4	neuronal PAS domain protein 4
chr11	-1.82667	6.5875e-54	Promoter	ENSG00000175352	NRIP3	nuclear receptor interacting protein 3
chr11	-1.88627	1.94707e-57	Promoter	ENSG00000110076	NRXN2	neurexin 2
chr11	-1.57685	1.84319e-41	Promoter	ENSG00000070081	NUCB2	nucleobindin 2
chr11	-0.991677	1.19648e-17	Promoter	ENSG00000167799	NUDT8	nudix hydrolase 8
chr11	-1.21708	6.50572e-26	Promoter	ENSG00000095110	NXPE1	neurexophilin and PC-esterase domain family member 1
chr11	-1.14954	2.23269e-23	Distal Intergenic	ENSG00000204361	NXPE2	neurexophilin and PC-esterase domain family member 2
chr11	-1.32619	6.57945e-30	Promoter	ENSG00000137634	NXPE4	neurexophilin and PC-esterase domain family member 4
chr11	-1.18729	1.67777e-24	Promoter	ENSG00000184232	OAF	out at first homolog
chr11	-2.29153	2.78887e-80	Promoter	ENSG00000183801	OLFML1	olfactomedin like 1
chr11	-1.51498	5.42914e-40	Promoter	ENSG00000254550	OMP	olfactory marker protein
chr11	-0.8446	2.69584e-13	Promoter	ENSG00000149507	OOSP2	oocyte secreted protein 2
chr11	-1.90296	5.55494e-58	Promoter	ENSG00000285010	OOSP4A	oocyte secreted protein family member 4A
chr11	-2.43493	2.79564e-89	Promoter	ENSG00000255393	OOSP4B	oocyte secreted protein family member 4B
chr11	-1.32152	6.49637e-30	Promoter	ENSG00000021762	OSBPL5	oxysterol binding protein like 5
chr11	-0.38221	0.00100331	Promoter	ENSG00000172818	OVOL1	ovo like transcriptional repressor 1
chr11	-1.34463	1.69936e-31	Promoter	ENSG00000109991	P2RX3	purinergic receptor P2X 3
chr11	-1.19896	6.85012e-25	Promoter	ENSG00000175591	P2RY2	purinergic receptor P2Y2
chr11	-1.46596	1.07937e-36	Promoter	ENSG00000171631	P2RY6	pyrimidinergic receptor P2Y6
chr11	-0.633438	5.20702e-08	Promoter	ENSG00000149380	P4HA3	prolyl 4-hydroxylase subunit alpha 3
chr11	-3.47142	1.34115e-150	Distal Intergenic	ENSG00000168092	PAFAH1B2	platelet activating factor acetylhydrolase 1b catalytic subunit 2
chr11	-2.01898	1.52771e-64	Promoter	ENSG00000149269	PAK1	p21 (RAC1) activated kinase 1
chr11	-2.65052	1.15656e-101	Intron	ENSG00000149090	PAMR1	peptidase domain containing associated with muscle regeneration 1
chr11	-1.5423	2.5277e-42	Promoter	ENSG00000154143	PANX3	pannexin 3
chr11	-0.76397	3.36149e-11	Intron	ENSG00000171053	PATE1	prostate and testis expressed 1
chr11	-0.273229	0.0195931	Promoter	ENSG00000196844	PATE2	prostate and testis expressed 2
chr11	-1.06621	3.67984e-20	Promoter	ENSG00000236027	PATE3	prostate and testis expressed 3
chr11	-0.931752	9.30373e-16	Intron	ENSG00000237353	PATE4	prostate and testis expressed 4
chr11	-1.05075	1.20021e-19	Promoter	ENSG00000007372	PAX6	paired box 6
chr11	-0.390669	0.000831363	Promoter	ENSG00000165494	PCF11	PCF11 cleavage and polyadenylation factor subunit
chr11	-0.662769	1.20954e-08	Promoter	ENSG00000186642	PDE2A	phosphodiesterase 2A
chr11	-1.62902	9.27758e-46	Promoter	ENSG00000152270	PDE3B	phosphodiesterase 3B
chr11	-1.28581	3.33147e-28	Promoter	ENSG00000170962	PDGFD	platelet derived growth factor D
chr11	-1.19239	4.41106e-25	Promoter	ENSG00000229859	PGA3	pepsinogen A3
chr11	-0.280916	0.0165098	Promoter	ENSG00000256713	PGA5	pepsinogen A5
chr11	-1.67777	1.53668e-49	Promoter	ENSG00000148985	PGAP2	post-GPI attachment to proteins 2
chr11	-0.679976	4.17949e-09	Promoter	ENSG00000142102	PGGHG	protein-glucosylgalactosylhydroxylysine glucosidase
chr11	-0.714219	7.94912e-10	Intron	ENSG00000165434	PGM2L1	phosphoglucomutase 2 like 1
chr11	-2.00461	1.2227e-63	3' UTR	ENSG00000082175	PGR	progesterone receptor
chr11	-0.519682	8.58669e-06	Promoter	ENSG00000135365	PHF21A	PHD finger protein 21A
chr11	-1.21866	1.30314e-26	Promoter	ENSG00000019144	PHLDB1	pleckstrin homology like domain family B member 1
chr11	-0.85423	1.32475e-13	Promoter	ENSG00000165462	PHOX2A	paired like homeobox 2A
chr11	-2.00229	3.485e-63	Promoter	ENSG00000134627	PIWIL4	piwi like RNA-mediated gene silencing 4
chr11	-1.76005	1.74151e-50	Promoter	ENSG00000165495	PKNOX2	PBX/knotted 1 homeobox 2
chr11	-0.387418	0.000894021	Promoter	ENSG00000176485	PLAAT3	phospholipase A and acyltransferase 3
chr11	-1.64001	8.08657e-46	Promoter	ENSG00000133321	PLAAT4	phospholipase A and acyltransferase 4
chr11	-0.764084	3.4271e-11	Promoter	ENSG00000021300	PLEKHB1	pleckstrin homology domain containing B1
chr11	-0.765747	4.36988e-11	Promoter	ENSG00000188771	PLET1	placenta expressed transcript 1
chr11	-0.744918	1.49762e-10	Promoter	ENSG00000175482	POLD4	DNA polymerase delta 4, accessory subunit
chr11	-1.27121	4.46072e-28	Promoter	ENSG00000110777	POU2AF1	POU class 2 homeobox associating factor 1
chr11	-1.65303	2.74734e-45	3' UTR	ENSG00000214290	POU2AF3	POU class 2 homeobox associating factor 3
chr11	-1.28253	3.66445e-29	Promoter	ENSG00000137709	POU2F3	POU class 2 homeobox 3
chr11	-1.49615	3.86036e-38	Promoter	ENSG00000166387	PPFIBP2	PPFIA binding protein 2
chr11	-1.44815	5.43485e-37	Promoter	ENSG00000172531	PPP1CA	protein phosphatase 1 catalytic subunit alpha
chr11	-1.55587	2.58575e-40	Promoter	ENSG00000137509	PRCP	prolylcarboxypeptidase
chr11	-2.78762	8.78857e-109	Promoter	ENSG00000170325	PRDM10	PR/SET domain 10
chr11	-1.70704	1.26495e-47	Promoter	ENSG00000186652	PRG2	proteoglycan 2, pro eosinophil major basic protein
chr11	-0.801349	4.37629e-12	Promoter	ENSG00000156575	PRG3	proteoglycan 3, pro eosinophil major basic protein 2
chr11	-1.62289	3.24153e-43	Promoter	ENSG00000283787	PRR33	proline rich 33
chr11	-1.90231	1.29046e-58	Promoter	ENSG00000135362	PRR5L	proline rich 5 like
chr11	-2.83919	1.01581e-112	Promoter	ENSG00000150687	PRSS23	serine protease 23
chr11	-1.28802	8.70692e-29	Promoter	ENSG00000185627	PSMD13	proteasome 26S subunit, non-ATPase 13
chr11	-1.36397	7.95382e-32	Promoter	ENSG00000152266	PTH	parathyroid hormone
chr11	-2.51775	3.15344e-91	Promoter	ENSG00000110786	PTPN5	protein tyrosine phosphatase non-receptor type 5
chr11	-2.06777	1.03828e-71	Intron	ENSG00000137502	RAB30	RAB30, member RAS oncogene family
chr11	-1.87788	1.39012e-58	Intron	ENSG00000123892	RAB38	RAB38, member RAS oncogene family
chr11	-2.03784	1.13361e-68	Intron	ENSG00000179331	RAB39A	RAB39A, member RAS oncogene family
chr11	-1.95195	2.22591e-60	Promoter	ENSG00000166349	RAG1	recombination activating 1
chr11	-1.57787	5.02241e-42	Promoter	ENSG00000165917	RAPSN	receptor associated protein of the synapse
chr11	-1.00825	3.5445e-18	Promoter	ENSG00000068831	RASGRP2	RAS guanyl releasing protein 2
chr11	-1.31266	1.03954e-29	Promoter	ENSG00000189431	RASSF10	Ras association domain family member 10
chr11	-2.28541	1.60125e-80	Promoter	ENSG00000049449	RCN1	reticulocalbin 1
chr11	-0.764709	3.77506e-11	Exon	ENSG00000054967	RELT	RELT TNF receptor
chr11	-1.17632	1.50616e-24	Intron	ENSG00000166405	RIC3	RIC3 acetylcholine receptor chaperone
chr11	-2.02611	1.10773e-65	Distal Intergenic	ENSG00000154134	ROBO3	roundabout guidance receptor 3
chr11	-1.74462	3.58987e-49	Promoter	ENSG00000133818	RRAS2	RAS related 2
chr11	-0.438797	0.000176334	Intron	ENSG00000132275	RRP8	ribosomal RNA processing 8
chr11	-1.89378	5.61407e-58	Promoter	ENSG00000048649	RSF1	remodeling and spacing factor 1
chr11	-1.48435	9.32867e-37	Promoter	ENSG00000186907	RTN4RL2	reticulon 4 receptor like 2
chr11	-0.420097	0.000343387	Promoter	ENSG00000173432	SAA1	serum amyloid A1
chr11	-1.22902	4.86377e-26	Promoter	ENSG00000134339	SAA2	serum amyloid A2
chr11	-0.840804	4.36474e-13	Promoter	ENSG00000148965	SAA4	serum amyloid A4, constitutive
chr11	-0.318841	0.0064736	Promoter	ENSG00000166788	SAAL1	serum amyloid A like 1
chr11	-1.36837	2.68661e-32	Promoter	ENSG00000168515	SCGB1D1	secretoglobin family 1D member 1
chr11	-1.23178	1.63648e-26	Intron	ENSG00000124935	SCGB1D2	secretoglobin family 1D member 2
chr11	-1.66451	2.68179e-46	Distal Intergenic	ENSG00000197745	SCGB1D4	secretoglobin family 1D member 4
chr11	-2.26853	4.7992e-82	Promoter	ENSG00000149575	SCN2B	sodium voltage-gated channel beta subunit 2
chr11	-0.514401	1.01199e-05	Promoter	ENSG00000166257	SCN3B	sodium voltage-gated channel beta subunit 3
chr11	-1.3227	2.25614e-30	Promoter	ENSG00000177098	SCN4B	sodium voltage-gated channel beta subunit 4
chr11	-2.67432	2.69276e-107	Promoter	ENSG00000175356	SCUBE2	signal peptide, CUB domain and EGF like domain containing 2
chr11	-0.662769	1.20954e-08	Promoter	ENSG00000254703	SENCR	smooth muscle and endothelial cell enriched migration/differentiation-associated lncRNA
chr11	-2.13784	2.48522e-75	Intron	ENSG00000129158	SERGEF	secretion regulating guanine nucleotide exchange factor
chr11	-2.05841	1.21435e-66	Intron	ENSG00000110013	SIAE	sialic acid acetylesterase
chr11	-0.250914	0.028874	Promoter	ENSG00000142082	SIRT3	sirtuin 3
chr11	-1.32745	2.08517e-30	Promoter	ENSG00000110446	SLC15A3	solute carrier family 15 member 3
chr11	-1.00819	2.13366e-18	Promoter	ENSG00000091664	SLC17A6	solute carrier family 17 member 6
chr11	-2.56125	3.53413e-94	Promoter	ENSG00000110436	SLC1A2	solute carrier family 1 member 2
chr11	-1.87364	1.46356e-56	Distal Intergenic	ENSG00000168065	SLC22A11	solute carrier family 22 member 11
chr11	-1.7924	4.14293e-52	Promoter	ENSG00000197891	SLC22A12	solute carrier family 22 member 12
chr11	-1.57885	6.19899e-43	Promoter	ENSG00000197658	SLC22A24	solute carrier family 22 member 24
chr11	-1.8691	1.50359e-57	Intron	ENSG00000197901	SLC22A6	solute carrier family 22 member 6
chr11	-1.72695	7.70887e-49	Promoter	ENSG00000149452	SLC22A8	solute carrier family 22 member 8
chr11	-1.54331	2.62995e-40	3' UTR	ENSG00000149742	SLC22A9	solute carrier family 22 member 9
chr11	-1.72468	3.32681e-48	Promoter	ENSG00000134955	SLC37A2	solute carrier family 37 member 2
chr11	-2.00799	2.16569e-64	Promoter	ENSG00000149150	SLC43A1	solute carrier family 43 member 1
chr11	-2.24084	1.7162e-76	Distal Intergenic	ENSG00000134802	SLC43A3	solute carrier family 43 member 3
chr11	-2.62079	3.80571e-99	Promoter	ENSG00000148942	SLC5A12	solute carrier family 5 member 12
chr11	-1.73034	6.66e-49	Promoter	ENSG00000165970	SLC6A5	solute carrier family 6 member 5
chr11	-1.54331	2.62995e-40	Promoter	ENSG00000137491	SLCO2B1	solute carrier organic anion transporter family member 2B1
chr11	-2.09591	2.22607e-68	Promoter	ENSG00000170290	SLN	sarcolipin
chr11	-1.75285	2.32985e-52	Promoter	ENSG00000255274	SMIM35	small integral membrane protein 35
chr11	-1.51064	1.55273e-38	Promoter	ENSG00000166311	SMPD1	sphingomyelin phosphodiesterase 1
chr11	-0.594166	3.51494e-07	Promoter	ENSG00000166118	SPATA19	spermatogenesis associated 19
chr11	-1.40631	2.02713e-33	Promoter	ENSG00000066336	SPI1	Spi-1 proto-oncogene
chr11	-2.3358	1.12094e-82	Promoter	ENSG00000262655	SPON1	spondin 1
chr11	-1.42571	5.33803e-34	Promoter	ENSG00000263465	SRSF8	serine and arginine rich splicing factor 8
chr11	-0.524519	6.34358e-06	Intron	ENSG00000284018	SSU72L5	SSU72 like 5
chr11	-1.14405	8.36036e-23	Promoter	ENSG00000149418	ST14	ST14 transmembrane serine protease matriptase
chr11	-3.8141	1.25301e-169	Promoter	ENSG00000167323	STIM1	stromal interaction molecule 1
chr11	-1.52912	9.38177e-40	Promoter	ENSG00000130413	STK33	serine/threonine kinase 33
chr11	-1.42632	2.33689e-34	Promoter	ENSG00000166900	STX3	syntaxin 3
chr11	-2.29153	2.78887e-80	Intron	ENSG00000019505	SYT13	synaptotagmin 13
chr11	-1.28419	3.53714e-28	Promoter	ENSG00000011347	SYT7	synaptotagmin 7
chr11	-1.04411	2.52974e-19	Promoter	ENSG00000149043	SYT8	synaptotagmin 8
chr11	-1.84509	4.65666e-54	Distal Intergenic	ENSG00000137501	SYTL2	synaptotagmin like 2
chr11	-1.04601	9.13367e-20	Distal Intergenic	ENSG00000154114	TBCEL	tubulin folding cofactor E like
chr11	-2.49188	3.26711e-90	Intron	ENSG00000154144	TBRG1	transforming growth factor beta regulator 1
chr11	-2.14867	2.40056e-71	Promoter	ENSG00000109927	TECTA	tectorin alpha
chr11	-1.82667	6.5875e-54	Promoter	ENSG00000132749	TESMIN	testis expressed metallothionein like protein
chr11	-1.21282	2.18921e-25	Promoter	ENSG00000150783	TEX12	testis expressed 12
chr11	-0.737543	2.11742e-10	Distal Intergenic	ENSG00000137492	THAP12	THAP domain containing 12
chr11	-1.8691	1.50359e-57	Promoter	ENSG00000154096	THY1	Thy-1 cell surface antigen
chr11	-2.57704	1.01704e-99	Promoter	ENSG00000152558	TMEM123	transmembrane protein 123
chr11	-1.31083	1.65684e-30	Promoter	ENSG00000149483	TMEM138	transmembrane protein 138
chr11	-1.44739	6.00975e-36	Promoter	ENSG00000179292	TMEM151A	transmembrane protein 151A
chr11	-0.483465	3.32322e-05	Promoter	ENSG00000150433	TMEM218	transmembrane protein 218
chr11	-1.64056	7.93411e-45	Distal Intergenic	ENSG00000151117	TMEM86A	transmembrane protein 86A
chr11	-1.32929	2.01005e-30	Promoter	ENSG00000137747	TMPRSS13	transmembrane serine protease 13
chr11	-1.80384	2.25664e-53	Distal Intergenic	ENSG00000166682	TMPRSS5	transmembrane serine protease 5
chr11	-1.72872	7.13568e-49	Promoter	ENSG00000149115	TNKS1BP1	tankyrase 1 binding protein 1
chr11	-1.39354	4.88986e-33	Promoter	ENSG00000130595	TNNT3	troponin T3, fast skeletal type
chr11	-1.01665	1.06706e-18	Distal Intergenic	ENSG00000120471	TP53AIP1	tumor protein p53 regulated apoptosis inducing protein 1
chr11	-1.16282	6.71759e-24	Promoter	ENSG00000175274	TP53I11	tumor protein p53 inducible protein 11
chr11	-2.07487	2.98869e-68	Promoter	ENSG00000129167	TPH1	tryptophan hydroxylase 1
chr11	-1.46173	3.11195e-36	Promoter	ENSG00000166340	TPP1	tripeptidyl peptidase 1
chr11	-1.96083	6.49288e-62	Promoter	ENSG00000118094	TREH	trehalase
chr11	-1.12549	1.89544e-22	Intron	ENSG00000132109	TRIM21	tripartite motif containing 21
chr11	-0.798228	5.57061e-12	Promoter	ENSG00000132274	TRIM22	tripartite motif containing 22
chr11	-1.07866	1.71942e-20	Promoter	ENSG00000137699	TRIM29	tripartite motif containing 29
chr11	-0.503474	1.66421e-05	Promoter	ENSG00000110171	TRIM3	tripartite motif containing 3
chr11	-1.08424	4.55096e-21	Promoter	ENSG00000258659	TRIM34	tripartite motif containing 34
chr11	-2.14994	1.09447e-72	Promoter	ENSG00000166326	TRIM44	tripartite motif containing 44
chr11	-1.86828	3.42278e-56	Promoter	ENSG00000132256	TRIM5	tripartite motif containing 5
chr11	-1.0928	4.65473e-21	Promoter	ENSG00000124900	TRIM51	tripartite motif-containing 51
chr11	-1.43823	2.16958e-35	Promoter	ENSG00000167333	TRIM68	tripartite motif containing 68
chr11	-1.64001	8.08657e-46	Distal Intergenic	ENSG00000182704	TSKU	tsukushi, small leucine rich proteoglycan
chr11	-1.93673	3.27989e-60	Promoter	ENSG00000157570	TSPAN18	tetraspanin 18
chr11	-1.78642	1.72905e-51	Promoter	ENSG00000064201	TSPAN32	tetraspanin 32
chr11	-1.28233	1.25287e-28	3' UTR	ENSG00000149292	TTC12	tetratricopeptide repeat domain 12
chr11	-1.14523	2.64106e-23	Promoter	ENSG00000052841	TTC17	tetratricopeptide repeat domain 17
chr11	-0.88298	2.15317e-14	Promoter	ENSG00000172425	TTC36	tetratricopeptide repeat domain 36
chr11	-2.29153	2.78887e-80	Promoter	ENSG00000166402	TUB	TUB bipartite transcription factor
chr11	-1.49817	7.13931e-38	Distal Intergenic	ENSG00000154127	UBASH3B	ubiquitin associated and SH3 domain containing B
chr11	-0.242211	0.0365177	Promoter	ENSG00000156587	UBE2L6	ubiquitin conjugating enzyme E2 L6
chr11	-0.749385	1.53704e-10	Promoter	ENSG00000175520	UBQLN3	ubiquilin 3
chr11	-0.984478	2.30321e-17	Promoter	ENSG00000175518	UBQLNL	ubiquilin like
chr11	-0.83205	6.71846e-13	Promoter	ENSG00000110057	UNC93B1	unc-93 homolog B1, TLR signaling regulator
chr11	-1.56929	5.34681e-41	Promoter	ENSG00000006611	USH1C	USH1 protein network component harmonin
chr11	-1.57787	5.02241e-42	Promoter	ENSG00000048028	USP28	ubiquitin specific peptidase 28
chr11	-2.26853	4.7992e-82	Intron	ENSG00000198382	UVRAG	UV radiation resistance associated
chr11	-0.707335	8.07095e-10	Promoter	ENSG00000151502	VPS26B	VPS26 retromer complex component B
chr11	-0.455896	0.000106808	Promoter	ENSG00000283703	VSIG10L2	V-set and immunoglobulin domain containing 10 like 2
chr11	-1.89378	5.61407e-58	Promoter	ENSG00000019102	VSIG2	V-set and immunoglobulin domain containing 2
chr11	-1.37487	3.81877e-32	Intron	ENSG00000214376	VSTM5	V-set and transmembrane domain containing 5
chr11	-0.907499	5.37094e-15	Promoter	ENSG00000110002	VWA5A	von Willebrand factor A domain containing 5A
chr11	-0.593127	1.73932e-07	Promoter	ENSG00000167992	VWCE	von Willebrand factor C and EGF domains
chr11	-2.14994	1.09447e-72	Intron	ENSG00000166435	XRRA1	X-ray radiation resistance associated 1
chr11	-1.0503	3.61462e-20	Intron	ENSG00000137693	YAP1	Yes1 associated transcriptional regulator
chr11	-2.01074	1.79535e-63	Promoter	ENSG00000109906	ZBTB16	zinc finger and BTB domain containing 16
chr11	-2.12203	9.15488e-71	Distal Intergenic	ENSG00000196323	ZBTB44	zinc finger and BTB domain containing 44
chr11	-2.07691	8.27902e-68	Intron	ENSG00000149289	ZC3H12C	zinc finger CCCH-type containing 12C
chr11	-0.762401	2.25714e-11	Promoter	ENSG00000177054	ZDHHC13	zinc finger DHHC-type palmitoyltransferase 13
chr11	-1.48084	7.21521e-37	Intron	ENSG00000005801	ZNF195	zinc finger protein 195
chr11	-0.709588	7.32331e-10	Promoter	ENSG00000166261	ZNF202	zinc finger protein 202
chr11	-0.375983	0.00126536	Promoter	ENSG00000149054	ZNF215	zinc finger protein 215
chr12	-0.591537	3.55114e-07	Promoter	ENSG00000175899	A2M	alpha-2-macroglobulin
chr12	-0.831019	9.13906e-13	Promoter	ENSG00000166535	A2ML1	alpha-2-macroglobulin like 1
chr12	-1.10254	1.59223e-21	Promoter	ENSG00000081760	AACS	acetoacetyl-CoA synthetase
chr12	-0.291706	0.0119273	Promoter	ENSG00000173208	ABCD2	ATP binding cassette subfamily D member 2
chr12	-1.53371	1.69631e-39	Promoter	ENSG00000076555	ACACB	acetyl-CoA carboxylase beta
chr12	-2.5513	1.4771e-96	Promoter	ENSG00000111058	ACSS3	acyl-CoA synthetase short chain family member 3
chr12	-0.366992	0.0015826	Promoter	ENSG00000006831	ADIPOR2	adiponectin receptor 2
chr12	-1.67527	7.15707e-46	Promoter	ENSG00000135439	AGAP2	ArfGAP with GTPase domain, ankyrin repeat and PH domain 2
chr12	-1.60228	1.06297e-42	Intron	ENSG00000111275	ALDH2	aldehyde dehydrogenase 2 family member
chr12	-1.53371	1.69631e-39	Promoter	ENSG00000180318	ALX1	ALX homeobox 1
chr12	-1.24068	8.22677e-27	Promoter	ENSG00000139344	AMDHD1	amidohydrolase domain containing 1
chr12	-0.494118	2.08414e-05	Promoter	ENSG00000151743	AMN1	antagonist of mitotic exit network 1 homolog
chr12	-2.15687	4.16689e-72	Promoter	ENSG00000089053	ANAPC5	anaphase promoting complex subunit 5
chr12	-1.72053	9.85995e-49	3' UTR	ENSG00000227059	ANHX	anomalous homeobox
chr12	-1.82956	3.97985e-54	Promoter	ENSG00000167612	ANKRD33	ankyrin repeat domain 33
chr12	-1.90067	4.78302e-57	Promoter	ENSG00000047617	ANO2	anoctamin 2
chr12	-1.59839	2.31175e-42	Promoter	ENSG00000120868	APAF1	apoptotic peptidase activating factor 1
chr12	-1.21086	1.494e-25	Intron	ENSG00000178878	APOLD1	apolipoprotein L domain containing 1
chr12	-1.61575	5.96094e-44	Promoter	ENSG00000136044	APPL2	adaptor protein, phosphotyrosine interacting with PH domain and leucine zipper 2
chr12	-0.864404	8.32599e-14	Promoter	ENSG00000167580	AQP2	aquaporin 2
chr12	-2.499	7.15678e-94	Promoter	ENSG00000086159	AQP6	aquaporin 6
chr12	-1.22134	3.63448e-26	Promoter	ENSG00000123329	ARHGAP9	Rho GTPase activating protein 9
chr12	-0.976283	4.4012e-17	Promoter	ENSG00000240771	ARHGEF25	Rho guanine nucleotide exchange factor 25
chr12	-2.65052	1.15656e-101	Distal Intergenic	ENSG00000120805	ARL1	ARF like GTPase 1
chr12	-0.730391	2.92457e-10	Promoter	ENSG00000111339	ART4	ADP-ribosyltransferase 4 (inactive) (Dombrock blood group)
chr12	-0.947409	3.16356e-16	Exon	ENSG00000177981	ASB8	ankyrin repeat and SOCS box containing 8
chr12	-1.36397	7.95382e-32	Promoter	ENSG00000110881	ASIC1	acid sensing ion channel subunit 1
chr12	-2.15687	4.16689e-72	Promoter	ENSG00000170653	ATF7	activating transcription factor 7
chr12	-0.438239	0.000178277	Promoter	ENSG00000171681	ATF7IP	activating transcription factor 7 interacting protein
chr12	-0.571938	9.88334e-07	Promoter	ENSG00000166896	ATP23	ATP23 metallopeptidase and ATP synthase assembly factor homolog
chr12	-1.75405	8.43802e-52	Exon	ENSG00000135390	ATP5MC2	ATP synthase membrane subunit c locus 2
chr12	-1.65746	4.04016e-46	Promoter	ENSG00000253719	ATXN7L3B	ataxin 7 like 3B
chr12	-1.21303	4.47233e-26	Promoter	ENSG00000135454	B4GALNT1	beta-1,4-N-acetyl-galactosaminyltransferase 1
chr12	-1.69289	8.10619e-49	Promoter	ENSG00000139044	B4GALNT3	beta-1,4-N-acetyl-galactosaminyltransferase 3
chr12	-2.26908	3.32952e-78	Promoter	ENSG00000110987	BCL7A	BAF chromatin remodeling complex subunit BCL7A
chr12	-2.78364	2.64374e-107	Distal Intergenic	ENSG00000127325	BEST3	bestrophin 3
chr12	-1.97263	2.14475e-61	Promoter	ENSG00000135127	BICDL1	BICD family like cargo adaptor 1
chr12	-1.4418	5.63804e-35	Intron	ENSG00000029153	BMAL2	basic helix-loop-helix ARNT like 2
chr12	-0.582642	5.25697e-07	Promoter	ENSG00000184992	BRI3BP	BRI3 binding protein
chr12	-2.34017	6.53973e-82	Promoter	ENSG00000165805	C12orf50	chromosome 12 open reading frame 50
chr12	-1.89653	1.44561e-57	Promoter	ENSG00000177627	C12orf54	chromosome 12 open reading frame 54
chr12	-2.14088	1.80946e-71	Promoter	ENSG00000185306	C12orf56	chromosome 12 open reading frame 56
chr12	-1.43965	3.24105e-35	Exon	ENSG00000214700	C12orf71	chromosome 12 open reading frame 71
chr12	-1.94562	2.66068e-60	Promoter	ENSG00000174456	C12orf76	chromosome 12 open reading frame 76
chr12	-0.765507	4.24673e-11	Promoter	ENSG00000159403	C1R	complement C1r
chr12	-2.33417	4.06641e-83	Promoter	ENSG00000182326	C1S	complement C1s
chr12	-2.22154	3.92252e-78	Intron	ENSG00000111731	C2CD5	C2 calcium dependent domain containing 5
chr12	-1.73034	6.66e-49	Intron	ENSG00000151067	CACNA1C	calcium voltage-gated channel subunit alpha1 C
chr12	-1.10892	1.33202e-21	Promoter	ENSG00000151062	CACNA2D4	calcium voltage-gated channel auxiliary subunit alpha2delta 4
chr12	-0.251515	0.0311705	Distal Intergenic	ENSG00000167535	CACNB3	calcium voltage-gated channel auxiliary subunit beta 3
chr12	-1.85515	3.45988e-56	Promoter	ENSG00000012822	CALCOCO1	calcium binding and coiled-coil domain 1
chr12	-1.18801	1.40681e-24	Distal Intergenic	ENSG00000111530	CAND1	cullin associated and neddylation dissociated 1
chr12	-2.42046	2.86008e-87	Intron	ENSG00000110888	CAPRIN2	caprin family member 2
chr12	-1.75405	8.43802e-52	Promoter	ENSG00000180881	CAPS2	calcyphosine 2
chr12	-0.398885	0.000670703	Promoter	ENSG00000177938	CAPZA3	capping actin protein of muscle Z-line subunit alpha 3
chr12	-1.9268	1.52082e-59	Promoter	ENSG00000177875	CCDC184	coiled-coil domain containing 184
chr12	-1.89067	3.43076e-57	Promoter	ENSG00000165972	CCDC38	coiled-coil domain containing 38
chr12	-1.8174	3.26771e-53	Promoter	ENSG00000133773	CCDC59	coiled-coil domain containing 59
chr12	-1.49453	1.78749e-38	Promoter	ENSG00000173093	CCDC63	coiled-coil domain containing 63
chr12	-2.042	1.26408e-65	Distal Intergenic	ENSG00000123106	CCDC91	coiled-coil domain containing 91
chr12	-1.6811	8.56926e-47	Promoter	ENSG00000119242	CCDC92	coiled-coil domain containing 92
chr12	-1.62939	4.89023e-44	Intron	ENSG00000197651	CCER1	coiled-coil glutamate rich protein 1
chr12	-2.09793	3.6298e-69	Promoter	ENSG00000118971	CCND2	cyclin D2
chr12	-1.29061	1.10326e-28	Promoter	ENSG00000177575	CD163	CD163 molecule
chr12	-0.748936	1.23905e-10	Promoter	ENSG00000177675	CD163L1	CD163 molecule like 1
chr12	-0.611379	8.79554e-08	Intron	ENSG00000010278	CD9	CD9 molecule
chr12	-1.36468	1.74867e-31	Promoter	ENSG00000111276	CDKN1B	cyclin dependent kinase inhibitor 1B
chr12	-1.06867	2.45956e-20	Promoter	ENSG00000198707	CEP290	centrosomal protein 290
chr12	-2.33417	4.06641e-83	Promoter	ENSG00000173588	CEP83	centrosomal protein 83
chr12	-0.48883	2.1733e-05	Promoter	ENSG00000158023	CFAP251	cilia and flagella associated protein 251
chr12	-1.81272	1.0377e-54	Intron	ENSG00000188596	CFAP54	cilia and flagella associated protein 54
chr12	-2.14867	2.40056e-71	Promoter	ENSG00000111642	CHD4	chromodomain helicase DNA binding protein 4
chr12	-1.48292	6.78158e-37	Promoter	ENSG00000072609	CHFR	checkpoint with forkhead and ring finger domains
chr12	-0.337105	0.00385407	Promoter	ENSG00000111666	CHPT1	choline phosphotransferase 1
chr12	-2.69768	4.05054e-104	Distal Intergenic	ENSG00000122966	CIT	citron rho-interacting serine/threonine kinase
chr12	-1.21242	2.0585e-25	Intron	ENSG00000150048	CLEC1A	C-type lectin domain family 1 member A
chr12	-1.97101	2.89299e-65	3' UTR	ENSG00000165682	CLEC1B	C-type lectin domain family 1 member B
chr12	-0.912671	4.61632e-15	Intron	ENSG00000188393	CLEC2A	C-type lectin domain family 2 member A
chr12	-1.73183	6.26261e-49	Promoter	ENSG00000110852	CLEC2B	C-type lectin domain family 2 member B
chr12	-0.728527	3.17688e-10	Promoter	ENSG00000069493	CLEC2D	C-type lectin domain family 2 member D
chr12	-0.385337	0.00103469	Promoter	ENSG00000111729	CLEC4A	C-type lectin domain family 4 member A
chr12	-1.81272	1.0377e-54	Promoter	ENSG00000198178	CLEC4C	C-type lectin domain family 4 member C
chr12	-1.40236	3.31446e-34	Distal Intergenic	ENSG00000166527	CLEC4D	C-type lectin domain family 4 member D
chr12	-0.794489	7.39968e-12	Distal Intergenic	ENSG00000166523	CLEC4E	C-type lectin domain family 4 member E
chr12	-1.64056	7.93411e-45	Promoter	ENSG00000205846	CLEC6A	C-type lectin domain containing 6A
chr12	-1.7924	4.14293e-52	Promoter	ENSG00000197992	CLEC9A	C-type lectin domain containing 9A
chr12	-1.90894	5.19305e-58	Promoter	ENSG00000139182	CLSTN3	calsyntenin 3
chr12	-2.73548	3.06979e-110	Distal Intergenic	ENSG00000174600	CMKLR1	chemerin chemokine-like receptor 1
chr12	-3.10346	1.99894e-127	Promoter	ENSG00000018236	CNTN1	contactin 1
chr12	-1.85133	4.7987e-55	Promoter	ENSG00000139219	COL2A1	collagen type II alpha 1 chain
chr12	-1.50988	2.29581e-38	Promoter	ENSG00000111481	COPZ1	COPI coat complex subunit zeta 1
chr12	-0.689143	2.69808e-09	Distal Intergenic	ENSG00000110880	CORO1C	coronin 1C
chr12	-2.83057	5.3515e-111	Promoter	ENSG00000135678	CPM	carboxypeptidase M
chr12	-1.16533	1.16032e-23	Promoter	ENSG00000130038	CRACR2A	calcium release activated channel regulator 2A
chr12	-2.02611	1.10773e-65	Promoter	ENSG00000169372	CRADD	CASP2 and RIPK1 domain containing adaptor with death domain
chr12	-1.21367	1.02603e-25	Intron	ENSG00000008405	CRY1	cryptochrome circadian regulator 1
chr12	-1.68602	4.13384e-49	Promoter	ENSG00000175215	CTDSP2	CTD small phosphatase 2
chr12	-1.71167	1.32004e-48	Promoter	ENSG00000111012	CYP27B1	cytochrome P450 family 27 subfamily B member 1
chr12	-1.63325	1.47907e-44	Promoter	ENSG00000110887	DAO	D-amino acid oxidase
chr12	-0.866601	5.19506e-14	Promoter	ENSG00000011465	DCN	decorin
chr12	-0.351241	0.00269239	Promoter	ENSG00000151065	DCP1B	decapping mRNA 1B
chr12	-0.842517	3.14064e-13	Promoter	ENSG00000213782	DDX47	DEAD-box helicase 47
chr12	-2.53085	2.30552e-94	Intron	ENSG00000170456	DENND5B	DENN domain containing 5B
chr12	-1.00826	3.89519e-18	Promoter	ENSG00000166153	DEPDC4	DEP domain containing 4
chr12	-1.82729	5.54773e-58	Intron	ENSG00000066084	DIP2B	disco interacting protein 2 homolog B
chr12	-2.04364	4.4425e-65	Promoter	ENSG00000118307	DNAI7	dynein axonemal intermediate chain 7
chr12	-0.442971	0.000125859	Distal Intergenic	ENSG00000087470	DNM1L	dynamin 1 like
chr12	-0.543213	2.96328e-06	Promoter	ENSG00000177990	DPY19L2	dpy-19 like 2
chr12	-1.31532	9.00918e-30	Promoter	ENSG00000135144	DTX1	deltex E3 ubiquitin ligase 1
chr12	-1.85222	9.39392e-55	Intron	ENSG00000111266	DUSP16	dual specificity phosphatase 16
chr12	-1.18845	1.25752e-24	Intron	ENSG00000127334	DYRK2	dual specificity tyrosine phosphorylation regulated kinase 2
chr12	-3.26565	4.65939e-133	Promoter	ENSG00000010219	DYRK4	dual specificity tyrosine phosphorylation regulated kinase 4
chr12	-1.27554	1.94436e-28	Promoter	ENSG00000165891	E2F7	E2F transcription factor 7
chr12	-1.04904	1.09246e-19	Promoter	ENSG00000123427	EEF1AKMT3	EEF1A lysine methyltransferase 3
chr12	-1.96994	1.77055e-61	Distal Intergenic	ENSG00000180574	EIF2S3B	eukaryotic translation initiation factor 2 subunit gamma B
chr12	-0.470675	5.53135e-05	Intron	ENSG00000111145	ELK3	ETS transcription factor ELK3
chr12	-2.03319	1.82639e-64	Promoter	ENSG00000111405	ENDOU	endonuclease, poly(U) specific
chr12	-2.44475	4.38736e-91	Distal Intergenic	ENSG00000151491	EPS8	EGFR pathway substrate 8, signaling adaptor
chr12	-1.58898	1.90806e-42	Promoter	ENSG00000139055	ERP27	endoplasmic reticulum protein 27
chr12	-0.501489	1.35198e-05	Promoter	ENSG00000205707	ETFRF1	electron transfer flavoprotein regulatory factor 1
chr12	-2.21197	1.34798e-75	Promoter	ENSG00000139083	ETV6	ETS variant transcription factor 6
chr12	-0.565617	1.01842e-06	Promoter	ENSG00000185958	FAM186A	family with sequence similarity 186 member A
chr12	-0.945453	3.37076e-16	3' UTR	ENSG00000135436	FAM186B	family with sequence similarity 186 member B
chr12	-1.99412	6.86478e-68	Promoter	ENSG00000139438	FAM222A	family with sequence similarity 222 member A
chr12	-1.81272	1.0377e-54	Intron	ENSG00000084444	FAM234B	family with sequence similarity 234 member B
chr12	-1.54331	2.62995e-40	Distal Intergenic	ENSG00000112787	FBRSL1	fibrosin like 1
chr12	-1.80932	3.94973e-54	Intron	ENSG00000174989	FBXW8	F-box and WD repeat domain containing 8
chr12	-1.15665	6.36061e-24	Intron	ENSG00000139132	FGD4	FYVE, RhoGEF and PH domain containing 4
chr12	-1.29664	2.37444e-29	Promoter	ENSG00000118972	FGF23	fibroblast growth factor 23
chr12	-2.18279	1.45494e-79	Intron	ENSG00000198855	FICD	FIC domain protein adenylyltransferase
chr12	-0.604791	1.8305e-07	Promoter	ENSG00000004478	FKBP4	FKBP prolyl isomerase 4
chr12	-1.58462	8.70448e-42	Promoter	ENSG00000249388	FLJ12825	uncharacterized LOC440101
chr12	-3.21275	2.22231e-135	Intron	ENSG00000161791	FMNL3	formin like 3
chr12	-0.242211	0.0365177	Promoter	ENSG00000065970	FOXJ2	forkhead box J2
chr12	-0.972952	1.64651e-17	Distal Intergenic	ENSG00000139445	FOXN4	forkhead box N4
chr12	-1.82149	1.34642e-56	Promoter	ENSG00000139629	GALNT6	polypeptide N-acetylgalactosaminyltransferase 6
chr12	-1.2374	2.07017e-26	Intron	ENSG00000130035	GALNT8	polypeptide N-acetylgalactosaminyltransferase 8
chr12	-1.90231	1.29046e-58	Promoter	ENSG00000182870	GALNT9	polypeptide N-acetylgalactosaminyltransferase 9
chr12	-1.82405	1.03431e-53	Intron	ENSG00000139354	GAS2L3	growth arrest specific 2 like 3
chr12	-0.288198	0.0137961	Promoter	ENSG00000255474	GAU1	GALNT8 antisense upstream 1
chr12	-0.861762	1.14202e-13	Intron	ENSG00000257698	GIHCG	GIHCG inhibitor of miR-200b/200a/429 expression
chr12	-0.294257	0.012009	Promoter	ENSG00000111087	GLI1	GLI family zinc finger 1
chr12	-3.35914	1.67887e-141	Promoter	ENSG00000139278	GLIPR1	GLI pathogenesis related 1
chr12	-1.65303	2.74734e-45	Intron	ENSG00000173401	GLIPR1L1	GLIPR1 like 1
chr12	-1.87788	1.39012e-58	Promoter	ENSG00000135423	GLS2	glutaminase 2
chr12	-0.765079	3.99792e-11	Intron	ENSG00000120820	GLT8D2	glycosyltransferase 8 domain containing 2
chr12	-0.848464	5.50384e-14	Promoter	ENSG00000111670	GNPTAB	N-acetylglucosamine-1-phosphate transferase subunits alpha and beta
chr12	-2.23495	7.83642e-78	Promoter	ENSG00000167588	GPD1	glycerol-3-phosphate dehydrogenase 1
chr12	-1.593	2.87322e-43	Promoter	ENSG00000166856	GPR182	G protein-coupled receptor 182
chr12	-1.21086	1.494e-25	Promoter	ENSG00000013588	GPRC5A	G protein-coupled receptor class C group 5 member A
chr12	-2.14088	1.80946e-71	Promoter	ENSG00000111291	GPRC5D	G protein-coupled receptor class C group 5 member D
chr12	-2.427	4.2142e-88	Distal Intergenic	ENSG00000273079	GRIN2B	glutamate ionotropic receptor NMDA type subunit 2B
chr12	-1.7597	1.57304e-50	Promoter	ENSG00000111305	GSG1	germ cell associated 1
chr12	-1.89067	3.43076e-57	Promoter	ENSG00000070019	GUCY2C	guanylate cyclase 2C
chr12	-1.37808	6.16393e-34	Intron	ENSG00000151233	GXYLT1	glucoside xylosyltransferase 1
chr12	-2.01335	2.69934e-66	Intron	ENSG00000111713	GYS2	glycogen synthase 2
chr12	-1.87533	8.56385e-56	Promoter	ENSG00000084110	HAL	histidine ammonia-lyase
chr12	-1.52346	1.62889e-38	Promoter	ENSG00000061273	HDAC7	histone deacetylase 7
chr12	-1.79787	1.08625e-52	Promoter	ENSG00000013583	HEBP1	heme binding protein 1
chr12	-1.45874	1.0938e-36	Intron	ENSG00000173064	HECTD4	HECT domain E3 ubiquitin protein ligase 4
chr12	-1.513	3.82407e-39	Distal Intergenic	ENSG00000127311	HELB	DNA helicase B
chr12	-0.890936	1.62126e-14	Promoter	ENSG00000135100	HNF1A	HNF1 homeobox A
chr12	-0.816139	1.35781e-12	Promoter	ENSG00000228630	HOTAIR	HOX transcript antisense RNA
chr12	-2.86612	3.17876e-120	Promoter	ENSG00000180818	HOXC10	homeobox C10
chr12	-0.649714	2.07567e-08	Promoter	ENSG00000172789	HOXC5	homeobox C5
chr12	-1.24617	2.58514e-27	Promoter	ENSG00000197757	HOXC6	homeobox C6
chr12	-1.28223	2.01097e-28	Promoter	ENSG00000025423	HSD17B6	hydroxysteroid 17-beta dehydrogenase 6
chr12	-1.3721	9.13559e-33	Promoter	ENSG00000122986	HVCN1	hydrogen voltage gated channel 1
chr12	-2.32651	4.56045e-87	Promoter	ENSG00000121351	IAPP	islet amyloid polypeptide
chr12	-0.295478	0.00937387	Promoter	ENSG00000010295	IFFO1	intermediate filament family orphan 1
chr12	-1.52062	8.07016e-39	Intron	ENSG00000111537	IFNG	interferon gamma
chr12	-2.03393	7.34198e-65	Promoter	ENSG00000122970	IFT81	intraflagellar transport 81
chr12	-1.64085	1.69804e-44	Promoter	ENSG00000017427	IGF1	insulin like growth factor 1
chr12	-2.20467	9.04886e-79	Intron	ENSG00000127318	IL22	interleukin 22
chr12	-1.19605	7.28572e-25	Promoter	ENSG00000110944	IL23A	interleukin 23 subunit alpha
chr12	-0.779964	2.18623e-11	Promoter	ENSG00000139269	INHBE	inhibin subunit beta E
chr12	-2.21564	5.68198e-75	Promoter	ENSG00000118308	IRAG2	inositol 1,4,5-triphosphate receptor associated 2
chr12	-1.95219	3.61112e-63	Promoter	ENSG00000090376	IRAK3	interleukin 1 receptor associated kinase 3
chr12	-1.18845	1.25752e-24	Promoter	ENSG00000136003	ISCU	iron-sulfur cluster assembly enzyme
chr12	-0.954913	2.78145e-16	Promoter	ENSG00000135424	ITGA7	integrin subunit alpha 7
chr12	-0.372522	0.00118683	Promoter	ENSG00000111262	KCNA1	potassium voltage-gated channel subfamily A member 1
chr12	-1.56219	1.26427e-42	Intron	ENSG00000151079	KCNA6	potassium voltage-gated channel subfamily A member 6
chr12	-1.69868	1.20851e-48	Intron	ENSG00000166006	KCNC2	potassium voltage-gated channel subfamily C member 2
chr12	-1.34539	2.23102e-31	Promoter	ENSG00000121361	KCNJ8	potassium inwardly rectifying channel subfamily J member 8
chr12	-1.02143	1.49683e-18	Promoter	ENSG00000135643	KCNMB4	potassium calcium-activated channel subfamily M regulatory beta subunit 4
chr12	-0.392871	0.000643805	Promoter	ENSG00000073614	KDM5A	lysine demethylase 5A
chr12	-1.26092	1.71124e-27	Promoter	ENSG00000139330	KERA	keratocan
chr12	-0.450712	0.000114517	Intron	ENSG00000174206	KICS2	KICSTOR subunit 2
chr12	-1.42434	1.39675e-34	Intron	ENSG00000139116	KIF21A	kinesin family member 21A
chr12	-1.92888	3.02043e-59	Promoter	ENSG00000155980	KIF5A	kinesin family member 5A
chr12	-1.34424	1.41155e-30	Promoter	ENSG00000134545	KLRC1	killer cell lectin like receptor C1
chr12	-0.427838	0.000210087	Intron	ENSG00000134539	KLRD1	killer cell lectin like receptor D1
chr12	-1.71791	1.09706e-48	Promoter	ENSG00000256797	KLRF2	killer cell lectin like receptor F2
chr12	-0.594537	2.5667e-07	Promoter	ENSG00000139187	KLRG1	killer cell lectin like receptor G1
chr12	-1.36019	1.95555e-31	Promoter	ENSG00000213809	KLRK1	killer cell lectin like receptor K1
chr12	-1.593	2.87322e-43	Distal Intergenic	ENSG00000111615	KRR1	KRR1 small subunit processome component homolog
chr12	-1.15665	6.36061e-24	Promoter	ENSG00000167768	KRT1	keratin 1
chr12	-1.0396	4.28334e-19	Promoter	ENSG00000172867	KRT2	keratin 2
chr12	-2.51422	8.20913e-93	Promoter	ENSG00000186081	KRT5	keratin 5
chr12	-1.46649	2.43383e-36	Promoter	ENSG00000205420	KRT6A	keratin 6A
chr12	-1.72872	7.13568e-49	Promoter	ENSG00000185479	KRT6B	keratin 6B
chr12	-1.59177	4.37088e-42	Distal Intergenic	ENSG00000139648	KRT71	keratin 71
chr12	-0.731257	2.81371e-10	Exon	ENSG00000186049	KRT73	keratin 73
chr12	-1.121	4.82106e-22	Promoter	ENSG00000170484	KRT74	keratin 74
chr12	-1.81215	8.07841e-53	Promoter	ENSG00000185069	KRT76	keratin 76
chr12	-0.724172	3.85257e-10	Promoter	ENSG00000170423	KRT78	keratin 78
chr12	-0.319091	0.00657633	Promoter	ENSG00000185640	KRT79	keratin 79
chr12	-2.57652	8.44362e-97	Promoter	ENSG00000170421	KRT8	keratin 8
chr12	-0.924716	1.65513e-15	Promoter	ENSG00000161850	KRT82	keratin 82
chr12	-1.42434	1.39675e-34	Promoter	ENSG00000170523	KRT83	keratin 83
chr12	-1.90231	1.29046e-58	Promoter	ENSG00000161849	KRT84	keratin 84
chr12	-1.19239	4.41106e-25	Promoter	ENSG00000135443	KRT85	keratin 85
chr12	-1.46173	3.11195e-36	Promoter	ENSG00000170442	KRT86	keratin 86
chr12	-0.567469	1.01428e-06	Promoter	ENSG00000135413	LACRT	lacritin
chr12	-0.804138	3.51927e-12	Intron	ENSG00000161813	LARP4	La ribonucleoprotein 4
chr12	-2.09879	1.97134e-67	Promoter	ENSG00000139292	LGR5	leucine rich repeat containing G protein-coupled receptor 5
chr12	-0.870265	3.92487e-14	Promoter	ENSG00000256193	LINC00507	long intergenic non-protein coding RNA 507
chr12	-2.01335	2.69934e-66	Promoter	ENSG00000258279	LINC00592	long intergenic non-protein coding RNA 592
chr12	-1.4752	8.49408e-37	Promoter	ENSG00000196243	LINC00615	long intergenic non-protein coding RNA 615
chr12	-1.72695	7.70887e-49	Promoter	ENSG00000281196	LINC00934	long intergenic non-protein coding RNA 934
chr12	-1.14168	5.2976e-23	Exon	ENSG00000285517	LINC00941	long intergenic non-protein coding RNA 941
chr12	-2.23495	7.83642e-78	Promoter	ENSG00000249628	LINC00942	long intergenic non-protein coding RNA 942
chr12	-1.56529	1.44712e-41	Promoter	ENSG00000189238	LINC00943	long intergenic non-protein coding RNA 943
chr12	-1.80384	2.25664e-53	Promoter	ENSG00000237248	LINC00987	long intergenic non-protein coding RNA 987
chr12	-1.50988	2.29581e-38	Promoter	ENSG00000247157	LINC01252	long intergenic non-protein coding RNA 1252
chr12	-1.59402	7.82123e-42	Intron	ENSG00000204603	LINC01257	long intergenic non-protein coding RNA 1257
chr12	-0.949243	2.53627e-16	Promoter	ENSG00000255772	LINC01479	long intergenic non-protein coding RNA 1479
chr12	-1.69868	1.20851e-48	Intron	ENSG00000256560	LINC01486	long intergenic non-protein coding RNA 1486
chr12	-2.91281	2.95383e-115	Distal Intergenic	ENSG00000180861	LINC01559	long intergenic non-protein coding RNA 1559
chr12	-2.87228	3.67246e-113	Promoter	ENSG00000257242	LINC01619	long intergenic non-protein coding RNA 1619
chr12	-1.93684	9.57866e-60	Distal Intergenic	ENSG00000248995	LINC02231	long intergenic non-protein coding RNA 2231
chr12	-1.9918	7.75016e-63	Promoter	ENSG00000214043	LINC02347	long intergenic non-protein coding RNA 2347
chr12	-0.521845	7.32987e-06	Intron	ENSG00000257595	LINC02356	long intergenic non-protein coding RNA 2356
chr12	-1.91008	1.90243e-58	Promoter	ENSG00000284848	LINC02359	long intergenic non-protein coding RNA 2359
chr12	-2.29153	2.78887e-80	Promoter	ENSG00000256576	LINC02361	long intergenic non-protein coding RNA 2361
chr12	-1.91207	2.23817e-59	Promoter	ENSG00000256888	LINC02366	long intergenic non-protein coding RNA 2366
chr12	-2.07691	8.27902e-68	Promoter	ENSG00000260423	LINC02367	long intergenic non-protein coding RNA 2367
chr12	-1.63537	2.81436e-44	Intron	ENSG00000256659	LINC02368	long intergenic non-protein coding RNA 2368
chr12	-0.473874	5.20678e-05	Intron	ENSG00000274659	LINC02371	long intergenic non-protein coding RNA 2371
chr12	-2.22154	3.92252e-78	Distal Intergenic	ENSG00000249873	LINC02372	long intergenic non-protein coding RNA 2372
chr12	-0.403192	0.000535191	Distal Intergenic	ENSG00000256362	LINC02375	long intergenic non-protein coding RNA 2375
chr12	-1.37001	8.03822e-32	Promoter	ENSG00000250742	LINC02381	long intergenic non-protein coding RNA 2381
chr12	-2.38447	1.25093e-86	Promoter	ENSG00000257259	LINC02388	long intergenic non-protein coding RNA 2388
chr12	-1.33348	1.85144e-30	Intron	ENSG00000255693	LINC02389	long intergenic non-protein coding RNA 2389
chr12	-2.05366	8.29053e-67	Promoter	ENSG00000258183	LINC02392	long intergenic non-protein coding RNA 2392
chr12	-0.367471	0.00175878	Promoter	ENSG00000257771	LINC02395	long intergenic non-protein coding RNA 2395
chr12	-1.11246	8.9272e-22	Promoter	ENSG00000258135	LINC02396	long intergenic non-protein coding RNA 2396
chr12	-0.329186	0.00438364	Promoter	ENSG00000257510	LINC02402	long intergenic non-protein coding RNA 2402
chr12	-1.64712	4.54552e-45	Exon	ENSG00000249345	LINC02405	long intergenic non-protein coding RNA 2405
chr12	-1.75734	7.11937e-51	Intron	ENSG00000203585	LINC02408	long intergenic non-protein coding RNA 2408
chr12	-2.51837	8.57925e-97	Intron	ENSG00000258292	LINC02410	long intergenic non-protein coding RNA 2410
chr12	-0.475861	4.1293e-05	Promoter	ENSG00000256022	LINC02411	long intergenic non-protein coding RNA 2411
chr12	-0.981294	3.32344e-17	Promoter	ENSG00000258171	LINC02412	long intergenic non-protein coding RNA 2412
chr12	-1.26092	1.71124e-27	Promoter	ENSG00000248703	LINC02415	long intergenic non-protein coding RNA 2415
chr12	-1.44739	6.00975e-36	Promoter	ENSG00000214039	LINC02418	long intergenic non-protein coding RNA 2418
chr12	-2.1284	3.03504e-72	Promoter	ENSG00000255970	LINC02421	long intergenic non-protein coding RNA 2421
chr12	-2.1284	3.03504e-72	Exon	ENSG00000255760	LINC02422	long intergenic non-protein coding RNA 2422
chr12	-1.69289	8.10619e-49	Distal Intergenic	ENSG00000256750	LINC02423	long intergenic non-protein coding RNA 2423
chr12	-2.22154	3.92252e-78	Intron	ENSG00000258220	LINC02424	long intergenic non-protein coding RNA 2424
chr12	-0.842517	3.14064e-13	Intron	ENSG00000255618	LINC02440	long intergenic non-protein coding RNA 2440
chr12	-1.64103	2.68448e-44	Intron	ENSG00000256115	LINC02443	long intergenic non-protein coding RNA 2443
chr12	-2.07202	2.55681e-69	Promoter	ENSG00000256039	LINC02446	long intergenic non-protein coding RNA 2446
chr12	-0.256319	0.0290741	Promoter	ENSG00000256268	LINC02454	long intergenic non-protein coding RNA 2454
chr12	-1.76231	3.4072e-50	Promoter	ENSG00000225231	LINC02470	long intergenic non-protein coding RNA 2470
chr12	-1.26613	1.14021e-27	Promoter	ENSG00000223914	LINC02471	long intergenic non-protein coding RNA 2471
chr12	-1.49453	1.78749e-38	Intron	ENSG00000255998	LINC02824	long intergenic non-protein coding RNA 2824
chr12	-2.34017	6.53973e-82	Promoter	ENSG00000251138	LINC02882	long intergenic non-protein coding RNA 2882
chr12	-2.78541	6.79405e-108	Intron	ENSG00000256995	LINC02955	long intergenic non-protein coding RNA 2955
chr12	-2.38133	1.18267e-85	Distal Intergenic	ENSG00000255652	LINC02963	long intergenic non-protein coding RNA 2963
chr12	-0.310704	0.00803483	Promoter	ENSG00000256546	LINC02985	long intergenic non-protein coding RNA 2985
chr12	-1.67907	2.92454e-46	Promoter	ENSG00000139636	LMBR1L	limb development membrane protein 1 like
chr12	-2.18266	4.42355e-75	Promoter	ENSG00000152936	LMNTD1	lamin tail domain containing 1
chr12	-0.908537	5.4531e-15	Promoter	ENSG00000184574	LPAR5	lysophosphatidic acid receptor 5
chr12	-1.6707	1.80251e-46	Promoter	ENSG00000111684	LPCAT3	lysophosphatidylcholine acyltransferase 3
chr12	-1.33447	3.03081e-30	Promoter	ENSG00000139263	LRIG3	leucine rich repeats and immunoglobulin like domains 3
chr12	-1.45559	4.18547e-36	Distal Intergenic	ENSG00000070018	LRP6	LDL receptor related protein 6
chr12	-1.16927	9.52208e-24	Promoter	ENSG00000198812	LRRC10	leucine rich repeat containing 10
chr12	-0.338661	0.00374237	Promoter	ENSG00000010626	LRRC23	leucine rich repeat containing 23
chr12	-4.18731	1.37204e-191	Promoter	ENSG00000158113	LRRC43	leucine rich repeat containing 43
chr12	-1.60284	2.45158e-42	Intron	ENSG00000188906	LRRK2	leucine rich repeat kinase 2
chr12	-1.37004	1.71767e-32	Promoter	ENSG00000166159	LRTM2	leucine rich repeats and transmembrane domains 2
chr12	-0.565617	1.01842e-06	Promoter	ENSG00000111144	LTA4H	leukotriene A4 hydrolase
chr12	-0.660871	1.32724e-08	Promoter	ENSG00000111321	LTBR	lymphotoxin beta receptor
chr12	-1.36583	5.09128e-32	Distal Intergenic	ENSG00000139329	LUM	lumican
chr12	-1.75844	1.04838e-50	Promoter	ENSG00000258102	MAP1LC3B2	microtubule associated protein 1 light chain 3 beta 2
chr12	-1.02457	3.70953e-19	Promoter	ENSG00000139625	MAP3K12	mitogen-activated protein kinase kinase kinase 12
chr12	-1.04654	1.53136e-19	Promoter	ENSG00000111554	MDM1	Mdm1 nuclear protein
[truncated: 6,316 more rows]
