# Supplementary material for: Reduced FBXO22 skews human trophoblast fate equilibrium toward syncytialization via polyubiquitinating the CoREST complex
Source: Nucleic Acids Res. 2026 Jun 4;54(10):gkag557. doi: 10.1093/nar/gkag557 (PMC13234505; doi:10.1093/nar/gkag557)
Supplement: gkag557_Supplemental_Files [file gkag557_supplemental_files.zip › Supplementary Dataset S5.xlsx]

## Sheet: Sheet1
Gene	Genome assembly	Tested promoter region	Relative position to TSS
ERVFRD-1	hg38	chr6:11,111,677-11,112,725	−1000 to +48
GCM1	hg38	chr6:53,148,754–53,149,841	−1000 to +87
SDC1	hg38	chr2:20,225,031-20,226,630	−1155 to +444
CGB7	hg38	chr19:49,057,599-49,058,599	−850 to +150
CTSD	hg38	chr11:1,763,860-1,764,927	−354 to +713
